# Supplementary material for: iGC—an integrated analysis package of gene expression and copy number alteration
Source: BMC Bioinformatics. 2017 Jan 14;18:35. doi: 10.1186/s12859-016-1438-2 (PMC5237550; doi:10.1186/s12859-016-1438-2)
Supplement: Additional file 1: — The source codes and example data of the package iGC in R. (GZ 2818 kb) [file 12859_2016_1438_MOESM1_ESM.gz]

Archive with 68 entries (57 files):
- iGC/DESCRIPTION
- iGC/NAMESPACE
- iGC/R
- iGC/R/create_gene_exp.R
- iGC/R/create_sample_desc.R
- iGC/R/data_hg19DBNM.R
- iGC/R/direct_gene_cna.R
- iGC/R/faster_gene_cna.R
- iGC/R/find_cna_driven_gene.R
- iGC/R/iGC.R
- iGC/build
- iGC/build/vignette.rds
- iGC/data
- iGC/data/hg19DBNM.rda
- iGC/inst
- iGC/inst/CITATION
- iGC/inst/NEWS.Rd
- iGC/inst/doc
- iGC/inst/doc/Introduction.Rmd
- iGC/inst/doc/Introduction.html
- iGC/inst/extdata
- iGC/inst/extdata/CNA
- iGC/inst/extdata/CNA/A04_697150.hg19.txt
- iGC/inst/extdata/CNA/A05_697032.hg19.txt
- iGC/inst/extdata/CNA/A07_697200.hg19.txt
- iGC/inst/extdata/CNA/A09_697146.hg19.txt
- iGC/inst/extdata/CNA/B01_697160.hg19.txt
- iGC/inst/extdata/CNA/B03_697186.hg19.txt
- iGC/inst/extdata/CNA/B05_697036.hg19.txt
- iGC/inst/extdata/CNA/B07_697190.hg19.txt
- iGC/inst/extdata/CNA/B08_697166.hg19.txt
- iGC/inst/extdata/CNA/B10_697116.hg19.txt
- iGC/inst/extdata/CNA/B11_697062.hg19.txt
- iGC/inst/extdata/CNA/C01_697154.hg19.txt
- iGC/inst/extdata/CNA/C02_697152.hg19.txt
- iGC/inst/extdata/CNA/C03_707088.hg19.txt
- iGC/inst/extdata/CNA/C04_697074.hg19.txt
- iGC/inst/extdata/CNA/C06_697142.hg19.txt
- iGC/inst/extdata/GE
- iGC/inst/extdata/GE/US82800149_251976012154_S01.tcga_level3.txt
- iGC/inst/extdata/GE/US82800149_251976012155_S01.tcga_level3.txt
- iGC/inst/extdata/GE/US82800149_251976012200_S01.tcga_level3.txt
- iGC/inst/extdata/GE/US82800149_251976012204_S01.tcga_level3.txt
- iGC/inst/extdata/GE/US82800149_251976012205_S01.tcga_level3.txt
- iGC/inst/extdata/GE/US82800149_251976012210_S01.tcga_level3.txt
- iGC/inst/extdata/GE/US82800149_251976012261_S01.tcga_level3.txt
- iGC/inst/extdata/GE/US82800149_251976012263_S01.tcga_level3.txt
- iGC/inst/extdata/GE/US82800149_251976012264_S01.tcga_level3.txt
- iGC/inst/extdata/GE/US82800149_251976012483_S01.tcga_level3.txt
- iGC/inst/extdata/GE/US82800149_251976012487_S01.tcga_level3.txt
- iGC/inst/extdata/GE/US82800149_251976012503_S01.tcga_level3.txt
- iGC/inst/extdata/GE/US82800149_251976012504_S01.tcga_level3.txt
- iGC/inst/extdata/GE/US82800149_251976012510_S01.tcga_level3.txt
- iGC/inst/extdata/GE/US82800149_251976012512_S01.tcga_level3.txt
- iGC/inst/extdata/GE/US82800149_251976012517_S01.tcga_level3.txt
- iGC/inst/extdata/sample_desc.csv
- iGC/man
- iGC/man/create_gene_cna.Rd
- iGC/man/create_gene_exp.Rd
- iGC/man/create_sample_desc.Rd
- iGC/man/direct_gene_cna.Rd
- iGC/man/find_cna_driven_gene.Rd
- iGC/man/hg19DBNM.Rd
- iGC/man/iGC.Rd
- iGC/vignettes
- iGC/vignettes/Introduction.Rmd
- iGC/vignettes/pics
- iGC/vignettes/pics/analysis_workflow.png
