# Supplementary material for: iGC—an integrated analysis package of gene expression and copy number alteration
Source: BMC Bioinformatics. 2017 Jan 14;18:35. doi: 10.1186/s12859-016-1438-2 (PMC5237550; doi:10.1186/s12859-016-1438-2)
Supplement: Additional file 1: — The source codes and example data of the package iGC in R. (GZ 2818 kb) [file 12859_2016_1438_MOESM1_ESM.gz › iGC/DESCRIPTION]

Package: iGC
Type: Package
Title: An integrated analysis package of Gene expression and Copy
        number alteration
Version: 1.0.0
Authors@R: c( person("Yi-Pin", "Lai", email = "r99945018@ntu.edu.tw",
        role = c("aut")), person("Liang-Bo", "Wang", email =
        "r02945054@ntu.edu.tw", role = c("aut", "cre")),
        person("Tzu-Pin", "Lu", email = "tplu@ntu.edu.tw", role =
        c("aut")), person("Eric Y.", "Chuang", email =
        "chuangey@ntu.edu.tw", role = c("aut")))
Description: This package is intended to identify differentially
        expressed genes driven by Copy Number Alterations from samples
        with both gene expression and CNA data.
biocViews: Software, Biological Question, DifferentialExpression,
        GenomicVariation, AssayDomain, CopyNumberVariation,
        GeneExpression, ResearchField, Genetics, Technology,
        Microarray, Sequencing, WorkflowStep, MultipleComparison
License: GPL-2
URL: http://github.com/ccwang002/iGC
BugReports: http://github.com/ccwang002/iGC/issues
VignetteBuilder: knitr
Enhances: doMC
Suggests: BiocStyle, knitr, rmarkdown
Imports: plyr, data.table
Depends: R (>= 3.2.0)
LazyData: true
NeedsCompilation: no
Author: Yi-Pin Lai [aut], Liang-Bo Wang [aut, cre], Tzu-Pin Lu [aut],
        Eric Y. Chuang [aut]
Maintainer: Liang-Bo Wang <r02945054@ntu.edu.tw>
Packaged: 2015-10-14 04:45:37 UTC; biocbuild
