# Supplementary material for: iGC—an integrated analysis package of gene expression and copy number alteration
Source: BMC Bioinformatics. 2017 Jan 14;18:35. doi: 10.1186/s12859-016-1438-2 (PMC5237550; doi:10.1186/s12859-016-1438-2)
Supplement: Additional file 1: — The source codes and example data of the package iGC in R. (GZ 2818 kb) [file 12859_2016_1438_MOESM1_ESM.gz › iGC/NAMESPACE]

# Generated by roxygen2 (4.1.1): do not edit by hand

export(create_gene_cna)
export(create_gene_exp)
export(create_sample_desc)
export(direct_gene_cna)
export(find_cna_driven_gene)
import(data.table)
import(plyr)
