# Supplementary material for: iGC—an integrated analysis package of gene expression and copy number alteration
Source: BMC Bioinformatics. 2017 Jan 14;18:35. doi: 10.1186/s12859-016-1438-2 (PMC5237550; doi:10.1186/s12859-016-1438-2)
Supplement: Additional file 1: — The source codes and example data of the package iGC in R. (GZ 2818 kb) [file 12859_2016_1438_MOESM1_ESM.gz › iGC/inst/CITATION]

citHeader("To cite iGC in publications use:")
citEntry(
    entry        = "Unpublished",  # Later change it to `Article`
    title        = "iGC--an integrated analysis package of Gene expression and Copy number alteration",
    author       = personList(
        person("Yi-Pin", "Lai"),
        person("Liang-Bo", "Wang"),
        person("Tzu-Pin", "Lu"),
        person("Liang-Chuan", "Lai"),
        person("Mong-Hsun", "Tsai"),
        person("Eric Y.", "Chuang")
    ),
    note = "Manuscript submitted for publication",
    # journal      = "Bioinformatics",
    year         = "2015",
    # volume       = "vv",
    # number       = "nn",
    # pages        = "pp--pp",
    textVersion  = paste(
        "Yi-Pin Lai, Liang-Bo Wang, Liang-Chuan Lai, Mong-Hsun Tsai, Tzu-Pin Lu, and Eric Y. Chuang (2015).",
        "iGC--an integrated analysis package of Gene expression and Copy number alteration.",
        "Manuscript submitted for publication.")
)
