# Supplementary material for: iGC—an integrated analysis package of gene expression and copy number alteration
Source: BMC Bioinformatics. 2017 Jan 14;18:35. doi: 10.1186/s12859-016-1438-2 (PMC5237550; doi:10.1186/s12859-016-1438-2)
Supplement: Additional file 1: — The source codes and example data of the package iGC in R. (GZ 2818 kb) [file 12859_2016_1438_MOESM1_ESM.gz › iGC/inst/NEWS.Rd]

\name{NEWS}
\title{News for Package 'iGC'}

\section{Changes in iGC version 1.0.0 (2015-xx-xx)}{
    \itemize{
        \item Initial release
    }
}
