# Supplementary material for: iGC—an integrated analysis package of gene expression and copy number alteration
Source: BMC Bioinformatics. 2017 Jan 14;18:35. doi: 10.1186/s12859-016-1438-2 (PMC5237550; doi:10.1186/s12859-016-1438-2)
Supplement: Additional file 1: — The source codes and example data of the package iGC in R. (GZ 2818 kb) [file 12859_2016_1438_MOESM1_ESM.gz › iGC/inst/extdata/GE/US82800149_251976012154_S01.tcga_level3.txt]

Hybridization REF	TCGA-AO-A03L-01A-41R-A056-07
Composite Element REF	log2 lowess normalized (cy5/cy3) collapsed by gene symbol
ELMO2	0.439833333333333
CREB3L1	1.924
RPS11	0.738125
PNMA1	0.43975
MMP2	0.738333333333333
C10orf90	-2.89833333333333
ZHX3	-1.11316666666667
ERCC5	-0.018
GPR98	0.23775
RXFP3	0.408
APBB2	2.19975
PRO0478	-1.328625
KLHL13	0.63375
PRSSL1	-0.949666666666667
PDCL3	0.811
DECR1	-0.766875
SALL1	-2.58933333333333
CADM4	-0.492666666666667
RPS18	0.376071428571429
HNRPD	-0.127416666666667
CFHR5	0.0198333333333333
SLC10A7	-0.110625
OR2K2	0.4095
LMAN1	-0.83475
SUHW1	-4.2775
CHD8	0.3036
SUMO1	0.2996
GP1BA	0.3273
DDB1	0.143
MYO9B	0.0922
MMP7	6.4395
CRNKL1	1.59475
C9orf45	-2.02633333333333
XAB2	0.98675
RTN1	1.723375
KLHL14	-1.320875
TBX10	1.491
CENPQ	-0.96925
UTY	-0.951285714285714
ZBTB12	-0.8365
DTNBP1	-0.280625
KBTBD8	-1.38416666666667
ZEB1	0.8295
ZG16	0.07375
MIER1	0.2248
ADAM5P	0.853
CHD9	-0.398375
STK16	0.72325
KIAA1486	-0.3555
TOB2	0.882583333333333
BANK1	1.987
OR2V2	-0.18975
GRM2	0.172
PROSC	-0.08275
SPIN2B	0.8705
PIR	-2.03
IPO9	-0.2649
EVC	1.03316666666667
CXCL13	5.21883333333333
KIAA1199	-1.567
SORL1	0.4365
NAT10	0.09525
CHD1	-0.1545
SYN3	-0.606
SLC22A2	0.0425
SERPINF1	1.068
WDR34	0.223
OR7A17	0.4315
C9orf11	0.3445
RNF216L	-1.1013
LHB	-0.098
STK25	-0.22275
TAOK3	0.9445
LOC152573	-2.87425
C3orf39	0.05875
C14orf108	0.3825
CDC25B	-0.134272727272727
BMP3	0.1375
TMEM180	0.383
MAP1LC3C	0.17225
CRYGC	0.284
POU3F1	-1.3042
C20orf32	-2.374
CCDC95	-0.115
HIGD1B	3.9285
USP6NL	-0.367625
ABCD4	-0.593333333333333
DIMT1L	-0.60775
TEK	1.183625
SLC25A46	-0.91625
LARP7	-1.3228
CD160	0.612666666666667
MT1JP	-0.737833333333333
PHF20	0.367
CPNE4	-1.654
GTPBP1	-0.295714285714286
RAB33B	0.9175
ALDOC	-2.59175
ZNF212	-0.57375
NUDT1	-0.647833333333333
RFPL2	-0.86775
ZNF83	-0.468333333333333
GDPD5	0.129375
PDCD4	1.12585
CEP350	0.0075
OR10A2	0.5645
CST7	1.1435
CIAO1	-0.7675
SELL	1.188375
OR8J3	0.7785
LTBP4	-0.359666666666667
SIRT6	0.58525
CCL19	4.615
PPIL1	-0.233333333333333
GBP7	0.347
STK17A	-0.4761
ABR	-0.2885
OR9G1	-0.71
FOXE1	-0.828875
CNGA3	1.1235
GML	0.2785
CD38	-0.777
ZDHHC6	-0.175
NEFH	-0.81225
CTDSP2	0.442583333333333
PGBD5	-1.66983333333333
CCNY	-0.143785714285714
RMND5B	1.19383333333333
ZNF257	-1.52
FLJ22167	-0.33375
EXOSC7	-0.682666666666667
ROR2	1.94425
MAOA	-1.522
TNNT3	1.1985
GYPC	-0.95075
C7orf33	-0.0395000000000001
PLIN	2.21166666666667
LOC90826	-0.373
RNF4	-0.0202
F8A1	0.466666666666667
PLEKHG4	-2.94425
GRB2	0.37025
HIST1H2AD	-0.017
DUS3L	-0.361333333333333
EIF1	-0.666
RP5-1077B9.4	-1.11366666666667
FPGT	0.76525
GDF10	0.454333333333333
COQ9	-0.154
GCC2	-0.0637142857142857
RARRES3	3.30375
PLXNA1	-0.8262
KIAA0100	-1.1827
PMF1	0.20825
FNDC1	5.397
HS2ST1	-0.321583333333333
CRELD2	-0.0835
C8G	-1.1635
CD82	0.671
LIM2	-0.865
UNQ6490	0.2785
MMP16	0.12725
DRD3	-0.27025
C5orf26	-0.2035
C11orf73	-0.98825
PTP4A2	0.50475
OR4M2	0.4275
HPCA	-0.824833333333333
SEC14L1	-0.778
CHFR	-0.207
EMILIN1	1.0445
NDUFS4	0.235
COL18A1	0.347
PDZD3	0.3766
C9orf16	-0.291666666666667
ERBB2IP	0.404833333333333
EMX2	1.83275
FUS	0.0165
TF	-3.6839
CLCN4	-0.3895
CXorf56	0.602
C11orf72	0.4505
ELAC2	-0.0551666666666667
NPR1	-1.00225
ASS1	-2.3805
USP42	-0.28125
POLR2J	-1.3815
SEC23IP	0.976
UQCRC1	-0.11475
LOC729603	-0.7885
C1orf71	-0.353
POLG	-0.5315
ADAM23	-2.6975
TFR2	-1.763
RICTOR	-0.7823
MGC39606	0.284
C19orf55	-0.209
SNAPC1	-1.5765
GNA11	0.894375
CCDC52	0.233166666666667
FSIP1	5.0485
UPF3A	-0.921625
IGSF11	-2.543
LAGE3	0.62875
CHST6	-2.4385
UNC13B	0.323375
TTLL4	-1.033875
ZNF687	0.061375
SDC2	-1.1597
COX7A2	-0.858
LAMB4	-0.042
FAM24A	0.115
LRRTM3	-1.10866666666667
GPHB5	0.097
OR4C13	-0.215
EIF3EIP	-0.103
HABP4	-0.6915
TMEM125	3.18
CNTN2	0.732125
ASNSD1	-0.01575
FUT4	-0.115375
ACF	-3.7295
LOC158381	1.1735
CDH8	-0.259
AGPS	0.0535
C4orf18	3.591625
PECI	0.159416666666667
UNG	-0.31375
GSTP1	-1.282875
DCUN1D5	-1.19083333333333
DKFZP564J0863	-0.47575
SLC9A3R1	2.302375
BCDO2	-1.114125
CHMP7	0.3015
REM2	1.1015
DNHD1	-0.67075
FKBP4	-0.00437500000000002
ZNF350	2.27725
MGC11102	0.24275
BST1	1.06825
KISS1R	1.0875
NCR2	0.252
DEFB125	0.7585
UBE2W	0.826875
KRT15	0.79325
C10orf99	0.5345
SCN11A	0.15675
GFI1	-1.84825
RDHE2	4.9645
FHL1	-1.268
OSGEP	0.294666666666667
GATA1	-3.28366666666667
SMC6	-0.7785
TTTY14	-1.28325
LPIN3	-0.54025
RPL4	0.1036
RBPMS	0.4508
PRPF3	-0.182
EMR1	-1.891
SPATA19	-0.02625
XCR1	0.5405
IRX3	1.5903
RBM6	-0.99075
KLF4	-0.7607
UNC5CL	-1.423
SEBOX	-0.3235
BTK	-0.1145
KRCC1	0.1285
C6orf27	0.6715
SYTL5	-0.241
PRND	1.67275
LOC653319	-1.3925
PIGL	-0.724375
HUS1	-0.565166666666667
SFRS6	0.540833333333333
C17orf77	1.0095
UIMC1	-0.482666666666667
FXYD2	-1.7069
LOC283152	0.64
ZNF667	-1.461
ZCCHC12	-0.43175
TFEC	3.3433
ATP7B	2.16116666666667
POLD2	-0.632666666666667
RG9MTD1	0.88725
ACOT2	0.424333333333333
HIST1H4I	-0.65525
PPARGC1A	-2.6283
ETFA	0.7967
POLRMT	-0.039
ZNF146	-0.21325
MIA2	-0.8845
KLHL6	-0.767166666666667
HOXB5	-1.235
NENF	0.269833333333333
CUGBP1	0.351
PRSS22	1.19583333333333
CASC4	1.0006
CUL4B	0.0954
CENPJ	-1.1476
PITX1	0.5265
FLJ31033	1.61183333333333
CELSR3	-0.2775
ZNF568	-0.7515
ITSN1	-0.278916666666667
EHBP1L1	-0.699333333333333
C19orf2	-0.90625
DCTN1	0.34475
LIN28B	-4.20683333333333
TNKS2	0.62225
C1QBP	-0.578375
CADPS2	1.1655
SRMS	0.46625
GJA9	0.0733333333333333
MGC24975	0.247166666666667
TRIM45	-1.2605
TSP50	-0.23525
TCP1	-1.31575
TMED7	0.5502
CMA1	0.4515
CENPL	-0.397
PTCRA	-0.2605
FST	-3.40575
VWCE	-3.56425
PAWR	0.717
ABCC12	2.07183333333333
LDLR	0.4882
ASTN2	1.4283
LOC441212	-1.28575
GPATCH8	-0.18475
TANC2	0.757583333333333
KIF4A	0.1635
C18orf18	-1.39525
PGM1	-2.04775
KIAA0258	0.79675
CPD	1.08575
SNCAIP	-0.496
DCT	-4.25633333333333
HLA-DOA	2.34518181818182
OR11L1	0.7335
UPK1B	-0.1665
DNAJB4	-1.04575
UGT1A8	-0.0943333333333333
HIST1H4L	-0.556
PECR	-0.8645
HSPA2	2.06975
WFIKKN1	-1.059
SERP1	1.541375
SYDE2	0.928
TACR2	0.82
NUP85	0.087
CD177	-0.318833333333333
LGR5	-2.29266666666667
PIGG	0.273083333333333
PTHR1	-1.41216666666667
RAB5A	-0.3529
FLJ13224	0.139
USP9Y	-2.9275
C7orf53	-1.7455
LRP1B	0.66625
XAF1	3.4474
ABCG8	-0.4735
ANKDD1A	-0.656
DAND5	-3.7285
SPAG6	0.9645
LINCR	2.35325
ZDHHC22	-0.44975
CCDC60	0.449
THOC7	-1.63966666666667
TCTA	1.3548
OR8K3	0.2825
NY-REN-7	-0.72625
B2M	1.51533333333333
C6orf141	1.296875
LPPR4	0.9
SQLE	-1.5085
SEPHS1	-0.2425
BTBD14B	0.945214285714286
PLRG1	-0.3775
SPG7	-0.717
ZNF614	-0.344
PARD6G	0.905833333333333
INPP5B	-0.5778
GRPEL2	-0.05075
PPID	-0.7068
TRIM56	-0.2945
UBE2J1	-0.347
IL20RA	1.89025
LOC387856	0.548
C1orf107	0.526
UTS2R	0.99525
C19orf22	0.21425
SAFB2	-0.070625
KIAA0652	0.40975
KLRG1	-0.549333333333333
MS4A8B	2.47816666666667
FRAG1	0.25775
KIAA1546	0.491
E2F4	-0.9963
CLEC4M	0.164
BTBD14A	-0.51225
KIAA0999	1.0503
GYPA	-3.17316666666667
TAC1	3.2874
TRAIP	-0.697666666666667
KIAA0232	0.933
ERCC8	-0.468875
GPX4	0.942375
KIAA0368	-0.170375
GPR157	-0.452333333333333
CTAGE4	0.37
C9orf30	-1.56533333333333
OR52A1	-0.036
HSP90B3P	-0.479
ALG9	-0.9509
BTBD10	0.97675
SDK2	-0.2645
BAIAP3	-0.831
RABGGTB	-0.549
ANKRD40	0.5755
KRT74	0.104
CALCOCO2	0.715785714285714
SNCA	-3.3285
TMSL8	-2.834
C2orf53	0.7105
ESRRB	-0.23625
ARHGAP26	-1.13425
TDRD9	-2.7405
HRAS	1.36366666666667
KLRC4	-1.9435
JAGN1	-0.384666666666667
BSDC1	-0.194
RNF43	0.5767
NDUFAF1	-0.08525
PHF12	0.52175
OR1L3	0.40875
FOLR2	1.27616666666667
LYZL6	0.4002
tcag7.1260	-2.121
WSB1	-2.216
PROS1	-0.9994
OSTN	0.506
PSMB8	1.52225
SOCS4	-0.100875
DDIT4L	0.34375
MAS1	0.2745
MGC34796	1.79025
CSHL1	0.458833333333333
TBCCD1	0.6315
ZBTB7C	0.268
AP2S1	-0.6195
P15RS	-0.204
VAT1	-1.4063
SHANK3	0.820666666666667
TUFM	-0.158833333333333
THEG	-0.60225
KRT34	-2.02175
SGSM3	0.540625
TOMM22	-0.369
SOCS3	0.8835
CPO	1.158
POP4	0.03475
BHLHB3	1.84425
MALL	0.88475
OR1B1	0.284
PARK2	0.427666666666667
GPR124	1.0005
LCE1E	0.9475
RUVBL2	0.2315
CGRRF1	0.3771
ACPL2	1.156
WNT10B	-1.963375
BAIAP2L2	-2.10175
ISCA1	-0.09
C1orf125	-0.836875
RPAP1	-0.65125
RAI16	-0.455333333333333
RPL27	-0.96375
NLRP9	0.4755
EPN1	0.607
LOC388610	-2.669125
SLC35A1	0.8288
GAL	-4.2855
SLC14A2	0.0915
RDH11	-0.390166666666667
FAM138F	0.3265
AUH	-0.36325
FLJ40243	0.42775
C14orf129	0.763
MBD2	0.478166666666667
ABHD14B	-0.338375
PIGT	-0.323875
ALS2CR4	-0.402125
ALAS1	-0.0978
FOXO1	1.37866666666667
CRLF3	-1.088125
C20orf107	0.724
FARS2	1.144
CCDC28A	-0.51925
NPHP3	-0.799
OR13F1	0.276
TSEN54	0.5395
DEFB106B	0.175888888888889
OR8B4	0.2115
STH	-1.557
ZC3H14	-0.429625
CBX2	-0.2915
TMEM49	-1.03425
C6orf21	0.3615
FLJ20920	0.217
CRTAP	-0.0415714285714286
DDX50	-0.254
STYXL1	0.2705
BLVRB	-0.0531666666666667
LOC147650	-0.825166666666667
MMP24	0.8895
GRID1	2.01666666666667
BANF1	0.032
CTAGEP	0.674
HMBS	-1.73425
SLC25A24	-0.206333333333333
C14orf50	1.33475
MRO	1.72516666666667
SLC25A15	-1.50025
FAM84B	1.2425
TDP1	-0.281
C16orf78	0.2664
C11orf57	-0.301375
RFK	-0.38725
ZFYVE9	0.068125
STCH	-0.4972
WIBG	0.97625
LOC283871	0.259666666666667
GBA2	-0.5007
NDUFB3	-0.186
HSD17B13	-1.12
GRIN3A	1.30116666666667
FMNL1	-0.653
SEPT7	-0.9276
GNLY	3.6595
GRAMD1C	-0.146333333333333
ZNF165	-0.05275
USP38	0.759
FAM83A	-1.23416666666667
C14orf24	0.498583333333333
ARMCX3	1.31775
ARHGDIB	-0.2615
AK1	0.1905
KIAA1045	-1.114
DNAJB13	-0.4495
NEU2	-0.1805
HIST1H4B	-0.607
FAM20B	-0.1737
HES2	1.57321428571429
FAM73B	-0.4682
LOC388381	0.59125
INTS7	-0.229636363636364
AMPH	2.126
ZNF775	-0.07725
UCKL1	0.4955
C10orf97	-0.0835
C1orf161	-0.07225
ALDH1L1	-1.54775
FLJ39378	-0.257
SLC23A1	-0.8345
RBM4B	0.17675
THAP4	0.2865
OGFRL1	-0.508
KIAA0831	0.342875
PPP1R15A	0.0278333333333333
C1orf96	-0.193928571428571
C12orf11	-1.07425
BMF	1.0235
MAN1A1	-0.31275
KIAA1600	0.597166666666667
NLGN4X	-1.7805
ALOX12	-1.28716666666667
RB1CC1	-0.086
NEIL2	0.0813
EIF4E	0.294
ABHD5	-0.6715
EXOC4	-0.6635
CIP29	0.285333333333333
BATF2	1.74125
SLC29A4	-1.017
HTR4	0.175
EMB	-1.2265
TRAF6	0.6275
LMNB1	0.1865
FAM19A5	-1.148875
SHE	1.754
PIK3C2B	1.09025
C15orf15	0.0469
USP15	0.2633
TCEAL2	0.89675
C5orf39	0.549333333333333
PTGER2	2.089
SLC31A1	-0.62125
IFT172	0.22425
ADAM29	0.521
GFOD1	0.1695
ST7L	0.441333333333333
C15orf26	-1.4595
PKN3	-1.75975
CNTD1	-0.126333333333333
COMMD1	0.295125
NTRK2	2.53675
FOXN3	-0.080875
MFGE8	0.3483
PFKFB2	-0.0235
TAS2R4	-0.335
ENTHD1	1.2805
PRMT5	-0.137
MGC16384	-1.565
LOC442229	-0.27875
TSKU	0.606625
KRTCAP3	2.215
PDLIM1	0.4868
KCNS2	0.225
RNF126	-0.113833333333333
CEP63	0.273
CLIC4	-0.3335
hCG_1990170	-1.60525
ACR	0.6713
KLK7	1.84025
ALOX5AP	3.197125
RIPK3	4.38275
TAS2R9	0.6405
C19orf18	3.3445
BIRC6	-0.0292142857142857
ZNF16	1.058
RFT1	-0.88975
SLC8A2	-0.38875
TACC1	0.647375
ITGAD	0.8775
SAMHD1	1.678
SH3PXD2B	1.3968
EPC2	0.272
C20orf85	4.903125
ATP13A2	0.230166666666667
KRT4	0.428125
CAPNS1	-0.000250000000000004
MDM2	-0.586166666666667
PCDH20	1.26625
KCNK9	0.2515
OR2C1	0.729
KLHDC3	-0.4205
IPPK	0.513
EFHD2	0.083875
GALR3	1.00575
NBEA	0.454333333333333
ABCA6	3.2807
CLDN3	2.497
AKT2	-0.487857142857143
EGFR	-1.9065
RBM16	0.1015
ZDHHC3	0.1532
SLC25A4	0.729
CYB5B	-1.1565
CPXM1	0.96625
NDRG1	-1.352
FLJ43826	1.028
OR5L2	0.103
FARP2	0.9443
MRPL46	0.715083333333333
LDHAL6B	0.3408
MAPKAPK3	-0.8095
NCAM2	-1.6215
PRKD2	0.1505
ZFP36L1	0.9867
CYSLTR1	-0.959
OR4C3	-0.48075
HIST1H2AJ	1.171
CCNB2	-0.734333333333333
ZNF10	-1.83175
TMEM175	0.583
FAM134A	0.936
TIGD4	-1.5735
PCNP	0.03925
MGC39715	0.44225
LQK1	-0.07
CREB1	0.4643
TMPRSS3	-0.9965
C4orf32	2.097875
LAT	-1.18708333333333
KCNA3	0.1695
SKIV2L2	-0.299
ROPN1B	-1.544
tcag7.23	0.121
CDT1	-1.586125
ZHX2	0.91025
CD28	-3.2485
ZNF624	0.89375
SEPT2	0.10125
SOHLH2	-3.291
MCOLN3	-0.0922500000000001
UNQ1945	0.416
MASP2	-0.8415
ZNRF3	-0.1015
GPATCH3	-0.129
AGL	1.9935
QRICH2	0.1595
PSD4	0.368333333333333
CCNB1IP1	-1.76625
ENPP7	-0.148
OBFC1	0.0275
KCNG3	-1.299
C14orf79	1.43083333333333
ENPEP	1.217
SCT	1.238
SKI	0.724125
SEC61G	-0.91525
CAPN11	-0.159
ATXN7L3	0.13825
DBNDD1	0.634333333333333
FAIM	1.05825
ANKRD36	-1.0215
GABRP	3.14033333333333
TACSTD2	2.354
EIF3J	-0.363
PPP2R2A	-0.61425
TEKT4	0.0398333333333334
PVALB	1.3575
F10	-1.9495
FAM134C	0.7816
COMP	4.41625
EFCBP1	-2.4213125
SCLT1	0.4355
TAL1	-1.1287
ACSL1	0.69475
ABCC5	0.915416666666667
ABL1	-0.409555555555556
RBBP7	0.9355
PTPRG	-1.62625
NCOR1	0.1131
SPINK4	0.233
TXNRD1	-0.7984
TNRC15	0.552625
C9orf138	0.516571428571429
UBE2H	0.482333333333333
BRDT	0.158666666666667
C8orf31	0.228
CCNE2	-0.670272727272727
SLC6A8	-1.795
CALCR	-4.288
PPP1CB	0.34775
ABHD8	-0.15875
ARF5	0.0624
SLC24A4	0.446
CCT3	-0.033
ZNF121	0.277375
SLC3A2	-0.0879
OR13A1	0.4715
SLC5A10	0.07125
RAD50	0.217125
IER5	0.432625
MTHFD1L	-1.93725
MBTPS2	0.937
MVK	0.209375
NCL	-0.00089999999999999
PSMD10	-0.0415
MOBP	0.385125
FLJ32894	-1.057
HRH1	-0.720166666666667
C5orf30	1.33875
NUDT16L1	1.0594
RASGRP3	3.50233333333333
PRKRIP1	-0.7304
CCDC75	-0.11775
LOC253970	-0.2055
KIAA1239	-0.3
MED21	-0.18275
SYT11	0.242166666666667
NTSR2	-0.3345
EGFL11	-0.32
CXorf59	1.133
OR2A25	0.0695
SPTBN2	-0.1015
LRMP	-1.184
RNF111	0.43875
PTH	null
LOC619208	0.000166666666666676
KIAA0895	0.106
RANBP5	-1.2305
P2RY10	1.0485
NME5	2.76333333333333
DDX21	-1.27575
LRSAM1	0.2835
HDAC11	1.4025
VMO1	2.433
NOLA2	0.208833333333333
ADAR	1.17316666666667
MTO1	-1.03616666666667
SF4	0.6
P2RX1	0.2905
HBM	0.45825
EN2	1.42
C14orf172	0.91
TM9SF2	0.0684
INHBE	-1.60866666666667
TCTE3	-0.533833333333333
TOX2	-2.7895
CTAGE3	0.8645
HBB	2.8658
MED15	-0.983166666666667
CASR	0.78775
C6orf66	-0.858333333333333
MTPN	-1.0755
UNC50	-0.4715
C21orf33	-0.52925
IRF2	1.067
PGR	-0.265833333333333
GPR84	2.88525
CROCCL1	-2.696
SRPX	-1.10925
BRE	-0.276833333333333
FGF10	0.8565
SDC3	-1.11433333333333
ZRSR1	0.940333333333333
DKFZP434P211	-0.468875
SOX6	1.717
RPUSD2	-0.10775
C14orf173	0.630583333333333
MAPK11	-0.464666666666667
TBC1D22A	0.559
FAM123A	0.0735
COL4A6	-2.00566666666667
TOMM70A	-0.43825
NAB1	-0.300375
MGC16385	-0.75075
TSPAN18	-0.240166666666667
MED31	-0.3685
PLG	-0.21275
CAPSL	3.7215
ZNF532	0.1036
ASB14	-0.67825
CA8	0.2075
NUDT16P	0.0258333333333333
SLFN11	-1.533
LRRIQ2	0.748125
NOL7	0.0883333333333333
BRMS1L	-0.497875
JARID1A	0.248666666666667
PANK2	-0.16075
ICAM3	0.383
MDS1	-0.639
TAF8	-0.22675
RNF139	0.729
ZNF594	-0.217166666666667
ADAM8	3.446375
SFTPC	-0.315125
MAN2B2	1.282
RGS12	0.818625
EIF1AY	-4.43975
LRRIQ1	-1.0975
GPR150	1.104
CCDC21	-1.15916666666667
PRRG3	0.1495
SAA4	-3.26375
RAPGEF5	0.56575
ZCCHC2	0.646583333333333
MGC39372	-0.2605
PPP4R2	-0.387333333333333
CDCA2	-1.08316666666667
OR4D5	0.395166666666667
PTGFRN	1.0433
SIGLEC5	1.18116666666667
C19orf61	-0.178166666666667
NMUR2	0.129
KIAA1586	-1.10583333333333
DAGLA	0.7645
CHCHD6	-0.202
GPR32	0.432
NEUROD6	-0.161833333333333
SLC2A4RG	0.3569375
CA5B	-0.22775
FBXL3	0.8555
MPHOSPH9	-0.559
HMG2L1	0.35575
HCN4	0.572
CEACAM19	-0.13125
SH2D4B	0.3895
HFE2	-0.8655
TGM4	0.0488333333333333
LYPD2	0.36425
TBC1D15	-0.159
MRPS21	-0.6099
NONO	-0.096
CLEC5A	1.865875
ITCH	-0.1608
MGAT3	-1.83316666666667
MBP	-0.782625
RPP25	-1.212
SOSTDC1	0.4745
HRC	-0.86525
TRIM48	0.6315
TMEM133	0.07575
ECEL1P2	-1.719
HOXC11	-0.6395
DOK5	-1.37575
HELZ	1.21216666666667
LOC348180	-0.57975
MGC33894	0.1305
ADRB3	0.483
DMD	-0.521636363636364
PTRH2	-0.29
MPEG1	2.973
NDUFA12	0.539833333333333
KRTAP2-4	0.321181818181818
STAMBPL1	-1.19033333333333
ADCY2	0.9485
UNQ6125	1.1505
KLHL20	0.1035
SRM	-0.91875
OTC	-0.15725
TMIE	0.0186666666666666
SNX8	-0.1305
LIPK	-0.0205
CHURC1	0.199166666666667
KLC2	0.566333333333333
HDAC1	-0.703833333333333
FAM128A	-0.280833333333333
FNDC3B	0.3839
MTCP1	-0.6695
WFDC10B	0.0265
PCDHGB3	0.8375
ATRNL1	-2.2033
CAV2	-0.907125
MED26	0.3945
DUS1L	1.1375
CHRM3	-2.24525
NEK9	0.37075
WARS2	0.70525
TBX22	0.6325
TOMM40	-0.91625
RP6-213H19.1	2.08116666666667
TUBGCP5	-0.881
IGSF6	5.094
TPPP	-0.259333333333333
UNQ6190	-1.602
GSTM5	2.113625
BTD	0.0985
PDCD1LG2	0.218666666666667
SNRPB2	0.26
ERICH1	-0.55175
APOA4	-1.617625
HOXA11	-2.4745
NARG1	-0.025625
MKX	-1.49566666666667
RAB28	-0.565
PKP3	1.379
SH3GL2	-2.76866666666667
CTSO	3.39375
RPN2	1.3600625
IL28RA	-0.3485
SFMBT1	-0.1735
WDR57	-0.46575
FER1L3	1.31933333333333
HSF5	0.352166666666667
TTC9B	0.29775
C4BPA	-3.87583333333333
ALB	-3.83035714285714
SORBS3	0.535875
UPF2	0.174
JPH1	-0.0265
AGBL2	1.992
DOPEY1	1.231
TERF1	-1.31066666666667
KIF22	0.331333333333333
NINJ1	1.2655
SEC61A2	-0.0660833333333334
HIST1H1D	0.4615
SFXN4	-0.1375
UCP3	0.0463
ZNF703	1.56683333333333
MYL6B	-1.99925
TREM1	1.8015
OR52E6	-0.2845
CKMT2	1.3665
HLA-C	2.017625
SLC13A3	0.416666666666667
TIMP4	-2.17425
SLIT2	2.214
RSF1	-0.381111111111111
LONRF1	-1.40985714285714
MON1A	-0.3785
CACNG6	0.0798333333333333
DPPA4	-5.123
ZSWIM3	-0.07
ZNF804A	0.159333333333333
CCIN	1.6565
SLC25A31	1.0745
KCNMB4	-0.61575
RABL5	0.412125
GALNS	-0.1974
STX6	0.48025
HIST1H1C	-0.735666666666667
CIDEB	-0.327
CASP4	0.439
PDK3	0.0164
KCNJ11	1.926
TPR	-0.406375
ZSCAN20	-1.031
MTX2	-0.389
HIST1H2BH	0.43825
LOC283767	-0.20125
LYRM7	-1.08688888888889
BRD3	0.842833333333333
HIST1H2BO	0.2785
MAGEB10	0.318
SLC45A1	0.393
SERPINA3	1.1569
KIAA0143	1.219
KCNJ16	0.69
KRT79	0.81775
FABP2	-0.4215
NUT	-0.22425
ZNF57	0.091
FBXL4	-0.312
CLEC9A	1.5855
UGT8	-1.38516666666667
BMP2K	0.28
MAPK4	-3.8455
SLC25A23	-0.2817
HINT1	0.253
KRTAP13-1	0.547
SFXN5	1.155
CHCHD2	-0.0875
FAM3D	1.0045
NDP	-2.856375
RHOBTB1	-0.286666666666667
SLC4A4	-1.750375
RPL38	0.364
HTF9C	-0.395166666666667
AP2A2	0.48275
ZBTB46	-0.7175
MAP7D1	-0.167625
AOX1	-1.38883333333333
CYR61	0.83925
DTNA	-0.842928571428571
JRKL	-1.09275
TMOD3	-0.0425
EEA1	0.3212
ADCK5	-0.102
IL1R1	0.651166666666667
KLK3	0.952642857142857
HRSP12	-0.97925
KTN1	0.50625
LOH11CR2A	3.3034
RELL2	-2.04575
MAB21L1	2.191
C20orf59	-0.822166666666667
PHKB	-0.492
ADAM2	3.31366666666667
TBC1D8B	0.984833333333333
FAM13A1	-1.3085625
LAPTM4B	0.024
LCN8	0.357
TMEM147	-0.2235
SYT4	0.328333333333333
XPO7	-0.5575
C9orf62	1.52375
GPR75	0.00799999999999995
TRIM5	1.39875
APOC1	0.0535
RNASE4	-0.215666666666667
PARD6B	-1.543875
ARID1A	0.216833333333333
TPD52L3	0.347111111111111
RRAGB	0.658
RCN2	-0.145333333333333
HIST2H2BE	0.4861875
STARD7	-0.601
SHMT2	-0.839
KIAA1751	0.5416
MLYCD	0.2715
LOC162632	-0.9624
UQCRH	-1.87675
RP11-217H1.1	0.570375
SDHA	-0.665166666666667
NCLN	-0.1533
ZNF17	2.02816666666667
RCBTB2	-1.52875
VEGFB	0.0977
RP4-747L4.3	0.23025
COLQ	0.609
MPN2	-0.9456
DRG2	0.052
KLRB1	5.74275
ALPK2	-3.14325
DNASE2B	1.7795
FLJ23834	-0.2745
AXUD1	0.574333333333333
SAFB	0.0354
NSUN4	-0.3295
RFX2	-0.0275
MAPK8IP1	-0.138333333333333
FANCD2	-1.49092857142857
ANKZF1	-1.02816666666667
C19orf50	-0.067625
DUSP8	1.469875
SENP5	1.027875
NFKBIL2	-0.153
LBR	-1.6165
IGFL1	0.65
LZTS2	0.049125
IL2RG	-0.213625
CCDC51	-0.4425
KLF3	0.724125
ANKRD37	-1.356
KCTD14	-1.16616666666667
FZR1	0.63825
SLC44A4	4.1271
ESPL1	-0.379625
GMPR2	-0.1691
TBC1D19	-0.349666666666667
ERGIC1	1.0437037037037
ERBB4	2.5725
TSPAN32	0.554083333333333
MAP4	-0.254125
GPHN	-0.59825
SLC6A2	-0.1985
HIVEP1	0.699
DFFB	-0.3766
EIF4EBP2	0.523375
DMRT1	-0.729
HSPB6	-0.24
IER2	0.566833333333333
AIFM1	0.142
WWC2	0.941454545454546
MRPL4	0.1955
FLJ21062	-0.419
EPB41L4A	1.52325
SH2D6	0.24175
TAF4B	-0.95325
GAL3ST3	-0.481
MALT1	-1.47433333333333
RTDR1	0.68025
ARVCF	0.230625
MEX3B	0.759166666666667
FBXO16	1.2885
KIF7	-1.1955
C1QC	3.7705
ZNF783	-1.349
ZNF85	0.487
MMP13	4.801
KIAA0329	0.1185
RTP3	-1.078
ZBED3	-0.6165
CLGN	0.56475
SLC25A37	-1.49241666666667
hCG_18290	-0.86575
OR5AS1	0.3765
SMARCC2	0.481166666666667
FAM109A	0.1055
CCDC12	-0.4625
USF2	0.4138
DEPDC7	-2.16225
C20orf24	0.358333333333333
JMJD3	0.9645
DSP	1.38528571428571
SLIC1	0.59375
FAM20A	1.181
IRF2BP2	0.114625
ZNF230	-0.48
MSN	-0.770785714285714
SLC9A5	-1.798
EPDR1	-2.2427
MUSK	-0.21575
ZNF434	0.413833333333333
SMARCD1	-0.310333333333333
ZFP106	-0.89125
ZNF347	0.5304
GTF2E1	0.72125
RY1	-0.169
ATAD2B	0.506375
ARHGAP17	-0.0567
KCNIP3	-1.23225
SFPQ	0.405
GFRA4	0.645333333333333
AKR1B10	-3.557125
TIGD6	0.658666666666667
RGS16	1.27475
URB1	-0.691666666666667
OR4C46	0.281333333333333
TOP3B	-0.491
NFATC4	1.8965
CA14	-4.57675
BMPR1A	-0.0958333333333333
SNRP70	-0.00225000000000001
PRL	-0.162166666666667
C6orf130	-0.39175
STAG2	-0.3345
CD55	-1.13214285714286
RPS23	1.672
SSX2	-2.12583333333333
FDPSL2A	-0.11075
FBXO27	-0.202875
SYNGR3	-1.049
TMSL3	1.381
EML1	-0.315
NUP93	-0.976666666666667
SMAD3	0.0128
KIAA1189	0.514666666666667
HNRPUL2	0.694
TBC1D12	0.8065
C16orf24	0.914
MRVI1	2.30283333333333
ZNF581	0.365333333333333
ELOVL3	1.0875
OR51Q1	-0.248
CACNB3	1.61
GALNT13	-2.06728571428571
C10orf84	0.8685625
NEDD4	0.6186
SPO11	0.611
OR5AU1	0.253
NEK4	-0.410857142857143
PRKAR2A	-0.561
IHPK1	-0.414833333333333
ATP6V0B	0.071375
CACNA1E	1.4355
CEACAM8	0.421666666666667
PEX14	-0.317
FLJ12993	2.859
ZBTB38	0.28675
PCTK2	0.690333333333333
LRRC16	0.8704
FBLIM1	0.684416666666667
FYCO1	1.029
RP5-1022P6.2	-0.185333333333333
CMTM1	0.248333333333333
PLTP	0.756833333333333
RAPH1	0.638875
DOCK8	1.02975
EZH2	-1.29266666666667
SLC25A1	-0.577333333333333
PLEKHB1	0.4578
GRB7	1.9688
ZFP37	-0.813
MRPL33	-0.55325
PELO	-0.25
ARMC1	0.0683636363636364
C9orf27	0.199571428571429
FLJ25778	-0.058
C9orf37	-1.4475
TMEM66	0.56825
SPRN	-0.041375
HBEGF	0.37825
PI4KA	-0.6745
LEPRE1	-0.40525
POU2AF1	-1.251
MRPL12	0.5275
REP15	-0.3295
ZC3H3	0.4815
RASAL1	1.5195
DDAH1	0.595875
ACBD5	0.089
TMC2	-0.0615
CCDC137	0.27175
SAMD13	0.665666666666667
UGT2B15	-1.0725
TIPARP	0.4225
DNASE1L3	0.6775
TRIM72	0.504166666666667
DBX2	3.117
IPO8	-0.00125
C21orf88	-1.3392
MAP3K14	0.2165
LOC51233	0.87
GGTLA4	-0.40625
PDE6D	0.236
ZNF117	0.29225
CLK2	-0.44225
NKRF	-0.30425
TNFSF15	-0.0485
DUSP2	0.220125
SECISBP2	0.0389
GABRR2	-0.618
PPAP2C	2.666
LOC51145	0.071
PAG1	-0.575
PIK3C3	-0.29575
GNG10	-0.2965
APOL4	1.2965
ANKRD28	-1.245875
STMN3	-1.6644
RAB14	0.6708
CDK2AP2	0.2365
HDDC3	0.325375
COMMD7	0.5165
CXXC1	-0.48425
HMCN1	0.177666666666667
CD40	0.6905
DYNC1LI2	0.1530625
GDI1	0.279
LOC646938	0.0535
VSNL1	-1.75616666666667
PIH1D1	-0.0871666666666667
RAET1G	-0.605
KRTAP5-9	0.0545
EFTUD2	-0.91425
ZNF311	0.419
ATP6V1G3	-0.50275
OR2W3	-1.3755
SCN4A	0.06775
MED10	-0.346125
FAM135A	-0.9754
ARHGAP4	-1.192
EHMT2	-0.532125
UFD1L	-0.40825
ERMP1	-0.24
MAG1	-1.31933333333333
THAP8	-0.321833333333333
HACE1	-1.156
FAM82C	0.152166666666667
C3orf20	-0.2775
UNC84A	-0.942666666666667
SCD5	0.622285714285714
LASS6	2.467625
LSG1	1.08833333333333
MAL	-4.798
GPR22	1.056
WDR5B	1.2045
ACTRT1	-0.578
C17orf60	0.6955
GRIN2C	1.4261
ARMC8	-0.0194166666666666
SLC47A1	-2.69633333333333
DMPK	-0.37275
DHRS13	-0.372166666666667
SMC1A	-0.262833333333333
KRTAP17-1	-0.623
SMYD5	-0.3765
TUSC2	-0.250125
CRHR2	0.497
KIR3DL2	0.335
CCDC104	0.467
ATP2C1	0.77825
CROT	-0.74375
PABPC3	-0.100666666666667
EGR1	0.642
THSD1	0.43975
KHK	-1.1125
SLC12A2	2.576125
CD58	-0.8385
STOX2	-0.9905
CCDC76	-1.213
CCDC48	4.46575
DNAH1	-0.198833333333333
ZIC4	-0.453125
OR1G1	0.154
PSMC6	0.0466666666666667
PROKR1	0.5945
ABCB1	-0.472625
TRAT1	-0.48925
LLGL1	0.392
MTF1	0.2515
USP54	0.195375
PAGE2B	-2.1185
ITGB7	-3.612
CCDC81	-0.3825
LOC149837	-0.000999999999999994
SCUBE1	2.115
ZSCAN10	1.181
HUWE1	0.127214285714286
CDH17	1.058
CD180	0.88825
IL17A	-0.15875
TMPO	-0.018625
KIAA1524	1.07933333333333
HDGFRP3	1.19333333333333
OXCT1	-1.01309090909091
RRAS2	-1.14716666666667
LTBP2	2.885375
SV2B	1.02433333333333
CYP2A6	0.1825
PKD1L2	-0.514
PPM1M	-0.10375
FLJ22662	1.48566666666667
ZNF502	0.39425
GP6	-0.7805
CRYBA2	-0.2215
LEF1	-1.2855
CTPS	-2.36357142857143
EYA1	-3.27616666666667
EPS8L1	2.5725
MAPK14	-0.300333333333333
SERPINB2	-5.05275
GTF2F2	-0.553833333333333
ZNHIT4	-0.039
PLA1A	0.837125
C20orf114	4.462
HPR	-3.8235
C18orf2	-3.362
SATB2	-2.454
KCNJ9	0.0555714285714286
MGC157906	0.3375
MOCS3	0.4445
C17orf71	0.118166666666667
PPHLN1	0.1497
HIST1H2BN	-0.154125
RAPGEF1	-0.086625
MAP3K8	-0.3765
DLG4	-0.212833333333333
STC1	1.14308333333333
CDGAP	1.61775
DDX26B	-0.63475
LOC150223	-1.71525
CPSF3	-0.533666666666667
TMEM14A	0.957
MYH3	-1.04225
GPKOW	0.12825
SULT1A1	-0.4535
SPON1	3.255
YY1AP1	0.0353333333333333
RAB23	-0.0595
PLA2G4A	-3.695
MAPRE3	0.115
ZNF516	-0.0719285714285714
GGPS1	0.58475
EXOC3L2	-0.339375
C19orf42	0.9439
MAP2K2	0.3195
HIST1H2BB	0.3195
RNF19B	1.22016666666667
C6orf128	-0.789166666666667
TLR8	3.17325
PCDHA9	-0.3475
CARS2	-0.164125
CLUL1	-0.403833333333333
RHAG	-3.816
UNK	0.3425
EXOC8	0.6817
C9orf95	-0.92375
C14orf143	1.18433333333333
MAML3	0.346
LDHA	-1.54525
MRPL20	0.10525
KLHDC6	0.293166666666667
ATP5S	-0.1225
C8orf55	0.025
PHF19	-1.792875
KRTAP13-4	0.742
TTC5	0.15225
XKR5	-0.13925
SILV	-4.3435
TEX28	0.489
TCTN1	1.06175
CX40.1	0.1725
PPP2R5C	-0.049625
C12orf30	-0.8925
CAPG	0.9605
MPZL1	0.67385
ARSB	-0.557
TDH	-1.89166666666667
WASF4	-0.10175
TSSK3	-0.96
7A5	1.5485
CRISPLD1	0.52325
MAD1L1	-0.477666666666667
SPIN4	0.0501666666666667
AMPD1	0.91875
DPYSL5	-0.221
INPP1	-0.625833333333333
ANKRD11	-1.12955555555556
NPAS4	0.00750000000000001
GCET2	0.2467
RNASE9	0.195
GUCY2D	0.0291666666666667
CCDC98	-0.3295
FGF4	-0.391625
CPM	-1.19666666666667
SLC26A4	-1.18183333333333
PLD5	0.49
FAM59A	1.4868
FBXO5	-1.64311111111111
SIPA1L1	0.242125
DPYS	0.12075
ATG4D	0.3835
TGM3	1.0485
MTCH1	-0.015875
HK1	0.0111428571428571
CDC26	-0.472625
GALNT12	-3.119
LOC339229	-0.01525
MRPL35	-0.33925
ORC4L	-0.34675
TNKS	-0.1575
C2orf24	0.633833333333333
ZNF553	0.398166666666667
GGTLA1	3.124
ZNF497	-0.6855
CDY1B	0.126333333333333
SLC30A4	-0.273125
TUB	-1.285375
ARHGEF18	0.294
ARRB1	1.048
KCNK1	1.35925
EREG	-2.91
SCAMP5	-0.881
RUNDC3B	2.19325
ADAMTS20	0.38225
IL17RB	0.130875
FLJ20323	-0.8395
MCAM	-0.103125
POLR3E	-1.37316666666667
AQR	0.249166666666667
IPMK	0.729
CDCA7	-2.1985
CAMP	1.44775
GRHL3	0.88425
ADAMTSL2	1.00616666666667
CLMN	1.59883333333333
SSTR3	0.5375
MAGEA5	-2.1815
OVOL2	3.476
JMJD1B	0.227
RBL2	-0.0793
PYGO2	0.9115
PPP1R10	0.879166666666667
CSE1L	-0.5175
LCA5	1.23375
RDH16	1.16125
ASRGL1	-0.063
TOM1	0.544333333333333
PTX3	-5.86725
TTC15	0.00425
SCGB3A1	1.8235
MRPL50	-0.6905
RCAN3	0.70725
SLC26A11	0.45375
STYX	0.0546666666666666
CINP	0.3965
MARCH7	0.02075
PFKM	-1.20666666666667
SGMS1	0.9145
RIOK3	-0.7101
C1orf110	-0.534
CES7	-0.43475
LOC440248	-1.666
PPP1R12C	-0.08725
C10orf27	0.5635
ATG9A	-0.7035
MRPS26	0.274125
TMEM40	1.532
ELP3	0.0997
ZNF787	0.4773
HIAT1	-0.013875
C8orf34	0.462333333333333
MGC4655	0.1222
PELI1	-0.384333333333333
PPT1	0.2938
SLC35C2	0.0581666666666667
C6orf125	-0.019
MUC4	-1.03666666666667
RFC4	-0.943857142857143
GNB2	0.517166666666667
NUP50	-0.141071428571429
SULT4A1	-2.29083333333333
C7	2.140625
CCDC130	0.0703333333333333
ARRDC4	0.434
RQCD1	-0.64675
GLYCTK	-1.16775
AYTL2	-1.17672727272727
MTUS1	1.2185
LEMD3	0.4105
PLEKHF2	1.6555
HOXA7	-0.159625
GTF3C2	-0.658
DYNLRB2	1.87075
CNOT10	-0.60775
MR1	-0.1925
FFAR1	0.1475
PRIC285	0.4405
SLITRK6	2.2465
LIX1	-2.2234
UBE1L2	-0.549666666666667
F8	-0.25875
ACHE	0.116833333333333
KPNA5	-0.94475
TNFRSF12A	-1.33133333333333
EGR3	1.2355
SERPIND1	-3.39816666666667
OASL	3.6505
IFRD1	-2.437375
WDFY1	-0.0323333333333333
ZNF267	0.24225
ACCN5	0.914
ZBTB6	0.55325
PPP1R3A	0.2325
PRRT3	0.18925
FBXL19	-0.4415
TXNIP	0.665928571428571
ACTN2	-1.63425
ATG9B	-0.78025
C9orf117	0.997125
IL27	-1.1855
RPL36AL	0.432833333333333
KLK15	-0.109
CHAD	1.97
RAP2B	-0.1898
HEBP2	0.21275
ZNF342	1.367
CAMK2G	-0.284166666666667
TLR3	2.49175
FGF14	0.26925
HMGB2	-0.034875
TRPM5	0.0416666666666667
OR5M11	-0.014
KIF3B	0.708157894736842
PRICKLE2	0.292
MTMR9	0.165
C3orf27	-0.248
GLRA3	3.01066666666667
NSDHL	0.2995
TMEM32	-0.0625
POLR2D	-1.12541666666667
MYADML	0.1425
C9orf114	0.16375
MRGPRX1	0.314
TOPORS	0.177
CLDN19	0.27
C1QL4	-0.5595
RNF165	-2.21
DHRS9	0.04825
DNAH2	-0.138166666666667
FXR1	-0.6015
ZMYM3	-0.860375
CASP3	0.785333333333333
FAM120C	-0.546625
SCLY	-0.89625
CA7	0.4665
ENTPD5	0.418166666666667
ZNF461	-0.22875
PDIA5	0.77775
C1orf19	0.0156666666666667
TMEM67	-0.39925
KCTD20	-0.204
WDR47	0.336
FLJ38723	0.314
KLRF1	0.0845
TAS2R16	0.8435
CLDN12	-0.72525
PRKCE	0.15725
UBXD4	-0.716
ITGAM	2.727
GLT8D3	0.113
WDR31	0.014
RGS2	0.93875
OR51L1	0.4125
MST1R	0.72025
KIAA1737	1.322
OR4A5	0.236
GLIS1	-0.264
PTMA	0.574214285714286
NAPA	1.377
PRDM11	0.29975
LIPF	-0.796
DIRAS3	-0.19525
ASGR2	-3.764
C1QTNF4	2.1035
PIK3R4	0.619833333333333
ARMC3	3.91725
NDUFV3	-0.58575
BTBD3	-0.251833333333333
PPP1R2	0.53225
UBE2NL	0.1735
FOSL2	0.205
FAM119A	-0.981833333333333
TUBA4A	-1.0398
KRTAP12-1	0.35875
SFRS2	-0.1165
RHPN1	-0.0776
EEF2	0.0696666666666667
ZDHHC11	-0.0823333333333333
EPHA3	-1.5692
RBM12	0.53725
H2AFJ	0.476166666666667
EDIL3	0.206
KIF26A	0.09875
SERGEF	0.4075
B3GALT4	2.61025
LOC90925	3.50216666666667
OSCAR	0.8245
NPFF	-0.732
DEDD	0.513375
TMEM155	-1.26214285714286
PTPN1	-0.09625
SCYL2	0.622833333333333
SKAP1	1.067
LEAP2	-3.18883333333333
GADD45G	2.1322
IFITM3	1.322125
PILRB	-1.476
SLU7	0.2889375
DSC3	0.8805
DNMT3L	-1.7085
PAPD5	-0.22
B3GNT3	0.1625
LHCGR	-0.754
MSL-1	1.43825
UBE2S	-0.574
SAP130	-0.731
ANAPC11	0.608
MAGED4B	-1.705
ATP6V1B2	0.138166666666667
C14orf179	1.603375
CAPZA1	0.15125
CDYL2	0.707833333333333
GLRX3	-0.442666666666667
LOC136288	-0.3365
MOBKL1A	-0.5025
HTR2B	3.702
CRYGD	-0.087
NUS1	-0.963833333333333
PGRMC1	0.1795
MYOM2	-0.9235
FLJ39653	-1.78633333333333
CHM	0.1846
OR5M8	0.3035
ZNF619	-0.3905
FAM105A	1.28825
CCNL1	-1.069875
NAP1L3	0.0215
C10orf57	1.59716666666667
B3GALNT1	0.812166666666667
CSN1S2A	0.127
TCP10L	-0.7895
GDAP2	-0.20525
DMKN	-2.26416666666667
COX6B1	-0.2055
DNASE2	1.16533333333333
MSH5	-2.12175
LGMN	0.471375
USP31	-0.2245
OR13C8	0.6735
SDCBP	-0.6904
NUDT11	-2.003
PYGL	-1.34533333333333
SNPH	0.0246666666666667
B3GNT4	-0.9165
MIZF	-0.5236
NUBPL	-0.250375
NOD1	-0.468833333333333
CDH22	1.135375
NUBP1	0.708
DSCAM	-3.74675
DGKI	0.366
FAM136A	-0.75325
AKAP1	-0.208833333333333
SLC16A6	-0.3915
RIN3	0.558
PSG2	-0.12325
DIP2B	-0.244583333333333
PSORS1C1	0.6771
KIAA0495	-1.5315
FLJ90709	-0.181666666666667
LPA	-0.644333333333333
PIGA	-0.206
LY75	1.69133333333333
UTS2	-5.2885
RREB1	0.483125
GALNACT-2	0.4409
MGC3196	0.548
FLJ31568	-0.463
LPHN1	-1.72375
SP1	1.692
TOX4	0.562833333333333
HSPA9	-0.0269
APOBEC1	0.9115
SLC35E4	-1.625
LSM5	-1.492
SURF1	0.83625
ZBTB1	0.25825
GTF2F1	0.426625
RPS15A	0.148214285714286
DUSP21	-0.6642
GINS4	-2.50016666666667
MYO15A	-0.0293333333333333
GIMAP7	3.222
MGC13379	0.24875
ATP6V1E2	-0.436166666666667
UTP3	0.149
HNRPA3	-0.1989375
MT4	-0.083
C14orf155	0.450666666666667
U1SNRNPBP	0.9185
CKLF	-0.905166666666667
PLEKHN1	-0.255666666666667
MBNL1	-0.17975
NUP160	-0.546
ACSM2A	-1.51325
LOC129881	0.197
KIAA1529	0.0775
FLJ22639	-1.54975
HAND1	-1.2975
GSX1	-0.116
FGA	-4.3228125
SERPINB1	0.66775
ZNF642	0.4585
IGFBP1	-8.035875
SLC1A1	4.135625
DHX57	-0.205625
ZNF766	0.176
PTPN21	-0.2682
GDPD3	0.280666666666667
PNPLA5	0.759
TBR1	-0.2962
FAM116A	-0.42575
IQGAP1	1.11225
FOS	0.806375
ZNF226	-0.8555
FIGNL1	-1.15616666666667
C14orf1	0.653166666666667
ZMYND17	-0.671
PUS7	-1.64516666666667
TUBB6	-0.901125
KCNQ2	-1.06
MARCH6	0.0433333333333333
CCDC33	0.57
PRODH	1.6195
RBM11	3.578
EPHA6	0.253625
SLC43A1	1.85425
LOC196541	-0.529
NTN1	0.453083333333333
ING4	-0.00475
PCDHB10	2.64225
DPH2	-0.908666666666667
SPACA4	0.89375
FBXL21	-5.689
DIAPH1	-0.356666666666667
ZNF71	0.319333333333333
CEP76	-0.408
CORO1A	0.0245
RRM2	-0.621875
EDG4	1.55975
OS9	0.364166666666667
SLC4A1AP	0.02375
COG5	-0.6905
COPS8	-0.3175
NGLY1	-1.34025
NCBP2	0.827625
C17orf42	-0.556166666666667
GPSM3	0.900625
SIL1	1.51233333333333
ASB6	-0.54025
SMAD5OS	0.217833333333333
UNC93A	-3.570875
A1BG	-0.801166666666667
C21orf62	0.57475
FMO5	-1.77141666666667
ATRIP	0.324833333333333
CEBPG	-0.644833333333333
C7orf38	-0.441833333333333
TNFRSF1B	0.8165
CLEC1A	0.873166666666667
IQSEC1	-0.703875
PATZ1	1.516
RBM22	1.0915
BAG2	-2.14516666666667
PAQR5	0.723333333333333
C9orf127	0.6005
THNSL1	-2.0265
SHROOM3	2.5151
JAM2	1.42775
SNRPN	-2.785
ALX4	0.11
CACNA1S	0.4015
FAM130A1	1.1995
CORIN	2.064
CD300LB	1.014
PLEKHG6	0.407
LRRC40	-0.84625
PCLKC	-1.37025
PCDHB16	2.50883333333333
WNT2B	0.615333333333333
ASNS	-2.103
MRPL49	0.542375
FLJ46111	0.8805
ISG20	2.512375
SMU1	0.259666666666667
CASZ1	0.6355
POLR1D	0.19675
GIN1	0.11025
SNAG1	0.351333333333333
ANKRD29	-2.06275
CDKN2AIP	0.14425
KRR1	0.60075
CXCL1	-4.41166666666667
EPM2A	-1.0523
PC	0.23
DEFB127	0.006
PDZRN4	1.21083333333333
FAH	0.935125
OR51E1	1.8525
CDC2L6	-0.199
DNTTIP1	0.275
PAX8	-0.45425
TMEM116	0.46975
C1orf150	-0.343
PRO2012	0.35425
MRPL40	-0.3695
BEX1	-3.5764
SLC2A4	-0.625
PKMYT1	0.00875
FEZF2	-0.106333333333333
SLC26A9	-2.51025
MAP2	-0.0445
LYL1	-0.91275
SLC25A19	-0.216166666666667
NOS3	0.084
ZNF34	0.465
TMPRSS11F	0.14625
FAM43A	0.4165
FCRL4	0.544666666666667
KLF14	-0.059
FLRT2	-0.913666666666667
WRN	-1.1585
SDF2	0.1871
KRT8P12	0.66225
C6orf195	-0.572
C9orf125	-1.66233333333333
DZIP3	1.67225
RIT1	-0.575583333333333
SCML1	-2.921
RHBDF2	-0.0515
OR2G3	-0.5005
REXO1L1	-0.0910000000000001
MAP3K7IP3	-0.0625
C3orf57	-2.847
FBXW11	-0.325666666666667
ETAA1	-0.82025
C14orf131	0.143
AKT1S1	0.27725
SLC12A5	-0.952375
C9orf164	1.6795
NRIP3	-0.935
NOS1AP	0.566
TMEM121	-1.0065
SAP30BP	0.6871
DGCR6	0.4415
WDR76	-0.447
FAM82B	-0.418166666666667
LOC606495	-0.3295
MAP9	1.50783333333333
BCDIN3D	0.96525
CXorf36	2.86466666666667
DSCR3	-0.5347
ZFAND3	0.521
C7orf43	0.280833333333333
SPSB3	1.0114
C19orf19	0.563
FAM133A	-2.66875
C12orf25	-0.1605
SLC39A3	0.2385
DISP2	-0.6035
PI4KAP2	-1.2855
MKRN3	-1.13083333333333
ADAMTS13	-0.947875
CBLN3	0.7417
TTYH1	-1.1605
C3orf18	-0.7185
FLJ13236	1.34325
ZMYND12	0.64775
C18orf25	0.196625
GLB1L3	-1.9255
ATP13A5	-0.5175
RANBP10	-0.30325
CD96	-0.4281
DENND1C	0.1235
RBMS3	0.6768
SLC41A3	-0.193333333333333
DGCR6L	0.459
TMEM128	0.440166666666667
CSNK1G3	0.664785714285714
MOBKL2C	0.643
TSPAN6	-1.654125
MATN2	-0.8789
MSL2L1	0.573833333333333
ST6GALNAC2	2.18616666666667
FGFBP2	-0.502625
FGL1	-6.7725
MPP3	1.10483333333333
ARHGEF6	0.161166666666667
TGFBR2	0.075625
ACMSD	-0.536
IL33	2.9005
C9orf5	-0.563666666666667
DEAF1	0.2007
AMN	0.362
DEFA6	0.138571428571429
RNF212	0.69725
METT5D1	0.774333333333333
CIB1	1.2248
TSSK1B	-0.788333333333333
[truncated: 15,816 more rows]
