# Supplementary material for: iGC—an integrated analysis package of gene expression and copy number alteration
Source: BMC Bioinformatics. 2017 Jan 14;18:35. doi: 10.1186/s12859-016-1438-2 (PMC5237550; doi:10.1186/s12859-016-1438-2)
Supplement: Additional file 1: — The source codes and example data of the package iGC in R. (GZ 2818 kb) [file 12859_2016_1438_MOESM1_ESM.gz › iGC/inst/extdata/GE/US82800149_251976012155_S01.tcga_level3.txt]

Hybridization REF	TCGA-BH-A0B9-01A-11R-A056-07
Composite Element REF	log2 lowess normalized (cy5/cy3) collapsed by gene symbol
ELMO2	-0.0466666666666667
CREB3L1	0.065
RPS11	1.100375
PNMA1	-1.05375
MMP2	-0.9985
C10orf90	-1.985
ZHX3	-1.393
ERCC5	0.76625
GPR98	-0.559375
RXFP3	0.404
APBB2	-0.045
PRO0478	-1.183875
KLHL13	-2.16025
PRSSL1	-0.768
PDCL3	0.218666666666667
DECR1	-1.34825
SALL1	-4.27066666666667
CADM4	0.576333333333333
RPS18	1.30392857142857
HNRPD	-0.17225
CFHR5	0.611
SLC10A7	0.019625
OR2K2	0.4055
LMAN1	-1.010125
SUHW1	-2.449
CHD8	-0.9761
SUMO1	0.8578
GP1BA	1.7752
DDB1	-0.303
MYO9B	0.3006
MMP7	8.17725
CRNKL1	-0.516125
C9orf45	-1.28116666666667
XAB2	-0.247875
RTN1	1.298125
KLHL14	-2.172875
TBX10	-0.9655
CENPQ	-0.73125
UTY	-1.472
ZBTB12	0.2445
DTNBP1	-0.46225
KBTBD8	-0.884166666666667
ZEB1	-1.5485
ZG16	-0.942
MIER1	0.5113
ADAM5P	0.469
CHD9	-0.3498125
STK16	1.37325
KIAA1486	-0.21
TOB2	0.15425
BANK1	3.7445
OR2V2	0.106
GRM2	0.104166666666667
PROSC	-0.242625
SPIN2B	0.459
PIR	-1.73233333333333
IPO9	0.4505
EVC	0.0328333333333334
CXCL13	6.919
KIAA1199	-2.8712
SORL1	1.1945
NAT10	0.183
CHD1	-1.2505
SYN3	-1.21
SLC22A2	-0.4845
SERPINF1	-0.755666666666667
WDR34	-0.65325
OR7A17	0.154
C9orf11	0.573
RNF216L	-0.914
LHB	0.084
STK25	0.152625
TAOK3	0.8165
LOC152573	-2.69875
C3orf39	-0.368375
C14orf108	-0.3829
CDC25B	-1.44618181818182
BMP3	-0.2725
TMEM180	0.4085
MAP1LC3C	0.10625
CRYGC	-0.6045
POU3F1	-1.0384
C20orf32	-1.2705
CCDC95	-0.0195
HIGD1B	2.56925
USP6NL	0.59375
ABCD4	-0.962666666666667
DIMT1L	-0.25225
TEK	-0.0805
SLC25A46	-0.9805
LARP7	-1.2667
CD160	0.703166666666667
MT1JP	0.441833333333333
PHF20	0.7160625
CPNE4	-1.4955
GTPBP1	-0.793571428571428
RAB33B	1.2
ALDOC	-1.337
ZNF212	0.186
NUDT1	-0.418666666666667
RFPL2	0.06525
ZNF83	-0.138333333333333
GDPD5	0.1775
PDCD4	1.828
CEP350	-0.08075
OR10A2	0.54475
CST7	2.13325
CIAO1	-0.22175
SELL	2.34125
OR8J3	0.0035
LTBP4	-0.464833333333333
SIRT6	0.07
CCL19	5.4055
PPIL1	-0.896333333333333
GBP7	0.383666666666667
STK17A	-0.7776
ABR	-0.64575
OR9G1	0.4515
FOXE1	-0.80025
CNGA3	0.597
GML	-0.015
CD38	-0.759
ZDHHC6	0.553
NEFH	-2.66725
CTDSP2	1.03641666666667
PGBD5	-0.0753333333333333
CCNY	1.02792857142857
RMND5B	0.0535
ZNF257	-0.6385
FLJ22167	0.32125
EXOSC7	-0.950333333333333
ROR2	-0.366625
MAOA	-2.248375
TNNT3	1.7675
GYPC	0.384
C7orf33	1.1065
PLIN	0.787333333333333
LOC90826	-0.00975
RNF4	-0.4791
F8A1	0.200333333333333
PLEKHG4	0.33925
GRB2	-0.1438
HIST1H2AD	-1.813
DUS3L	-0.3585
EIF1	-1.2085
RP5-1077B9.4	-0.345333333333333
FPGT	0.5915
GDF10	0.694833333333333
COQ9	0.6975
GCC2	-0.207142857142857
RARRES3	2.912125
PLXNA1	-0.0426
KIAA0100	-1.0607
PMF1	0.80625
FNDC1	4.0815
HS2ST1	0.367833333333333
CRELD2	0.301
C8G	-0.4055
CD82	1.73025
LIM2	-1.163
UNQ6490	-0.849
MMP16	-0.5325
DRD3	-0.0765
C5orf26	-0.007
C11orf73	0.16875
PTP4A2	-0.837
OR4M2	0.4965
HPCA	-0.508666666666667
SEC14L1	-0.4785
CHFR	0.28225
EMILIN1	-0.190375
NDUFS4	-0.18575
COL18A1	-0.617125
PDZD3	-0.0593
C9orf16	0.217166666666667
ERBB2IP	-0.844
EMX2	0.8355
FUS	-0.45075
TF	-0.9248
CLCN4	2.32016666666667
CXorf56	1.50475
C11orf72	0.16925
ELAC2	-0.9475
NPR1	-1.14875
ASS1	-0.00466666666666667
USP42	0.170375
POLR2J	-0.4875
SEC23IP	0.569333333333333
UQCRC1	-0.43425
LOC729603	-0.4385
C1orf71	-0.51775
POLG	-1.3015
ADAM23	-3.952
TFR2	-0.90525
RICTOR	-0.5429
MGC39606	1.40875
C19orf55	-0.31425
SNAPC1	-1.49883333333333
GNA11	-0.3595
CCDC52	0.0103333333333333
FSIP1	-1.865
UPF3A	0.556375
IGSF11	-2.19916666666667
LAGE3	0.6005
CHST6	-1.158
UNC13B	-0.608375
TTLL4	2.74125
ZNF687	0.258875
SDC2	0.1216
COX7A2	-0.38625
LAMB4	-0.0315
FAM24A	0.7235
LRRTM3	-1.29033333333333
GPHB5	0.267
OR4C13	0.093
EIF3EIP	0.197
HABP4	-1.207
TMEM125	4.285
CNTN2	1.19675
ASNSD1	0.538
FUT4	0.914125
ACF	-3.68225
LOC158381	-0.371
CDH8	-0.425
AGPS	-0.7495
C4orf18	-0.091375
PECI	-1.59466666666667
UNG	0.646875
GSTP1	0.81525
DCUN1D5	0.0926666666666667
DKFZP564J0863	-0.656
SLC9A3R1	-0.19375
BCDO2	0.360375
CHMP7	0.351125
REM2	0.001
DNHD1	0.104875
FKBP4	0.074625
ZNF350	1.47725
MGC11102	0.203625
BST1	0.8935
KISS1R	1.528
NCR2	0.557
DEFB125	1.0595
UBE2W	0.478875
KRT15	2.954
C10orf99	0.185
SCN11A	0.406375
GFI1	-1.34375
RDHE2	-1.09066666666667
FHL1	-1.6475
OSGEP	-0.4085
GATA1	-3.37333333333333
SMC6	-0.9895
TTTY14	-1.17275
LPIN3	-0.43625
RPL4	0.0885
RBPMS	0.0183
PRPF3	0.991
EMR1	-1.997
SPATA19	1.36125
XCR1	0.1045
IRX3	2.9006
RBM6	-1.01325
KLF4	-1.9705
UNC5CL	-1.00175
SEBOX	0.3465
BTK	0.41875
KRCC1	1.41825
C6orf27	0.199
SYTL5	-0.8545
PRND	0.31625
LOC653319	-0.5975
PIGL	-1.292125
HUS1	0.133
SFRS6	0.6665
C17orf77	0.6025
UIMC1	-0.0115
FXYD2	-1.5231
LOC283152	1.1465
ZNF667	1.6585
ZCCHC12	-0.093
TFEC	2.9559
ATP7B	-1.94433333333333
POLD2	-0.0206666666666667
RG9MTD1	0.82025
ACOT2	-1.77666666666667
HIST1H4I	-1.101
PPARGC1A	-0.912
ETFA	-1.6979
POLRMT	-0.71125
ZNF146	0.392375
MIA2	-1.6535
KLHL6	-0.521333333333333
HOXB5	-1.535
NENF	0.484166666666667
CUGBP1	-0.3415
PRSS22	1.74266666666667
CASC4	-0.1568
CUL4B	0.6046
CENPJ	-0.00650000000000001
PITX1	0.8515
FLJ31033	0.768666666666667
CELSR3	-1.34916666666667
ZNF568	-0.22675
ITSN1	-1.03125
EHBP1L1	0.2855
C19orf2	0.315
DCTN1	0.32675
LIN28B	-0.796666666666667
TNKS2	0.269
C1QBP	-0.5235
CADPS2	1.42375
SRMS	0.42625
GJA9	0.345666666666667
MGC24975	-0.949166666666667
TRIM45	-0.707166666666667
TSP50	0.52825
TCP1	-0.66425
TMED7	-0.5578
CMA1	0.331
CENPL	0.0548333333333333
PTCRA	0.48
FST	-4.3035
VWCE	-4.3595
PAWR	-0.0485
ABCC12	0.4555
LDLR	-2.351
ASTN2	-0.1792
LOC441212	-0.423875
GPATCH8	-0.469
TANC2	-1.45775
KIF4A	-0.76275
C18orf18	-0.26225
PGM1	-0.6515
KIAA0258	1.69275
CPD	-0.557
SNCAIP	-1.2525
DCT	-4.17016666666667
HLA-DOA	3.94404545454545
OR11L1	0.647
UPK1B	-0.5575
DNAJB4	-0.032875
UGT1A8	-0.1545
HIST1H4L	-0.2525
PECR	-0.6605
HSPA2	1.0265
WFIKKN1	-1.1505
SERP1	1.426625
SYDE2	-0.06275
TACR2	0.9195
NUP85	-0.053
CD177	0.332166666666667
LGR5	-0.762333333333333
PIGG	0.440833333333333
PTHR1	-2.46383333333333
RAB5A	-0.794
FLJ13224	-0.1585
USP9Y	-1.12966666666667
C7orf53	-0.2095
LRP1B	-1.67675
XAF1	2.0493
ABCG8	-0.649
ANKDD1A	-0.005
DAND5	-2.213
SPAG6	-0.0406666666666667
LINCR	2.43225
ZDHHC22	-1.979875
CCDC60	0.1815
THOC7	-1.76083333333333
TCTA	0.3819
OR8K3	0.38075
NY-REN-7	-0.23675
B2M	1.76116666666667
C6orf141	-1.36275
LPPR4	0.194
SQLE	-1.833875
SEPHS1	0.47925
BTBD14B	0.173142857142857
PLRG1	0.34175
SPG7	0.062875
ZNF614	-0.0663333333333333
PARD6G	0.499666666666667
INPP5B	-0.1444
GRPEL2	0.22075
PPID	-0.4959
TRIM56	0.046
UBE2J1	0.1905
IL20RA	1.171
LOC387856	0.282
C1orf107	0.687416666666667
UTS2R	1.3105
C19orf22	-0.593
SAFB2	-0.475125
KIAA0652	-0.0255
KLRG1	0.878833333333333
MS4A8B	0.166333333333333
FRAG1	0.6595
KIAA1546	0.64575
E2F4	-0.2801
CLEC4M	0.458
BTBD14A	-0.72075
KIAA0999	0.4178
GYPA	-3.42533333333333
TAC1	-0.2471
TRAIP	-0.566666666666667
KIAA0232	-0.2582
ERCC8	-0.8635
GPX4	-0.379875
KIAA0368	-0.596
GPR157	-0.684333333333333
CTAGE4	0.4305
C9orf30	-1.01333333333333
OR52A1	0.7015
HSP90B3P	0.2165
ALG9	-0.9137
BTBD10	0.55625
SDK2	0.27
BAIAP3	-0.9795
RABGGTB	-0.22975
ANKRD40	-0.921
KRT74	0.83
CALCOCO2	-0.467571428571429
SNCA	-2.5745
TMSL8	0.808375
C2orf53	0.6
ESRRB	-0.37425
ARHGAP26	-0.185
TDRD9	-2.24075
HRAS	0.221666666666667
KLRC4	-2.0175
JAGN1	0.924
BSDC1	-0.5015
RNF43	-0.6688
NDUFAF1	-0.3015
PHF12	0.0975
OR1L3	0.17675
FOLR2	1.90241666666667
LYZL6	-0.0516666666666667
tcag7.1260	-1.047
WSB1	-1.877
PROS1	-2.3405
OSTN	0.466
PSMB8	1.81075
SOCS4	-0.592875
DDIT4L	3.6905
MAS1	0.8715
MGC34796	0.3755
CSHL1	0.116666666666667
TBCCD1	0.108166666666667
ZBTB7C	0.062
AP2S1	-0.425625
P15RS	0.4236
VAT1	-1.5801
SHANK3	1.153
TUFM	0.0233333333333333
THEG	0.52325
KRT34	-2.123
SGSM3	0.25675
TOMM22	0.269
SOCS3	0.948333333333333
CPO	0.371
POP4	0.3305
BHLHB3	3.1025
MALL	0.54425
OR1B1	-0.198
PARK2	0.2185
GPR124	-0.65575
LCE1E	0.2305
RUVBL2	-0.658
CGRRF1	-0.5866
ACPL2	-0.1355
WNT10B	-0.25225
BAIAP2L2	-2.043
ISCA1	-0.395
C1orf125	-0.30675
RPAP1	-0.83675
RAI16	0.280833333333333
RPL27	-0.457875
NLRP9	0.122
EPN1	0.6475
LOC388610	-0.59125
SLC35A1	0.9546
GAL	-2.2565
SLC14A2	0.25275
RDH11	-1.28466666666667
FAM138F	0.391
AUH	-1.01325
FLJ40243	-0.07675
C14orf129	-0.194666666666667
MBD2	-0.623
ABHD14B	-0.97025
PIGT	-0.888625
ALS2CR4	0.708
ALAS1	-0.4628
FOXO1	0.315166666666667
CRLF3	-0.63375
C20orf107	-0.728
FARS2	0.36225
CCDC28A	0.7285
NPHP3	-0.437
OR13F1	0.212
TSEN54	0.1425
DEFB106B	0.184
OR8B4	0.4645
STH	-1.16125
ZC3H14	-0.7585
CBX2	0.192
TMEM49	-1.5725
C6orf21	0.462
FLJ20920	0.16725
CRTAP	-1.54571428571429
DDX50	0.26025
STYXL1	0.65775
BLVRB	-1.8705
LOC147650	0.277
MMP24	0.27875
GRID1	0.0451666666666667
BANF1	-0.0491666666666667
CTAGEP	-0.02
HMBS	-0.48725
SLC25A24	0.335833333333333
C14orf50	0.8155
MRO	0.7905
SLC25A15	-1.3185
FAM84B	0.4969
TDP1	-0.2485
C16orf78	-0.317666666666667
C11orf57	0.9485
RFK	-1.1535
ZFYVE9	-0.2205
STCH	-0.827
WIBG	0.662
LOC283871	-0.3035
GBA2	-0.2795
NDUFB3	0.08025
HSD17B13	-0.645
GRIN3A	1.6038
FMNL1	-0.120833333333333
SEPT7	-0.4138
GNLY	3.602
GRAMD1C	0.962833333333333
ZNF165	-0.1805
USP38	0.6085
FAM83A	-3.42583333333333
C14orf24	-0.553166666666667
ARMCX3	0.46
ARHGDIB	0.139666666666667
AK1	-0.74975
KIAA1045	4.96125
DNAJB13	0.176666666666667
NEU2	0.1285
HIST1H4B	-0.323166666666667
FAM20B	-0.3797
HES2	0.112642857142857
FAM73B	-0.2143
LOC388381	-0.24825
INTS7	0.181181818181818
AMPH	2.211
ZNF775	0.21875
UCKL1	-0.566833333333333
C10orf97	-1.309
C1orf161	0.017
ALDH1L1	-0.75875
FLJ39378	-0.356125
SLC23A1	-2.5885
RBM4B	0.365
THAP4	0.544
OGFRL1	2.40575
KIAA0831	-0.352625
PPP1R15A	-0.746833333333333
C1orf96	0.2525
C12orf11	-0.0155
BMF	2.063
MAN1A1	-1.4665
KIAA1600	0.483
NLGN4X	-2.51625
ALOX12	-1.1575
RB1CC1	0.4167
NEIL2	0.9341
EIF4E	0.282636363636364
ABHD5	0.23425
EXOC4	0.081
CIP29	0.647833333333333
BATF2	1.6435
SLC29A4	-0.105
HTR4	0.62475
EMB	-0.16725
TRAF6	0.76
LMNB1	-1.13175
FAM19A5	-1.1325
SHE	0.198
PIK3C2B	0.8115
C15orf15	-0.3955
USP15	-0.1223
TCEAL2	2.888
C5orf39	-0.2305
PTGER2	-0.27575
SLC31A1	-0.491125
IFT172	0.5185
ADAM29	0.28425
GFOD1	0.2105
ST7L	0.691166666666667
C15orf26	-2.1065
PKN3	-1.98725
CNTD1	0.0733333333333333
COMMD1	0.01175
NTRK2	2.11608333333333
FOXN3	-0.728625
MFGE8	0.6822
PFKFB2	0.520333333333333
TAS2R4	-0.36025
ENTHD1	1.0225
PRMT5	-0.7045
MGC16384	-0.80325
LOC442229	1.07875
TSKU	-0.507625
KRTCAP3	3.182625
PDLIM1	1.0551
KCNS2	0.229
RNF126	-0.841666666666667
CEP63	-0.275625
CLIC4	-1.080625
hCG_1990170	5.22125
ACR	1.9611
KLK7	0.02425
ALOX5AP	4.065875
RIPK3	2.65925
TAS2R9	0.838
C19orf18	-0.765
BIRC6	-0.218428571428571
ZNF16	1.023
RFT1	-0.87675
SLC8A2	-0.482
TACC1	-1.052125
ITGAD	0.745
SAMHD1	1.6335
SH3PXD2B	1.3022
EPC2	0.87175
C20orf85	0.465
ATP13A2	0.013
KRT4	3.460125
CAPNS1	-0.38875
MDM2	-0.411833333333333
PCDH20	0.77325
KCNK9	0.6175
OR2C1	-0.7745
KLHDC3	0.922166666666667
IPPK	-0.739
EFHD2	-0.278
GALR3	1.21025
NBEA	-1.8575
ABCA6	1.9747
CLDN3	2.301
AKT2	-0.813928571428571
EGFR	0.0549
RBM16	0.438625
ZDHHC3	-0.4696
SLC25A4	-0.291
CYB5B	-0.880666666666667
CPXM1	-0.2865
NDRG1	-0.692076923076923
FLJ43826	-0.0495
OR5L2	0.0178333333333333
FARP2	0.1972
MRPL46	0.2485
LDHAL6B	0.1752
MAPKAPK3	-0.366166666666667
NCAM2	-3.419
PRKD2	0.361333333333333
ZFP36L1	0.6619
CYSLTR1	-0.7045
OR4C3	0.11625
HIST1H2AJ	0.5625
CCNB2	-1.119
ZNF10	0.304375
TMEM175	0.5645
FAM134A	0.814166666666667
TIGD4	0.321
PCNP	0.35475
MGC39715	0.26675
LQK1	-0.863
CREB1	0.3867
TMPRSS3	2.187
C4orf32	-1.576125
LAT	-0.336666666666667
KCNA3	0.1755
SKIV2L2	-0.24975
ROPN1B	3.062
tcag7.23	-0.0775
CDT1	-0.69475
ZHX2	0.876125
CD28	-2.0115
ZNF624	-0.24625
SEPT2	0.235
SOHLH2	-2.0745
MCOLN3	-0.19875
UNQ1945	0.773
MASP2	-1.424
ZNRF3	-0.9873
GPATCH3	-0.11025
AGL	0.70675
QRICH2	1.029
PSD4	1.13816666666667
CCNB1IP1	-0.466
ENPP7	0.0473333333333333
OBFC1	0.102
KCNG3	-2.2255
C14orf79	-0.381416666666667
ENPEP	-1.12566666666667
SCT	0.6335
SKI	0.713125
SEC61G	-0.33325
CAPN11	-0.663
ATXN7L3	0.1865
DBNDD1	0.059
FAIM	0.77775
ANKRD36	-1.1425
GABRP	5.94633333333333
TACSTD2	2.03666666666667
EIF3J	-0.69025
PPP2R2A	0.0915
TEKT4	-1.07583333333333
PVALB	-3.51716666666667
F10	-3.084
FAM134C	0.4895
COMP	2.727375
EFCBP1	-2.88775
SCLT1	0.294375
TAL1	-1.7681
ACSL1	-0.90375
ABCC5	0.345
ABL1	-1.08622222222222
RBBP7	0.352833333333333
PTPRG	-3.034
NCOR1	-0.7919
SPINK4	-2.35033333333333
TXNRD1	-0.7019
TNRC15	0.204625
C9orf138	0.631625
UBE2H	-0.182333333333333
BRDT	0.1316
C8orf31	1.376
CCNE2	-0.887454545454545
SLC6A8	-2.154625
CALCR	-3.6795
PPP1CB	1.69958333333333
ABHD8	0.75925
ARF5	1.0626
SLC24A4	0.3145
CCT3	0.192
ZNF121	-0.501625
SLC3A2	-0.2939
OR13A1	0.479
SLC5A10	0.04225
RAD50	0.0445
IER5	0.41275
MTHFD1L	-0.93475
MBTPS2	-0.43
MVK	-0.390375
NCL	0.0216
PSMD10	-0.509
MOBP	0.330125
FLJ32894	0.5345
HRH1	-1.34766666666667
C5orf30	-0.56075
NUDT16L1	0.561
RASGRP3	4.66033333333333
PRKRIP1	-0.7989
CCDC75	-0.0855
LOC253970	0.274
KIAA1239	-0.259
MED21	1.43
SYT11	1.51208333333333
NTSR2	0.699
EGFL11	0.291
CXorf59	-0.406
OR2A25	0.3375
SPTBN2	0.85525
LRMP	-1.02683333333333
RNF111	-0.311
PTH	0.649
LOC619208	1.15016666666667
KIAA0895	-0.02725
RANBP5	0.4685
P2RY10	1.39133333333333
NME5	2.07416666666667
DDX21	-0.312
LRSAM1	-0.642
HDAC11	-0.6765
VMO1	1.62375
NOLA2	0.395166666666667
ADAR	1.03183333333333
MTO1	-0.7475
SF4	0.639666666666667
P2RX1	-0.407833333333333
HBM	-0.11325
EN2	1.543
C14orf172	0.33025
TM9SF2	1.1023
INHBE	-1.27883333333333
TCTE3	-0.0161666666666667
TOX2	-1.927
CTAGE3	-0.2415
HBB	2.4293
MED15	-1.3345
CASR	0.49975
C6orf66	-0.135166666666667
MTPN	-0.6655
UNC50	-0.52625
C21orf33	0.624
IRF2	1.226875
PGR	-2.94416666666667
GPR84	3.2285
CROCCL1	-2.1325
SRPX	-2.13875
BRE	0.059
FGF10	0.622333333333333
SDC3	-0.343333333333333
ZRSR1	0.311333333333333
DKFZP434P211	0.026625
SOX6	-0.5245
RPUSD2	0.43675
C14orf173	-0.699416666666667
MAPK11	-0.569
TBC1D22A	0.3135
FAM123A	-0.461
COL4A6	-3.7545
TOMM70A	0.31775
NAB1	0.570875
MGC16385	0.688625
TSPAN18	-1.415
MED31	-0.2835
PLG	-0.30325
CAPSL	0.8115
ZNF532	1.3134
ASB14	-0.03625
CA8	1.349
NUDT16P	-0.126
SLFN11	0.024
LRRIQ2	-0.51075
NOL7	-0.680166666666667
BRMS1L	-0.5525
JARID1A	1.21333333333333
PANK2	-0.96375
ICAM3	-0.081
MDS1	-0.70425
TAF8	-0.36175
RNF139	-0.67225
ZNF594	0.2695
ADAM8	2.8055
SFTPC	-0.3185
MAN2B2	0.644875
RGS12	0.519
EIF1AY	-5.02341666666667
LRRIQ1	0.213
GPR150	1.29625
CCDC21	-1.31366666666667
PRRG3	0.42875
SAA4	-1.30175
RAPGEF5	0.5755
ZCCHC2	0.463083333333333
MGC39372	-0.0445
PPP4R2	-0.724333333333333
CDCA2	0.0438333333333334
OR4D5	0.607166666666667
PTGFRN	-0.8618
SIGLEC5	1.74516666666667
C19orf61	-0.232
NMUR2	0.4255
KIAA1586	-0.4115
DAGLA	0.338833333333333
CHCHD6	0.20875
GPR32	-0.191
NEUROD6	-0.0628333333333333
SLC2A4RG	-0.524625
CA5B	-0.07725
FBXL3	1.06325
MPHOSPH9	-1.09525
HMG2L1	-0.299
HCN4	1.131
CEACAM19	1.4795
SH2D4B	1.21416666666667
HFE2	-1.281
TGM4	-0.216833333333333
LYPD2	0.443
TBC1D15	-0.01475
MRPS21	0.1071
NONO	0.0123
CLEC5A	2.715125
ITCH	0.602
MGAT3	1.31766666666667
MBP	0.178
RPP25	-0.183
SOSTDC1	2.05075
HRC	-2.303
TRIM48	0.409
TMEM133	0.25775
ECEL1P2	-1.213
HOXC11	-0.4475
DOK5	2.12825
HELZ	0.056
LOC348180	-0.0165
MGC33894	0.1825
ADRB3	0.5055
DMD	-0.138416666666667
PTRH2	-0.4495
MPEG1	3.319
NDUFA12	-0.2735
KRTAP2-4	0.1005
STAMBPL1	0.0951666666666667
ADCY2	0.457833333333333
UNQ6125	0.1515
KLHL20	-0.589166666666667
SRM	-0.7765
OTC	-0.02325
TMIE	1.089
SNX8	1.024
LIPK	0.696
CHURC1	-1.31408333333333
KLC2	0.184166666666667
HDAC1	-0.4695
FAM128A	-0.213
FNDC3B	-0.6422
MTCP1	-0.295
WFDC10B	-0.0843
PCDHGB3	0.2265
ATRNL1	0.2594
CAV2	-1.742
MED26	0.680833333333333
DUS1L	0.74875
CHRM3	0.07475
NEK9	-0.806
WARS2	1.0015
TBX22	-1.481
TOMM40	-0.63225
RP6-213H19.1	0.629333333333333
TUBGCP5	-1.03475
IGSF6	5.85475
TPPP	0.0893333333333333
UNQ6190	0.583
GSTM5	-0.3055
BTD	-0.612333333333333
PDCD1LG2	0.433333333333333
SNRPB2	-0.602333333333333
ERICH1	0.288125
APOA4	-1.787375
HOXA11	-3.3185
NARG1	0.280125
MKX	-1.24575
RAB28	0.0482857142857143
PKP3	0.88775
SH3GL2	-0.83725
CTSO	2.814
RPN2	0.087375
IL28RA	0.627833333333333
SFMBT1	-1.043
WDR57	-0.258625
FER1L3	-0.282333333333333
HSF5	0.154333333333333
TTC9B	-0.0665
C4BPA	-2.731
ALB	-3.83642857142857
SORBS3	-0.077625
UPF2	0.43
JPH1	-0.09
AGBL2	-1.29975
DOPEY1	0.535
TERF1	-0.229083333333333
KIF22	-0.4335
NINJ1	0.76925
SEC61A2	-0.393166666666667
HIST1H1D	-0.108
SFXN4	0.405625
UCP3	1.1489
ZNF703	0.123166666666667
MYL6B	0.27325
TREM1	2.682
OR52E6	-0.274
CKMT2	1.0035
HLA-C	2.35525
SLC13A3	-0.579833333333333
TIMP4	-1.353
SLIT2	0.7205
RSF1	0.0144444444444445
LONRF1	0.0035
MON1A	-0.812833333333333
CACNG6	-1.52633333333333
DPPA4	-4.80683333333333
ZSWIM3	1.04425
ZNF804A	0.514333333333333
CCIN	0.89225
SLC25A31	0.863333333333333
KCNMB4	0.802
RABL5	0.289625
GALNS	-0.2773
STX6	0.40525
HIST1H1C	-4.00633333333333
CIDEB	0.497125
CASP4	0.406833333333333
PDK3	-0.0081
KCNJ11	0.964
TPR	0.0625
ZSCAN20	0.5735
MTX2	-0.0635
HIST1H2BH	-1.63625
LOC283767	2.69
LYRM7	-1.80411111111111
BRD3	0.264
HIST1H2BO	-1.72025
MAGEB10	0.208
SLC45A1	0.432
SERPINA3	-0.04115
KIAA0143	0.3155
KCNJ16	0.00749999999999999
KRT79	2.127
FABP2	0.11875
NUT	0.51125
ZNF57	-0.5225
FBXL4	0.696625
CLEC9A	1.0165
UGT8	1.60933333333333
BMP2K	-0.32275
MAPK4	-0.60925
SLC25A23	-0.9499
HINT1	-0.6003
KRTAP13-1	0.211
SFXN5	0.0664
CHCHD2	0.2475
FAM3D	1.6175
NDP	-2.893125
RHOBTB1	-0.482833333333333
SLC4A4	-0.8175
RPL38	0.317
HTF9C	-0.687833333333333
AP2A2	0.329
ZBTB46	-0.6855
MAP7D1	0.0705
AOX1	-2.30866666666667
CYR61	-0.206583333333333
DTNA	-0.773214285714286
JRKL	1.144
TMOD3	-0.73425
EEA1	-0.9024
ADCK5	-0.14225
IL1R1	0.776
KLK3	0.590571428571429
HRSP12	0.06025
KTN1	-0.788
LOH11CR2A	0.9161
RELL2	0.0525
MAB21L1	0.62175
C20orf59	-1.20483333333333
PHKB	-0.456
ADAM2	-2.23483333333333
TBC1D8B	0.720666666666667
FAM13A1	0.220375
LAPTM4B	1.25883333333333
LCN8	-0.0695
TMEM147	0.1465
SYT4	0.108
XPO7	-0.033
C9orf62	1.8435
GPR75	0.928
TRIM5	1.3565
APOC1	-0.316333333333333
RNASE4	-2.13816666666667
PARD6B	-1.531125
ARID1A	-0.517833333333333
TPD52L3	0.2419
RRAGB	-0.5805
RCN2	-0.8365
HIST2H2BE	-1.774
STARD7	0.81825
SHMT2	0.029
KIAA1751	-0.309666666666667
MLYCD	0.73025
LOC162632	-1.2078
UQCRH	-0.18025
RP11-217H1.1	1.1489375
SDHA	-0.8175
NCLN	-0.9584
ZNF17	0.507833333333333
RCBTB2	-0.88125
VEGFB	-0.1471
RP4-747L4.3	1.61725
COLQ	0.1105
MPN2	-0.839666666666667
DRG2	-0.44125
KLRB1	5.2285
ALPK2	-2.69525
DNASE2B	0.89025
FLJ23834	-0.215666666666667
AXUD1	0.325333333333333
SAFB	-0.5272
NSUN4	0.7445
RFX2	-0.6565
MAPK8IP1	-1.204
FANCD2	-0.902285714285714
ANKZF1	-0.223333333333333
C19orf50	0.26425
DUSP8	-0.273
SENP5	0.279125
NFKBIL2	-0.38425
LBR	-0.024125
IGFL1	0.671
LZTS2	0.515375
IL2RG	0.658875
CCDC51	-0.52625
KLF3	0.59925
ANKRD37	-0.4265
KCTD14	2.74183333333333
FZR1	-0.543083333333333
SLC44A4	1.4923
ESPL1	-0.244875
GMPR2	-2.5516
TBC1D19	-0.283666666666667
ERGIC1	-0.228703703703704
ERBB4	-1.5209
TSPAN32	1.004
MAP4	-0.553
GPHN	-1.02625
SLC6A2	-0.139
HIVEP1	0.11125
DFFB	-0.0434
EIF4EBP2	1.2615
DMRT1	1.843
HSPB6	-0.626
IER2	-0.593333333333333
AIFM1	-0.43975
WWC2	-0.870333333333333
MRPL4	-0.36675
FLJ21062	-0.974333333333333
EPB41L4A	-0.857583333333333
SH2D6	0.39075
TAF4B	0.756
GAL3ST3	-0.0385
MALT1	-0.5295
RTDR1	0.6565
ARVCF	-0.122
MEX3B	1.42133333333333
FBXO16	0.842
KIF7	-0.3765
C1QC	3.86
ZNF783	0.267166666666667
ZNF85	-0.47775
MMP13	2.18
KIAA0329	-0.257375
RTP3	-0.888
ZBED3	-0.83475
CLGN	-1.5745
SLC25A37	1.608125
hCG_18290	-0.231
OR5AS1	-0.4755
SMARCC2	0.612583333333333
FAM109A	0.702666666666667
CCDC12	-0.64875
USF2	0.1636
DEPDC7	-0.95225
C20orf24	1.08633333333333
JMJD3	-0.0435
DSP	0.202642857142857
SLIC1	1.05625
FAM20A	1.032875
IRF2BP2	-0.29375
ZNF230	-0.7385
MSN	-0.5055
SLC9A5	-1.1305
EPDR1	-0.9859
MUSK	0.213833333333333
ZNF434	-0.7065
SMARCD1	0.184333333333333
ZFP106	-0.8915
ZNF347	0.4891
GTF2E1	1.24975
RY1	-0.6985
ATAD2B	0.180125
ARHGAP17	0.1899
KCNIP3	-0.287
SFPQ	0.687125
GFRA4	0.934666666666667
AKR1B10	-4.0435
TIGD6	0.361
RGS16	1.664875
URB1	-0.563333333333333
OR4C46	0.3155
TOP3B	-0.77975
NFATC4	0.193
CA14	-3.87975
BMPR1A	1.2125
SNRP70	-0.63225
PRL	-0.450416666666667
C6orf130	-0.25025
STAG2	0.3895
CD55	-1.44414285714286
RPS23	-1.29683333333333
SSX2	-2.03233333333333
FDPSL2A	0.339
FBXO27	0.422625
SYNGR3	-1.0045
TMSL3	1.42475
EML1	-1.0485
NUP93	-0.176416666666667
SMAD3	-1.846
KIAA1189	0.641166666666667
HNRPUL2	0.205166666666667
TBC1D12	-0.299333333333333
C16orf24	0.53525
MRVI1	0.584
ZNF581	1.13716666666667
ELOVL3	2.581
OR51Q1	0.35725
CACNB3	1.09866666666667
GALNT13	0.82425
C10orf84	1.3639375
NEDD4	-1.9071
SPO11	3.357
OR5AU1	0.0985
NEK4	-1.06971428571429
PRKAR2A	-0.891333333333333
IHPK1	-0.2445
ATP6V0B	0.3205
CACNA1E	1.774
CEACAM8	-0.534
PEX14	-0.3085
FLJ12993	-0.71
ZBTB38	-0.8605
PCTK2	-0.281333333333333
LRRC16	-0.5756
FBLIM1	1.06933333333333
FYCO1	-0.579
RP5-1022P6.2	-0.545083333333333
CMTM1	2.191
PLTP	0.743
RAPH1	0.323375
DOCK8	1.085625
EZH2	-0.3432
SLC25A1	-1.33766666666667
PLEKHB1	3.1141
GRB7	1.2482
ZFP37	-0.894
MRPL33	-0.3035
PELO	-0.4865
ARMC1	-0.131636363636364
C9orf27	0.076875
FLJ25778	0.1075
C9orf37	-1.44083333333333
TMEM66	0.093
SPRN	0.068125
HBEGF	0.545625
PI4KA	-1.1985
LEPRE1	-0.571
POU2AF1	-1.66275
MRPL12	0.426166666666667
REP15	0.8115
ZC3H3	0.421
RASAL1	1.576
DDAH1	1.096375
ACBD5	-0.2375
TMC2	0.263
CCDC137	-0.3875
SAMD13	0.873666666666667
UGT2B15	-4.3895
TIPARP	-0.053
DNASE1L3	1.04675
TRIM72	0.00816666666666666
DBX2	0.88325
IPO8	1.00125
C21orf88	2.0539
MAP3K14	1.51925
LOC51233	0.247333333333333
GGTLA4	0.06325
PDE6D	-0.103
ZNF117	-0.588
CLK2	-0.0725
NKRF	1.083
TNFSF15	0.25
DUSP2	0.9795
SECISBP2	-0.9716
GABRR2	-0.674
PPAP2C	1.98425
LOC51145	0.0396666666666667
PAG1	-0.270625
PIK3C3	0.4295
GNG10	-0.9485
APOL4	0.438
ANKRD28	-1.0035
STMN3	-2.6056
RAB14	-0.3518
CDK2AP2	0.2885
HDDC3	-0.495375
COMMD7	1.172625
CXXC1	0.49225
HMCN1	-2.04466666666667
CD40	2.2885
DYNC1LI2	-0.146125
GDI1	-0.6325
LOC646938	-0.15175
VSNL1	-1.5095
PIH1D1	-0.307166666666667
RAET1G	1.652
KRTAP5-9	0.018
EFTUD2	-0.6595
ZNF311	-0.0138333333333333
ATP6V1G3	-0.357
OR2W3	-1.247
SCN4A	0.30725
MED10	-0.776875
FAM135A	0.702
ARHGAP4	0.41675
EHMT2	0.11575
UFD1L	-1.2365
ERMP1	-1.14325
MAG1	-1.56066666666667
THAP8	0.572
HACE1	-0.184166666666667
FAM82C	-0.552333333333333
C3orf20	-0.026
UNC84A	-0.446333333333333
SCD5	0.740571428571428
LASS6	-0.19025
LSG1	0.190666666666667
MAL	-4.36875
GPR22	-0.1705
WDR5B	2.3395
ACTRT1	-0.519
C17orf60	-0.0738333333333333
GRIN2C	0.2655
ARMC8	-0.345166666666667
SLC47A1	-2.95783333333333
DMPK	-0.3575
DHRS13	-0.796
SMC1A	-0.719833333333333
KRTAP17-1	0.209
SMYD5	-0.12275
TUSC2	-0.36075
CRHR2	0.7915
KIR3DL2	0.6655
CCDC104	0.615
ATP2C1	0.859375
CROT	-1.0275
PABPC3	0.236
EGR1	-0.426833333333333
THSD1	-0.8825
KHK	0.131
SLC12A2	0.27375
CD58	-0.393
STOX2	1.56716666666667
CCDC76	-0.4825
CCDC48	0.17875
DNAH1	0.0321666666666667
ZIC4	0.36075
OR1G1	0.429
PSMC6	-0.933666666666667
PROKR1	0.624
ABCB1	-1.0875
TRAT1	0.244
LLGL1	0.181
MTF1	0.42125
USP54	0.91425
PAGE2B	-1.3615
ITGB7	-3.1475
CCDC81	-0.093
LOC149837	-0.2535
SCUBE1	0.329
ZSCAN10	1.4635
HUWE1	-0.0965714285714286
CDH17	0.852
CD180	0.83075
IL17A	0.02275
TMPO	-0.1435
KIAA1524	-0.113833333333333
HDGFRP3	-0.323
OXCT1	0.638181818181818
RRAS2	0.326333333333333
LTBP2	0.718375
SV2B	4.3435
CYP2A6	-0.00862500000000001
PKD1L2	-0.745
PPM1M	0.52875
FLJ22662	2.20366666666667
ZNF502	1.81625
GP6	-0.745
CRYBA2	-1.0785
LEF1	-2.7103
CTPS	-0.362
EYA1	-3.4225
EPS8L1	0.23575
MAPK14	-0.63225
SERPINB2	-4.626125
GTF2F2	-0.168666666666667
ZNHIT4	-0.0425
PLA1A	-0.16875
C20orf114	-0.4
HPR	-3.672
C18orf2	-2.5375
SATB2	-3.54525
KCNJ9	-0.197375
MGC157906	-0.2515
MOCS3	0.53625
C17orf71	0.218833333333333
PPHLN1	0.2039
HIST1H2BN	-1.355375
RAPGEF1	-0.5665
MAP3K8	-0.29025
DLG4	-0.00650000000000001
STC1	-0.345416666666667
CDGAP	1.38325
DDX26B	-0.1045
LOC150223	-1.1745
CPSF3	0.1925
TMEM14A	0.9535
MYH3	-2.066
GPKOW	-0.55775
SULT1A1	0.267666666666667
SPON1	0.9234
YY1AP1	-0.120833333333333
RAB23	0.31
PLA2G4A	-3.56525
MAPRE3	-0.5455
ZNF516	0.797357142857143
GGPS1	0.648
EXOC3L2	-0.116625
C19orf42	0.7311
MAP2K2	-0.3155
HIST1H2BB	-1.799
RNF19B	1.13966666666667
C6orf128	0.00933333333333333
TLR8	2.7405
PCDHA9	-0.1945
CARS2	1.5665
CLUL1	2.184
RHAG	-3.78166666666667
UNK	0.106
EXOC8	0.477
C9orf95	-0.3995
C14orf143	-0.694
MAML3	-0.3225
LDHA	-1.636
MRPL20	0.044875
KLHDC6	2.90183333333333
ATP5S	-1.025
C8orf55	0.7265
PHF19	-1.670625
KRTAP13-4	0.68
TTC5	-0.74625
XKR5	0.004
SILV	-4.44666666666667
TEX28	0.1055
TCTN1	0.5395
CX40.1	0.14275
PPP2R5C	-0.38525
C12orf30	-0.877666666666667
CAPG	1.79325
MPZL1	1.4712
ARSB	-0.98
TDH	-3.23825
WASF4	-0.63275
TSSK3	-0.843333333333333
7A5	0.228
CRISPLD1	1.14725
MAD1L1	-0.0718333333333333
SPIN4	0.687333333333333
AMPD1	-0.81925
DPYSL5	0.122
INPP1	-1.01983333333333
ANKRD11	-0.511222222222222
NPAS4	-0.556875
GCET2	0.8562
RNASE9	-0.183
GUCY2D	0.286666666666667
CCDC98	-0.1075
FGF4	-0.5665
CPM	0.567833333333333
SLC26A4	-1.9194
PLD5	-0.16025
FAM59A	-0.3925
FBXO5	-0.678777777777778
SIPA1L1	-0.705
DPYS	0.79575
ATG4D	-0.45925
TGM3	-0.4615
MTCH1	-0.137875
HK1	-0.374857142857143
CDC26	-0.28225
GALNT12	-1.53516666666667
LOC339229	-0.067
MRPL35	-0.547
ORC4L	-0.2575
TNKS	-0.546928571428571
C2orf24	0.279666666666667
ZNF553	1.01366666666667
GGTLA1	1.6152
ZNF497	0.26225
CDY1B	0.0985
SLC30A4	-0.00162499999999999
TUB	0.212375
ARHGEF18	-0.62125
ARRB1	0.091
KCNK1	0.884
EREG	-2.4542
SCAMP5	0.78175
RUNDC3B	-0.24325
ADAMTS20	-0.0555
IL17RB	0.198125
FLJ20323	-1.6425
MCAM	-0.041125
POLR3E	-1.18966666666667
AQR	0.0481666666666667
IPMK	0.244
CDCA7	-0.783375
CAMP	1.56625
GRHL3	0.2775
ADAMTSL2	0.1005
CLMN	-0.0893333333333333
SSTR3	0.235
MAGEA5	-1.2365
OVOL2	3.37825
JMJD1B	0.5765
RBL2	-0.399
PYGO2	0.9685
PPP1R10	0.108833333333333
CSE1L	-0.796333333333333
LCA5	0.9285
RDH16	-0.215
ASRGL1	-0.729
TOM1	0.226
PTX3	0.3835
TTC15	0.22625
SCGB3A1	1.44616666666667
MRPL50	-1.12125
RCAN3	0.6325
SLC26A11	-0.68425
STYX	-0.442333333333333
CINP	-0.5775
MARCH7	-0.1835
PFKM	0.0385
SGMS1	0.709166666666667
RIOK3	-0.1098
C1orf110	0.4935
CES7	-0.080375
LOC440248	-1.737
PPP1R12C	0.1145
C10orf27	0.242
ATG9A	-0.28725
MRPS26	0.10975
TMEM40	1.0505
ELP3	0.1239
ZNF787	1.079
HIAT1	0.37225
C8orf34	0.412333333333333
MGC4655	0.1946
PELI1	1.60533333333333
PPT1	0.3031
SLC35C2	0.163833333333333
C6orf125	-0.28575
MUC4	-0.6745
RFC4	-1.13714285714286
GNB2	0.027
NUP50	-0.211928571428571
SULT4A1	-0.627833333333333
C7	1.198375
CCDC130	0.0335
ARRDC4	-0.47475
RQCD1	0.11375
GLYCTK	-1.617
AYTL2	-0.277181818181818
MTUS1	0.9525
LEMD3	0.5335
PLEKHF2	-0.305
HOXA7	0.4765
GTF3C2	-0.1745
DYNLRB2	1.72725
CNOT10	-0.394
MR1	0.432
FFAR1	0.263
PRIC285	0.31475
SLITRK6	2.6185
LIX1	-2.1705
UBE1L2	-0.309416666666667
F8	0.925625
ACHE	0.392166666666667
KPNA5	0.37875
TNFRSF12A	-1.0435
EGR3	-1.3185
SERPIND1	-3.0715
OASL	2.7495
IFRD1	-0.21925
WDFY1	-0.747333333333333
ZNF267	0.326375
ACCN5	0.1495
ZBTB6	-0.8455
PPP1R3A	0.3975
PRRT3	-0.73525
FBXL19	0.4045
TXNIP	-0.4345
ACTN2	-0.46825
ATG9B	-0.0115
C9orf117	-0.630375
IL27	1.2255
RPL36AL	-0.475333333333333
KLK15	-0.5805
CHAD	0.3705
RAP2B	-0.3685
HEBP2	0.6255
ZNF342	-0.3675
CAMK2G	0.5415
TLR3	2.419
FGF14	0.9135
HMGB2	-0.083
TRPM5	-0.116666666666667
OR5M11	0.717
KIF3B	0.427736842105263
PRICKLE2	-2.2965
MTMR9	-1.32425
C3orf27	-0.17225
GLRA3	-2.32583333333333
NSDHL	0.0661666666666667
TMEM32	0.705
POLR2D	-0.11375
MYADML	0.1725
C9orf114	-0.4765
MRGPRX1	0.00949999999999999
TOPORS	1.3665
CLDN19	-0.8265
C1QL4	-0.3835
RNF165	-0.0185
DHRS9	-0.1415
DNAH2	0.3445
FXR1	-0.713333333333333
ZMYM3	0.038375
CASP3	0.547
FAM120C	-0.0697499999999999
SCLY	-0.375
CA7	-0.0755
ENTPD5	-0.892666666666667
ZNF461	0.17225
PDIA5	0.42675
C1orf19	0.323166666666667
TMEM67	0.9415
KCTD20	-0.1395
WDR47	0.3685
FLJ38723	0.521
KLRF1	0.4765
TAS2R16	0.2695
CLDN12	0.43925
PRKCE	-0.434
UBXD4	-0.956
ITGAM	2.92533333333333
GLT8D3	-0.141125
WDR31	-0.4565
RGS2	0.36
OR51L1	0.5405
MST1R	0.306
KIAA1737	0.07175
OR4A5	0.2505
GLIS1	-2.07783333333333
PTMA	0.643857142857143
NAPA	-0.00625
PRDM11	0.11375
LIPF	0.9995
DIRAS3	0.93675
ASGR2	-4.056375
C1QTNF4	-0.10625
PIK3R4	0.218666666666667
ARMC3	1.1995
NDUFV3	-0.488
BTBD3	-0.311333333333333
PPP1R2	0.505916666666667
UBE2NL	0.0665
FOSL2	0.519428571428571
FAM119A	0.2635
TUBA4A	-0.0941
KRTAP12-1	0.22575
SFRS2	-0.30125
RHPN1	-0.4983
EEF2	-0.672666666666667
ZDHHC11	-3.08333333333333
EPHA3	-2.2801
RBM12	0.144
H2AFJ	0.255916666666667
EDIL3	-0.4055
KIF26A	-2.4335
SERGEF	0.70325
B3GALT4	1.9525
LOC90925	1.28466666666667
OSCAR	0.509875
NPFF	-0.039375
DEDD	0.796125
TMEM155	-0.22075
PTPN1	-0.72975
SCYL2	0.327833333333333
SKAP1	3.4795
LEAP2	-2.64716666666667
GADD45G	1.7331
IFITM3	-0.240875
PILRB	-1.05
SLU7	-0.3066875
DSC3	4.92575
DNMT3L	-0.84675
PAPD5	0.752875
B3GNT3	1.23816666666667
LHCGR	0.3725
MSL-1	-0.62475
UBE2S	-0.66725
SAP130	0.7515
ANAPC11	0.05825
MAGED4B	0.9665
ATP6V1B2	0.331166666666667
C14orf179	0.370875
CAPZA1	0.270625
CDYL2	-0.511666666666667
GLRX3	-0.00466666666666667
LOC136288	-1.313
MOBKL1A	-0.445
HTR2B	1.21475
CRYGD	0.2515
NUS1	-0.0396666666666667
PGRMC1	0.3385
MYOM2	-1.0615
FLJ39653	-1.20116666666667
CHM	-0.3787
OR5M8	0.6345
ZNF619	-0.389
FAM105A	0.84475
CCNL1	-0.829
NAP1L3	-1.07475
C10orf57	1.42783333333333
B3GALNT1	0.324666666666667
CSN1S2A	-0.396
TCP10L	-0.7965
GDAP2	0.491
DMKN	-0.736666666666667
COX6B1	0.1215
DNASE2	0.421
MSH5	-1.487
LGMN	-0.52275
USP31	-0.2918
OR13C8	0.6365
SDCBP	-0.2511
NUDT11	1.5085
PYGL	-2.99633333333333
SNPH	-1.3795
B3GNT4	1.874
MIZF	0.661
NUBPL	-0.682
NOD1	0.637666666666667
CDH22	0.23075
NUBP1	0.019
DSCAM	-3.64375
DGKI	-0.447
FAM136A	0.23375
AKAP1	0.151333333333333
SLC16A6	-2.52125
RIN3	0.70275
PSG2	-0.59225
DIP2B	0.482583333333333
PSORS1C1	0.5678
KIAA0495	0.0605
FLJ90709	0.539666666666667
LPA	-0.330166666666667
PIGA	0.420833333333333
LY75	3.81966666666667
UTS2	-4.636
RREB1	-0.618125
GALNACT-2	0.4345
MGC3196	0.16525
FLJ31568	0.60175
LPHN1	-0.695125
SP1	0.584375
TOX4	-0.619833333333333
HSPA9	0.0734
APOBEC1	3.855
SLC35E4	-1.5955
LSM5	-0.5015
SURF1	-0.0995
ZBTB1	-0.089
GTF2F1	-0.513375
RPS15A	0.929
DUSP21	-0.134666666666667
GINS4	-2.08766666666667
MYO15A	-0.3705
GIMAP7	2.89075
MGC13379	0.87275
ATP6V1E2	0.518
UTP3	-0.11325
HNRPA3	-0.6138125
MT4	0.0445
C14orf155	0.308
U1SNRNPBP	0.17675
CKLF	-0.196
PLEKHN1	-0.732166666666667
MBNL1	-0.236166666666667
NUP160	-0.0155
ACSM2A	-1.60125
LOC129881	0.2185
KIAA1529	-0.10625
FLJ22639	-0.97225
HAND1	-1.3975
GSX1	0.403
FGA	-3.79893333333333
SERPINB1	-0.44625
ZNF642	-0.30875
IGFBP1	-8.0355
SLC1A1	1.427875
DHX57	0.18975
ZNF766	0.0815
PTPN21	-0.5262
GDPD3	-1.26933333333333
PNPLA5	0.487
TBR1	0.4164
FAM116A	-0.163
IQGAP1	0.659375
FOS	-1.54025
ZNF226	-1.069875
FIGNL1	0.287
C14orf1	-0.144
ZMYND17	-0.048
PUS7	-0.286166666666667
TUBB6	-1.122
KCNQ2	-1.212
MARCH6	-0.566166666666667
CCDC33	0.673
PRODH	-0.49275
RBM11	-0.18225
EPHA6	0.27125
SLC43A1	-1.44475
LOC196541	1.118125
NTN1	1.44116666666667
ING4	2.5305
PCDHB10	1.21
DPH2	0.423166666666667
SPACA4	0.0265
FBXL21	-4.35
DIAPH1	-0.185166666666667
ZNF71	1.35883333333333
CEP76	-0.102
CORO1A	0.589
RRM2	-2.02375
EDG4	1.429
OS9	-0.105333333333333
SLC4A1AP	-0.12575
COG5	-0.17425
COPS8	-0.29975
NGLY1	-1.19
NCBP2	0.33175
C17orf42	-0.5765
GPSM3	1.4675
SIL1	0.0603333333333333
ASB6	-0.32
SMAD5OS	-0.457
UNC93A	-2.397
A1BG	0.0135
C21orf62	0.2755
FMO5	-2.23433333333333
ATRIP	-0.421333333333333
CEBPG	0.327166666666667
C7orf38	0.153666666666667
TNFRSF1B	1.547
CLEC1A	1.38016666666667
IQSEC1	-1.099
PATZ1	0.3974
RBM22	0.934625
BAG2	-0.7945
PAQR5	-2.06283333333333
C9orf127	0.7314
THNSL1	1.1515
SHROOM3	2.2569
JAM2	-0.49225
SNRPN	-3.53275
ALX4	0.478
CACNA1S	0.3145
FAM130A1	0.5865
CORIN	0.746
CD300LB	0.284
PLEKHG6	2.3
LRRC40	-0.13425
PCLKC	-1.362
PCDHB16	-3.11783333333333
WNT2B	-0.583333333333333
ASNS	-1.34477777777778
MRPL49	0.42575
FLJ46111	-1.1455
ISG20	0.760375
SMU1	0.453166666666667
CASZ1	0.208
POLR1D	1.27391666666667
GIN1	-0.9
SNAG1	-0.367
ANKRD29	-2.21525
CDKN2AIP	0.24375
KRR1	-0.18725
CXCL1	-1.52233333333333
EPM2A	-0.2598
PC	1.34633333333333
DEFB127	-0.51
PDZRN4	0.113833333333333
FAH	-0.99175
OR51E1	0.587
CDC2L6	0.634166666666667
DNTTIP1	-0.04775
PAX8	-1.1055
TMEM116	0.16725
C1orf150	0.4985
PRO2012	0.57375
MRPL40	-1.093
BEX1	-2.7419
SLC2A4	1.67666666666667
PKMYT1	-1.25725
FEZF2	-0.562166666666667
SLC26A9	1.245
MAP2	1.45366666666667
LYL1	-1.0275
SLC25A19	0.120166666666667
NOS3	-0.9285
ZNF34	0.663333333333333
TMPRSS11F	-0.58075
FAM43A	0.25725
FCRL4	0.752833333333333
KLF14	0.1745
FLRT2	-2.65966666666667
WRN	-0.087
SDF2	-0.0913
KRT8P12	-0.129
C6orf195	0.125
C9orf125	-1.86
DZIP3	-0.908875
RIT1	0.0440833333333334
SCML1	-0.643666666666667
RHBDF2	0.96875
OR2G3	0.642
REXO1L1	-0.0005
MAP3K7IP3	-0.7655
C3orf57	-6.47025
FBXW11	-0.642833333333333
ETAA1	-1.03275
C14orf131	-0.9925
AKT1S1	0.878
SLC12A5	-1.324125
C9orf164	1.4475
NRIP3	-0.80325
NOS1AP	-0.053
TMEM121	-0.545
SAP30BP	0.7043
DGCR6	-0.49325
WDR76	-0.519
FAM82B	-1.04208333333333
LOC606495	-0.2575
MAP9	2.25208333333333
BCDIN3D	0.4265
CXorf36	1.39733333333333
DSCR3	-0.1141
ZFAND3	-0.154375
C7orf43	0.164833333333333
SPSB3	0.9357
C19orf19	0.2455
FAM133A	-2.451625
C12orf25	0.519
SLC39A3	-0.63625
DISP2	-0.51125
PI4KAP2	-1.4355
MKRN3	0.392166666666667
ADAMTS13	-0.6475
CBLN3	0.4428
TTYH1	2.638
C3orf18	0.5315
FLJ13236	-2.33375
ZMYND12	1.01125
C18orf25	0.175875
GLB1L3	-1.168
ATP13A5	2.8765
RANBP10	0.33525
CD96	-0.0414
DENND1C	0.90625
RBMS3	-1.616
SLC41A3	0.328833333333333
DGCR6L	-0.4165
TMEM128	0.00466666666666666
CSNK1G3	-0.332928571428571
MOBKL2C	1.146375
TSPAN6	0.595875
MATN2	-1.0114
MSL2L1	0.630833333333333
ST6GALNAC2	-3.11716666666667
FGFBP2	1.478125
FGL1	-5.94716666666667
MPP3	-1.228
ARHGEF6	0.3695
TGFBR2	-0.6445
ACMSD	-0.84075
IL33	1.738
C9orf5	-0.262166666666667
DEAF1	0.685
AMN	0.6485
DEFA6	0.058625
RNF212	-1.71425
METT5D1	0.158666666666667
CIB1	0.1578
TSSK1B	0.261
[truncated: 15,816 more rows]
