# Supplementary material for: iGC—an integrated analysis package of gene expression and copy number alteration
Source: BMC Bioinformatics. 2017 Jan 14;18:35. doi: 10.1186/s12859-016-1438-2 (PMC5237550; doi:10.1186/s12859-016-1438-2)
Supplement: Additional file 1: — The source codes and example data of the package iGC in R. (GZ 2818 kb) [file 12859_2016_1438_MOESM1_ESM.gz › iGC/inst/extdata/GE/US82800149_251976012204_S01.tcga_level3.txt]

Hybridization REF	TCGA-AO-A0JJ-01A-11R-A056-07
Composite Element REF	log2 lowess normalized (cy5/cy3) collapsed by gene symbol
ELMO2	-0.15425
CREB3L1	1.60775
RPS11	0.953375
PNMA1	-0.02075
MMP2	0.729333333333333
C10orf90	-1.027
ZHX3	-0.486166666666667
ERCC5	-0.096
GPR98	-1.869375
RXFP3	0.424
APBB2	1.761
PRO0478	-1.13125
KLHL13	-1.0095
PRSSL1	-0.6805
PDCL3	0.0673333333333333
DECR1	-0.228875
SALL1	-3.6255
CADM4	0.928833333333333
RPS18	0.1275
HNRPD	-0.316
CFHR5	0.432
SLC10A7	0.3595
OR2K2	-0.024
LMAN1	-0.34525
SUHW1	-4.2935
CHD8	-0.1662
SUMO1	0.5216
GP1BA	1.7536
DDB1	-0.156666666666667
MYO9B	0.0263
MMP7	6.721
CRNKL1	0.362875
C9orf45	-1.9975
XAB2	0.2065
RTN1	3.29825
KLHL14	-0.94275
TBX10	-0.822
CENPQ	-1.65325
UTY	-1.19023076923077
ZBTB12	-0.305
DTNBP1	-0.76575
KBTBD8	-0.408833333333333
ZEB1	0.3785
ZG16	-2.377
MIER1	1.0421
ADAM5P	0.12
CHD9	-0.4350625
STK16	0.16725
KIAA1486	-1.681
TOB2	0.952416666666667
BANK1	4.69775
OR2V2	0.9125
GRM2	-0.0983333333333333
PROSC	0.3655
SPIN2B	0.161
PIR	-1.83
IPO9	-0.6376
EVC	0.365333333333333
CXCL13	5.3495
KIAA1199	-3.6161
SORL1	1.93225
NAT10	-0.5175
CHD1	-0.73975
SYN3	-0.32925
SLC22A2	-0.2615
SERPINF1	1.09466666666667
WDR34	-0.09575
OR7A17	0.14
C9orf11	-3.435
RNF216L	-0.6434
LHB	-0.047
STK25	-0.16325
TAOK3	0.425375
LOC152573	-1.791
C3orf39	0.842875
C14orf108	0.0887
CDC25B	-1.44254545454545
BMP3	-0.232
TMEM180	-0.2325
MAP1LC3C	1.319
CRYGC	-0.322
POU3F1	-1.4436
C20orf32	-1.6105
CCDC95	-0.4955
HIGD1B	4.565
USP6NL	-0.639375
ABCD4	-0.136833333333333
DIMT1L	-0.654583333333333
TEK	2.02525
SLC25A46	-0.52975
LARP7	-1.5724
CD160	0.322
MT1JP	-0.5685
PHF20	-0.5483125
CPNE4	-2.4575
GTPBP1	-0.0955
RAB33B	1.747
ALDOC	-2.24975
ZNF212	-0.13525
NUDT1	-0.733666666666667
RFPL2	-0.421
ZNF83	-0.679333333333333
GDPD5	-0.0035
PDCD4	2.958
CEP350	-0.134
OR10A2	-0.07375
CST7	2.3045
CIAO1	-0.952
SELL	2.8115
OR8J3	1.272
LTBP4	0.398
SIRT6	0.08725
CCL19	5.18375
PPIL1	-1.63083333333333
GBP7	0.601
STK17A	-0.4081
ABR	0.3955
OR9G1	0.03
FOXE1	-0.82075
CNGA3	0.049
GML	0.188
CD38	0.57025
ZDHHC6	0.0075
NEFH	0.023
CTDSP2	0.706833333333333
PGBD5	-1.51183333333333
CCNY	-0.0291428571428572
RMND5B	0.677333333333333
ZNF257	-0.2765
FLJ22167	-0.930625
EXOSC7	-0.383666666666667
ROR2	2.1325
MAOA	2.257
TNNT3	2.47266666666667
GYPC	-0.02025
C7orf33	1.1945
PLIN	4.48316666666667
LOC90826	-0.18275
RNF4	-0.3561
F8A1	0.589166666666667
PLEKHG4	-1.497
GRB2	0.2559
HIST1H2AD	1.118
DUS3L	-0.773833333333333
EIF1	-0.253
RP5-1077B9.4	-0.902333333333333
FPGT	1.63925
GDF10	2.7855
COQ9	-0.525
GCC2	0.175357142857143
RARRES3	3.18125
PLXNA1	-0.8269
KIAA0100	-1.0067
PMF1	0.299
FNDC1	5.27475
HS2ST1	0.115083333333333
CRELD2	1.23675
C8G	-2.0155
CD82	1.34175
LIM2	-1.3675
UNQ6490	-0.811
MMP16	0.02325
DRD3	0.056
C5orf26	0.05225
C11orf73	-0.347
PTP4A2	1.022125
OR4M2	-0.046
HPCA	-1.08166666666667
SEC14L1	-0.600166666666667
CHFR	-0.764375
EMILIN1	1.1755
NDUFS4	-0.54075
COL18A1	-0.02275
PDZD3	-0.0911
C9orf16	0.418833333333333
ERBB2IP	0.469
EMX2	3.3285
FUS	-0.8315
TF	-2.7512
CLCN4	-0.108833333333333
CXorf56	-0.2085
C11orf72	0.41675
ELAC2	-0.688583333333333
NPR1	0.585
ASS1	-1.57083333333333
USP42	-0.1545
POLR2J	-0.8545
SEC23IP	0.581
UQCRC1	0.094
LOC729603	-0.84375
C1orf71	0.2715
POLG	-2.401
ADAM23	-3.035
TFR2	-1.39625
RICTOR	-1.0002
MGC39606	1.07075
C19orf55	-0.388
SNAPC1	-1.80633333333333
GNA11	0.853375
CCDC52	0.142166666666667
FSIP1	3.157
UPF3A	-0.880375
IGSF11	-2.56816666666667
LAGE3	-0.4275
CHST6	-2.3165
UNC13B	0.0405
TTLL4	-0.8545
ZNF687	0.7985
SDC2	-1.0623
COX7A2	-0.78175
LAMB4	-0.7135
FAM24A	0.001
LRRTM3	-1.55166666666667
GPHB5	0.34325
OR4C13	-0.7865
EIF3EIP	0.448428571428571
HABP4	-0.3605
TMEM125	4.04675
CNTN2	1.07725
ASNSD1	-0.15975
FUT4	-0.177625
ACF	-3.183
LOC158381	0.561
CDH8	-0.8455
AGPS	-0.123166666666667
C4orf18	4.5055
PECI	-0.445416666666667
UNG	-0.48125
GSTP1	-0.395125
DCUN1D5	-1.48566666666667
DKFZP564J0863	-0.999
SLC9A3R1	0.950375
BCDO2	-0.183875
CHMP7	-0.034875
REM2	-0.982
DNHD1	-1.108
FKBP4	-0.746375
ZNF350	1.11325
MGC11102	0.18
BST1	1.481
KISS1R	1.3815
NCR2	-0.0265
DEFB125	0.078
UBE2W	0.7585
KRT15	2.63425
C10orf99	0.1445
SCN11A	0.337125
GFI1	-1.096
RDHE2	3.14483333333333
FHL1	0.655833333333333
OSGEP	-0.0783333333333333
GATA1	-2.951
SMC6	-1.2385
TTTY14	-1.499
LPIN3	-0.5105
RPL4	-0.2105
RBPMS	0.0125
PRPF3	-0.594333333333333
EMR1	-1.444
SPATA19	-0.8615
XCR1	0.3465
IRX3	1.9801
RBM6	-0.94475
KLF4	1.6249
UNC5CL	-2.08025
SEBOX	0.2605
BTK	0.929
KRCC1	1.232
C6orf27	0.4185
SYTL5	-0.7875
PRND	2.987875
LOC653319	-1.5055
PIGL	-1.371125
HUS1	-0.611666666666667
SFRS6	0.63825
C17orf77	0.4315
UIMC1	-0.724666666666667
FXYD2	-1.528
LOC283152	2.48025
ZNF667	-0.703
ZCCHC12	-1.14475
TFEC	3.809
ATP7B	-0.308333333333333
POLD2	-0.916333333333333
RG9MTD1	-0.3085
ACOT2	-0.000333333333333371
HIST1H4I	-1.022125
PPARGC1A	-0.6195
ETFA	-1.7061
POLRMT	-0.1985
ZNF146	0.022
MIA2	-2.1895
KLHL6	-0.105
HOXB5	3.00325
NENF	1.03266666666667
CUGBP1	-0.1315
PRSS22	1.02666666666667
CASC4	1.2834
CUL4B	-0.1013
CENPJ	-2.1462
PITX1	-1.87016666666667
FLJ31033	1.038
CELSR3	-1.21266666666667
ZNF568	0.91725
ITSN1	-0.468166666666667
EHBP1L1	-0.445666666666667
C19orf2	-1.15175
DCTN1	0.22425
LIN28B	-3.98083333333333
TNKS2	-0.8695
C1QBP	-0.62925
CADPS2	2.262
SRMS	0.405
GJA9	0.0875
MGC24975	-0.475666666666667
TRIM45	-0.850333333333333
TSP50	0.314
TCP1	-1.5595
TMED7	0.4619
CMA1	2.2525
CENPL	-0.922
PTCRA	0.296
FST	-2.98775
VWCE	-3.6105
PAWR	-0.27275
ABCC12	0.3335
LDLR	-1.8162
ASTN2	2.0261
LOC441212	-0.87375
GPATCH8	-0.045
TANC2	-0.967833333333333
KIF4A	-1.84425
C18orf18	-0.477
PGM1	-0.75025
KIAA0258	0.36125
CPD	0.563375
SNCAIP	-0.213
DCT	-3.9925
HLA-DOA	3.59395454545455
OR11L1	0.687
UPK1B	-1.0805
DNAJB4	-0.2755
UGT1A8	-0.249
HIST1H4L	-1.035
PECR	-0.691333333333333
HSPA2	3.12375
WFIKKN1	-3.281
SERP1	0.98925
SYDE2	0.40825
TACR2	1.156
NUP85	-0.58275
CD177	-0.282333333333333
LGR5	-2.0955
PIGG	0.371
PTHR1	-0.590833333333333
RAB5A	0.2588
FLJ13224	-0.863
USP9Y	-1.14516666666667
C7orf53	-1.73
LRP1B	-0.0605
XAF1	2.0058
ABCG8	-1.959
ANKDD1A	-0.3635
DAND5	-1.762
SPAG6	6.07083333333333
LINCR	3.36525
ZDHHC22	-1.78775
CCDC60	0.763
THOC7	-1.5415
TCTA	1.3267
OR8K3	0.56375
NY-REN-7	-1.6935
B2M	2.20516666666667
C6orf141	-1.573875
LPPR4	2.2465
SQLE	-2.351
SEPHS1	-0.653
BTBD14B	0.457
PLRG1	-0.4625
SPG7	-0.5685625
ZNF614	-0.396
PARD6G	1.1645
INPP5B	-0.6146
GRPEL2	-0.099625
PPID	-0.7837
TRIM56	-0.07525
UBE2J1	-0.062625
IL20RA	5.06775
LOC387856	0.20175
C1orf107	0.253833333333333
UTS2R	1.626
C19orf22	-0.19125
SAFB2	-0.141375
KIAA0652	0.110625
KLRG1	0.429833333333333
MS4A8B	1.93466666666667
FRAG1	0.47075
KIAA1546	0.03625
E2F4	-1.2689
CLEC4M	0.584666666666667
BTBD14A	-1.39475
KIAA0999	2.0306
GYPA	-3.581
TAC1	2.1539
TRAIP	-1.377
KIAA0232	0.0386
ERCC8	-1.671125
GPX4	0.6605
KIAA0368	-0.532875
GPR157	-1.15633333333333
CTAGE4	0.827
C9orf30	-1.778
OR52A1	0.2965
HSP90B3P	-0.253
ALG9	-0.1843
BTBD10	0.73175
SDK2	-0.023
BAIAP3	-0.798
RABGGTB	-1.145875
ANKRD40	-0.255666666666667
KRT74	0.00899999999999999
CALCOCO2	0.3765
SNCA	-2.217
TMSL8	-4.799875
C2orf53	0.2985
ESRRB	-0.2165
ARHGAP26	-0.255125
TDRD9	-2.73825
HRAS	-0.173833333333333
KLRC4	-2.2975
JAGN1	0.092
BSDC1	0.43725
RNF43	0.6592
NDUFAF1	0.41275
PHF12	-0.072
OR1L3	-0.038
FOLR2	2.31008333333333
LYZL6	-0.2755
tcag7.1260	-1.0465
WSB1	-1.805
PROS1	0.0364
OSTN	0.186
PSMB8	0.81075
SOCS4	-0.53675
DDIT4L	1.92875
MAS1	-0.9545
MGC34796	1.27375
CSHL1	0.480166666666667
TBCCD1	0.303666666666667
ZBTB7C	0.617
AP2S1	-0.60175
P15RS	-0.2239
VAT1	0.0668
SHANK3	1.174
TUFM	-0.298666666666667
THEG	-0.813
KRT34	-2.08875
SGSM3	0.178125
TOMM22	-0.2095
SOCS3	1.75033333333333
CPO	0.1695
POP4	0.249
BHLHB3	2.6635
MALL	2.068
OR1B1	0.34
PARK2	0.715666666666667
GPR124	1.468
LCE1E	0.3445
RUVBL2	-0.53025
CGRRF1	0.5924
ACPL2	0.984
WNT10B	-2.708125
BAIAP2L2	-2.08675
ISCA1	0.469
C1orf125	0.090375
RPAP1	-0.608
RAI16	0.290333333333333
RPL27	-0.16975
NLRP9	1.764
EPN1	0.304
LOC388610	-1.790125
SLC35A1	0.0871
GAL	-4.23
SLC14A2	0.31175
RDH11	-1.0045
FAM138F	-0.2455
AUH	0.3695
FLJ40243	-0.14775
C14orf129	0.140666666666667
MBD2	-0.759666666666667
ABHD14B	0.705125
PIGT	0.40075
ALS2CR4	-0.33125
ALAS1	0.1216
FOXO1	1.50316666666667
CRLF3	-0.06925
C20orf107	-0.451
FARS2	0.42825
CCDC28A	0.68
NPHP3	-0.92475
OR13F1	0.3065
TSEN54	-0.0095
DEFB106B	0.2595
OR8B4	0.3655
STH	-0.151
ZC3H14	-0.456
CBX2	-1.349
TMEM49	-1.02875
C6orf21	0.5095
FLJ20920	1.151375
CRTAP	0.259357142857143
DDX50	-0.31925
STYXL1	0.1125
BLVRB	0.473666666666667
LOC147650	-0.819333333333333
MMP24	0.328
GRID1	2.1382
BANF1	-0.8165
CTAGEP	0.21525
HMBS	-1.7525
SLC25A24	-0.2495
C14orf50	2.27625
MRO	1.35216666666667
SLC25A15	-1.762
FAM84B	0.5423
TDP1	-1.162
C16orf78	0.2298
C11orf57	-0.126
RFK	-0.415625
ZFYVE9	0.14525
STCH	-0.8432
WIBG	0.51
LOC283871	-0.605166666666667
GBA2	-0.3123
NDUFB3	-0.237
HSD17B13	0.6495
GRIN3A	1.90833333333333
FMNL1	0.1815
SEPT7	-0.6716
GNLY	3.5605
GRAMD1C	0.783333333333333
ZNF165	-0.76475
USP38	0.597
FAM83A	-3.26883333333333
C14orf24	0.544833333333333
ARMCX3	0.787
ARHGDIB	1.13383333333333
AK1	0.4535
KIAA1045	0.3715
DNAJB13	-0.487
NEU2	0.923
HIST1H4B	-0.5865
FAM20B	0.2483
HES2	-0.819928571428571
FAM73B	-0.5399
LOC388381	0.08075
INTS7	-0.265272727272727
AMPH	2.71425
ZNF775	0.55725
UCKL1	-0.8075
C10orf97	-0.1805
C1orf161	0.02725
ALDH1L1	0.91725
FLJ39378	-0.240375
SLC23A1	-2.7945
RBM4B	0.3235
THAP4	0.495166666666667
OGFRL1	0.454
KIAA0831	-0.2765
PPP1R15A	-0.003
C1orf96	0.180285714285714
C12orf11	-1.52575
BMF	0.791375
MAN1A1	-0.64475
KIAA1600	0.640166666666667
NLGN4X	1.14025
ALOX12	-1.31083333333333
RB1CC1	-0.3012
NEIL2	0.6542
EIF4E	-0.0909545454545454
ABHD5	-0.687
EXOC4	-0.426
CIP29	-0.0358333333333333
BATF2	1.01475
SLC29A4	-0.224
HTR4	0.02175
EMB	-0.52
TRAF6	0.6135
LMNB1	-1.50025
FAM19A5	-1.411875
SHE	2.72475
PIK3C2B	1.05075
C15orf15	-0.2569
USP15	-0.0686
TCEAL2	1.3225
C5orf39	-0.225833333333333
PTGER2	-0.688
SLC31A1	-1.0015
IFT172	0.11125
ADAM29	0.56275
GFOD1	-0.771
ST7L	0.700833333333333
C15orf26	-2.836
PKN3	-0.49475
CNTD1	3.24783333333333
COMMD1	0.14225
NTRK2	3.45725
FOXN3	0.55775
MFGE8	-0.7091
PFKFB2	0.557
TAS2R4	-0.796
ENTHD1	1.30566666666667
PRMT5	-0.857125
MGC16384	-2.061875
LOC442229	-0.72225
TSKU	1.064625
KRTCAP3	3.42725
PDLIM1	0.3702
KCNS2	0.42175
RNF126	-0.476166666666667
CEP63	-0.127625
CLIC4	-0.507125
hCG_1990170	1.94925
ACR	0.5034
KLK7	0.53075
ALOX5AP	3.8015
RIPK3	3.895
TAS2R9	0.3645
C19orf18	-0.163
BIRC6	-0.188928571428571
ZNF16	1.0415
RFT1	-0.191
SLC8A2	-1.1135
TACC1	0.16225
ITGAD	1.7455
SAMHD1	1.71425
SH3PXD2B	1.2861
EPC2	0.97675
C20orf85	-0.18175
ATP13A2	0.510666666666667
KRT4	0.1725
CAPNS1	0.06225
MDM2	-0.7145
PCDH20	4.605
KCNK9	0.838
OR2C1	-0.525
KLHDC3	-0.884166666666667
IPPK	0.1615
EFHD2	0.771375
GALR3	1.595
NBEA	1.77083333333333
ABCA6	3.9609
CLDN3	0.774833333333333
AKT2	-0.375571428571429
EGFR	-0.3662
RBM16	0.435125
ZDHHC3	0.1715
SLC25A4	-2.093
CYB5B	-1.13716666666667
CPXM1	1.154
NDRG1	-0.291384615384615
FLJ43826	0.83725
OR5L2	0.626333333333334
FARP2	0.7956
MRPL46	-0.557833333333333
LDHAL6B	0.0161666666666667
MAPKAPK3	-0.330333333333333
NCAM2	-0.7635
PRKD2	0.720666666666667
ZFP36L1	1.7217
CYSLTR1	0.9815
OR4C3	0.581
HIST1H2AJ	1.6845
CCNB2	-2.31511111111111
ZNF10	-0.215
TMEM175	0.5915
FAM134A	1.0895
TIGD4	-0.6965
PCNP	-0.2045
MGC39715	-0.05825
LQK1	-0.95375
CREB1	0.5181
TMPRSS3	-0.949
C4orf32	3.108375
LAT	-0.358333333333333
KCNA3	0.256
SKIV2L2	-0.72225
ROPN1B	0.74
tcag7.23	-0.148
CDT1	-2.375
ZHX2	1.465125
CD28	-1.7015
ZNF624	0.8835
SEPT2	0.192416666666667
SOHLH2	-2.7365
MCOLN3	-1.13471428571429
UNQ1945	0.768
MASP2	-1.113
ZNRF3	0.9612
GPATCH3	-0.127
AGL	-0.5215
QRICH2	0.0005
PSD4	1.2215
CCNB1IP1	-2.10575
ENPP7	-0.153
OBFC1	0.5685
KCNG3	-0.88425
C14orf79	0.783416666666667
ENPEP	1.801
SCT	0.6595
SKI	0.818875
SEC61G	-1.39425
CAPN11	1.06225
ATXN7L3	-0.21675
DBNDD1	-1.48233333333333
FAIM	-0.25325
ANKRD36	-0.971
GABRP	4.22816666666667
TACSTD2	2.28666666666667
EIF3J	-0.6585
PPP2R2A	-0.296
TEKT4	-0.445333333333333
PVALB	-4.1825
F10	-0.748
FAM134C	1.2921
COMP	4.8315
EFCBP1	-1.66825
SCLT1	0.31275
TAL1	-0.9785
ACSL1	1.4265
ABCC5	0.111083333333333
ABL1	-0.436333333333333
RBBP7	-0.208083333333333
PTPRG	-1.215625
NCOR1	0.0571
SPINK4	-1.3575
TXNRD1	-1.3847
TNRC15	0.366375
C9orf138	0.813
UBE2H	0.624
BRDT	0.444
C8orf31	-0.276
CCNE2	-1.67290909090909
SLC6A8	-2.004375
CALCR	-2.095
PPP1CB	1.40925
ABHD8	0.78625
ARF5	0.4262
SLC24A4	0.815
CCT3	-0.6635
ZNF121	-0.439625
SLC3A2	-0.2573
OR13A1	0.451
SLC5A10	0.16575
RAD50	-0.04025
IER5	0.5985
MTHFD1L	-2.18175
MBTPS2	0.36475
MVK	-0.874125
NCL	-0.0896
PSMD10	-0.7375
MOBP	0.132875
FLJ32894	-3.132
HRH1	-0.393666666666667
C5orf30	0.88425
NUDT16L1	0.7917
RASGRP3	4.2165
PRKRIP1	-0.5262
CCDC75	-0.25025
LOC253970	0.00766666666666667
KIAA1239	0.49675
MED21	-0.6405
SYT11	0.86525
NTSR2	0.0575
EGFL11	0.929
CXorf59	-0.7735
OR2A25	0.59725
SPTBN2	-1.04725
LRMP	-0.149666666666667
RNF111	0.372
PTH	0.9285
LOC619208	0.587333333333333
KIAA0895	0.875
RANBP5	-1.3835
P2RY10	2.134
NME5	3.1815
DDX21	-1.15925
LRSAM1	0.217
HDAC11	1.552
VMO1	2.7175
NOLA2	-0.351833333333333
ADAR	0.7195
MTO1	-1.46433333333333
SF4	0.543666666666667
P2RX1	0.491666666666667
HBM	0.29025
EN2	1.881
C14orf172	0.0235
TM9SF2	0.1735
INHBE	-1.83183333333333
TCTE3	-0.350666666666667
TOX2	-1.9755
CTAGE3	-0.113125
HBB	4.51
MED15	-0.610166666666667
CASR	0.56975
C6orf66	-1.9445
MTPN	-0.8915
UNC50	0.0515
C21orf33	0.53325
IRF2	1.085375
PGR	2.38
GPR84	3.01475
CROCCL1	-2.45275
SRPX	0.08075
BRE	0.410166666666667
FGF10	5.87725
SDC3	0.315166666666667
ZRSR1	0.552166666666667
DKFZP434P211	-0.367
SOX6	0.5825
RPUSD2	-0.325
C14orf173	0.015
MAPK11	-0.217666666666667
TBC1D22A	0.646
FAM123A	-0.6265
COL4A6	-1.14766666666667
TOMM70A	-0.0175
NAB1	0.0335
MGC16385	-0.738
TSPAN18	-0.0816666666666667
MED31	-0.36375
PLG	-0.51125
CAPSL	1.5395
ZNF532	0.3163
ASB14	0.2825
CA8	1.74225
NUDT16P	2.34316666666667
SLFN11	-0.267
LRRIQ2	0.10525
NOL7	-0.6375
BRMS1L	-0.87725
JARID1A	0.074
PANK2	-0.2375
ICAM3	0.547
MDS1	-0.8275
TAF8	-1.18325
RNF139	0.613
ZNF594	-0.329333333333333
ADAM8	2.271625
SFTPC	-0.64725
MAN2B2	1.374
RGS12	0.8706875
EIF1AY	-4.386
LRRIQ1	-1.72866666666667
GPR150	1.75425
CCDC21	-1.34383333333333
PRRG3	0.515
SAA4	-1.1405
RAPGEF5	1.9215
ZCCHC2	-0.02075
MGC39372	0.7815
PPP4R2	0.0865
CDCA2	-1.9565
OR4D5	0.338
PTGFRN	1.144
SIGLEC5	2.462
C19orf61	-0.003
NMUR2	-0.261
KIAA1586	-1.68483333333333
DAGLA	0.163333333333333
CHCHD6	-0.60775
GPR32	0.5885
NEUROD6	0.3268
SLC2A4RG	0.16325
CA5B	-0.22225
FBXL3	1.2335
MPHOSPH9	-1.56
HMG2L1	0.34425
HCN4	0.7075
CEACAM19	-0.5205
SH2D4B	-0.662833333333333
HFE2	-0.393
TGM4	1.216
LYPD2	-0.5745
TBC1D15	0.0205
MRPS21	-0.2078
NONO	-1.05
CLEC5A	2.27975
ITCH	-0.0195
MGAT3	-0.5265
MBP	-0.195
RPP25	-0.24425
SOSTDC1	0.9765
HRC	-0.86975
TRIM48	0.3995
TMEM133	1.853
ECEL1P2	-1.949
HOXC11	-1.583
DOK5	-0.74475
HELZ	0.555333333333333
LOC348180	-1.01575
MGC33894	0.1825
ADRB3	0.3775
DMD	0.04975
PTRH2	-0.523
MPEG1	3.90916666666667
NDUFA12	-0.0238333333333333
KRTAP2-4	-0.00491666666666664
STAMBPL1	-0.510333333333333
ADCY2	1.636
UNQ6125	-1.5625
KLHL20	0.021
SRM	-1.31725
OTC	-0.312
TMIE	0.0768333333333333
SNX8	0.4645
LIPK	-0.6215
CHURC1	-0.372833333333333
KLC2	0.473833333333333
HDAC1	-0.136166666666667
FAM128A	0.694166666666667
FNDC3B	-0.1461
MTCP1	-0.3775
WFDC10B	-0.0585
PCDHGB3	0.298
ATRNL1	0.5068
CAV2	0.2505
MED26	0.0546666666666667
DUS1L	0.3475
CHRM3	-1.616875
NEK9	0.68
WARS2	0.91975
TBX22	0.5935
TOMM40	-1.10575
RP6-213H19.1	-1.0555
TUBGCP5	-0.715
IGSF6	5.32875
TPPP	0.277
UNQ6190	-0.3125
GSTM5	1.31175
BTD	1.11416666666667
PDCD1LG2	1.08066666666667
SNRPB2	-0.556
ERICH1	-0.540875
APOA4	-1.4095
HOXA11	-2.78225
NARG1	-0.535875
MKX	-0.83475
RAB28	-0.144571428571429
PKP3	0.7125
SH3GL2	-2.8165
CTSO	3.69325
RPN2	0.36725
IL28RA	0.192833333333333
SFMBT1	0.75475
WDR57	0.160125
FER1L3	0.897333333333333
HSF5	-0.7775
TTC9B	0.40125
C4BPA	-2.3325
ALB	-4.15164285714286
SORBS3	0.535625
UPF2	0.223
JPH1	-0.1805
AGBL2	0.17625
DOPEY1	0.7835
TERF1	-0.28975
KIF22	-0.8435
NINJ1	1.184
SEC61A2	-0.442833333333333
HIST1H1D	-1.05816666666667
SFXN4	0.261875
UCP3	0.1506
ZNF703	1.18416666666667
MYL6B	-0.3085
TREM1	1.0775
OR52E6	0.3495
CKMT2	2.429
HLA-C	2.3085
SLC13A3	-1.3795
TIMP4	2.37125
SLIT2	3.38875
RSF1	-0.0122222222222222
LONRF1	-0.877142857142857
MON1A	-0.228166666666667
CACNG6	-1.67166666666667
DPPA4	-4.79566666666667
ZSWIM3	-0.186
ZNF804A	0.755333333333333
CCIN	1.3455
SLC25A31	-0.01725
KCNMB4	-0.3565
RABL5	0.331625
GALNS	-0.4288
STX6	0.25425
HIST1H1C	-0.443166666666667
CIDEB	0.217625
CASP4	0.597333333333333
PDK3	0.386
KCNJ11	1.97
TPR	-0.4735
ZSCAN20	-0.608
MTX2	-0.3455
HIST1H2BH	0.0315
LOC283767	1.62975
LYRM7	-1.17427777777778
BRD3	0.192333333333333
HIST1H2BO	-0.28075
MAGEB10	0.1185
SLC45A1	1.95975
SERPINA3	1.81865
KIAA0143	1.17375
KCNJ16	1.56283333333333
KRT79	-0.3065
FABP2	-1.13066666666667
NUT	-1.279
ZNF57	-0.3805
FBXL4	-0.07025
CLEC9A	3.5075
UGT8	-0.260666666666667
BMP2K	0.31325
MAPK4	-3.2235
SLC25A23	-0.4799
HINT1	0.0444
KRTAP13-1	0.5835
SFXN5	0.208
CHCHD2	-0.193916666666667
FAM3D	3.4685
NDP	-3.03175
RHOBTB1	0.8375
SLC4A4	-0.7475
RPL38	0.2925
HTF9C	0.0235
AP2A2	0.815875
ZBTB46	-0.8005
MAP7D1	0.462125
AOX1	-1.114
CYR61	2.16475
DTNA	-0.821071428571429
JRKL	-0.1035
TMOD3	-0.534
EEA1	-0.2385
ADCK5	-0.485
IL1R1	2.15433333333333
KLK3	1.1085
HRSP12	-0.4655
KTN1	-0.13775
LOH11CR2A	1.0201
RELL2	-1.192
MAB21L1	3.067
C20orf59	-1.11383333333333
PHKB	-0.5745
ADAM2	-3.32666666666667
TBC1D8B	1.693
FAM13A1	-0.502875
LAPTM4B	-1.87975
LCN8	-0.129
TMEM147	0.703
SYT4	0.613166666666667
XPO7	-0.8895
C9orf62	1.926
GPR75	-0.939
TRIM5	0.175
APOC1	-0.191333333333333
RNASE4	2.0855
PARD6B	-0.787125
ARID1A	0.44825
TPD52L3	0.2052
RRAGB	0.860833333333333
RCN2	-0.977666666666667
HIST2H2BE	0.8875
STARD7	0.055
SHMT2	-1.24975
KIAA1751	-0.1608
MLYCD	0.343375
LOC162632	-0.5226
UQCRH	-1.32625
RP11-217H1.1	-0.1259375
SDHA	-1.16433333333333
NCLN	-0.1769
ZNF17	0.572
RCBTB2	-0.90475
VEGFB	0.2894
RP4-747L4.3	0.56225
COLQ	-0.2255
MPN2	-0.6266
DRG2	-0.01625
KLRB1	6.5665
ALPK2	-3.0295
DNASE2B	0.6365
FLJ23834	-0.0148333333333333
AXUD1	1.47666666666667
SAFB	-0.1903
NSUN4	0
RFX2	0.304
MAPK8IP1	-0.802333333333333
FANCD2	-1.31221428571429
ANKZF1	-1.31433333333333
C19orf50	-0.28425
DUSP8	0.1605
SENP5	-0.81725
NFKBIL2	-0.218
LBR	-0.761625
IGFL1	0.656
LZTS2	0.164
IL2RG	0.597375
CCDC51	-0.12575
KLF3	0.84475
ANKRD37	-1.72875
KCTD14	0.309166666666667
FZR1	0.536083333333333
SLC44A4	3.8362
ESPL1	-1.193875
GMPR2	-0.1516
TBC1D19	-0.487833333333333
ERGIC1	0.564222222222222
ERBB4	0.0111
TSPAN32	1.15375
MAP4	0.144
GPHN	-1.10025
SLC6A2	-0.293625
HIVEP1	-0.10625
DFFB	-0.6761
EIF4EBP2	0.70925
DMRT1	-1.05425
HSPB6	0.71725
IER2	0.904666666666667
AIFM1	-0.6055
WWC2	-0.662
MRPL4	-0.61275
FLJ21062	1.195
EPB41L4A	1.57225
SH2D6	0.31675
TAF4B	-1.04075
GAL3ST3	-1.205
MALT1	-0.909
RTDR1	0.17575
ARVCF	-0.11525
MEX3B	-1.14466666666667
FBXO16	0.1265
KIF7	-0.6415
C1QC	4.19633333333333
ZNF783	-1.16666666666667
ZNF85	-0.22575
MMP13	2.122
KIAA0329	0.3305
RTP3	-0.588
ZBED3	-0.413
CLGN	0.39325
SLC25A37	-1.39770833333333
hCG_18290	0.08425
OR5AS1	0.0655
SMARCC2	0.970333333333333
FAM109A	-0.532166666666667
CCDC12	-0.048
USF2	0.7048
DEPDC7	-2.122
C20orf24	-0.9395
JMJD3	0.358
DSP	0.777142857142857
SLIC1	1.040125
FAM20A	1.625875
IRF2BP2	0.895125
ZNF230	0.194
MSN	-0.0322857142857143
SLC9A5	-2.0255
EPDR1	-1.4719
MUSK	0.202
ZNF434	0.208666666666667
SMARCD1	-0.292
ZFP106	-0.2915
ZNF347	-0.0651
GTF2E1	0.197
RY1	-0.325333333333333
ATAD2B	0.319375
ARHGAP17	-0.4746
KCNIP3	-0.65525
SFPQ	0.08075
GFRA4	0.822
AKR1B10	-3.1885
TIGD6	0.909
RGS16	2.1155
URB1	-0.633833333333333
OR4C46	-0.4585
TOP3B	-0.77025
NFATC4	0.7685
CA14	-4.129
BMPR1A	-0.9275
SNRP70	-0.423875
PRL	0.348916666666667
C6orf130	-0.793
STAG2	-0.13325
CD55	-1.667
RPS23	1.08366666666667
SSX2	-1.2685
FDPSL2A	-0.368
FBXO27	0.7185
SYNGR3	-1.51833333333333
TMSL3	2.04225
EML1	-0.268
NUP93	-1.23925
SMAD3	-0.2028
KIAA1189	0.1205
HNRPUL2	0.1775
TBC1D12	0.6335
C16orf24	0.903
MRVI1	1.5995
ZNF581	-0.0595
ELOVL3	1.1735
OR51Q1	0.562
CACNB3	0.429833333333333
GALNT13	-1.424875
C10orf84	0.8016875
NEDD4	-0.24
SPO11	0.23
OR5AU1	0.3825
NEK4	0.445214285714286
PRKAR2A	-0.502166666666667
IHPK1	-0.228833333333333
ATP6V0B	0.59
CACNA1E	2.0165
CEACAM8	1.46875
PEX14	0.091
FLJ12993	-0.0675
ZBTB38	-0.07025
PCTK2	0.592833333333333
LRRC16	0.7996
FBLIM1	1.10091666666667
FYCO1	1.13375
RP5-1022P6.2	1.14708333333333
CMTM1	0.314666666666667
PLTP	0.6185
RAPH1	0.95775
DOCK8	1.339125
EZH2	-1.5268
SLC25A1	-0.760166666666667
PLEKHB1	1.6251
GRB7	0.6016
ZFP37	0.2255
MRPL33	-0.3705
PELO	-0.513
ARMC1	-0.563181818181818
C9orf27	-0.0865
FLJ25778	0.1995
C9orf37	-0.9245
TMEM66	0.90725
SPRN	-0.474625
HBEGF	1.25925
PI4KA	-0.5905
LEPRE1	-0.649
POU2AF1	0.327375
MRPL12	-0.246666666666667
REP15	-0.4475
ZC3H3	0.3065
RASAL1	1.252
DDAH1	1.288625
ACBD5	0.55075
TMC2	-0.7225
CCDC137	-0.89325
SAMD13	-0.445
UGT2B15	-2.20983333333333
TIPARP	0.69575
DNASE1L3	3.1515
TRIM72	0.264166666666667
DBX2	2.44075
IPO8	-0.05825
C21orf88	0.3249
MAP3K14	0.5045
LOC51233	0.683833333333333
GGTLA4	-0.489
PDE6D	-0.03475
ZNF117	-0.23725
CLK2	-0.5935
NKRF	-0.9415
TNFSF15	1.4199
DUSP2	0.638625
SECISBP2	-0.2022
GABRR2	-0.8935
PPAP2C	2.25125
LOC51145	0.511
PAG1	0.906625
PIK3C3	-0.0175
GNG10	-0.2125
APOL4	0.410833333333333
ANKRD28	-1.153875
STMN3	-1.2887
RAB14	0.8514
CDK2AP2	0.1165
HDDC3	0.468875
COMMD7	0.097125
CXXC1	-0.099
HMCN1	-0.254666666666667
CD40	1.404
DYNC1LI2	-0.469875
GDI1	0.033
LOC646938	-0.382
VSNL1	-2.49083333333333
PIH1D1	-0.353333333333333
RAET1G	0.5355
KRTAP5-9	-0.4755
EFTUD2	-0.717
ZNF311	-0.6295
ATP6V1G3	0.0575
OR2W3	-0.8465
SCN4A	0.82775
MED10	-1.353875
FAM135A	-0.1195
ARHGAP4	-0.30975
EHMT2	-1.129875
UFD1L	-0.50275
ERMP1	-0.20075
MAG1	-0.185666666666667
THAP8	0.424666666666667
HACE1	-0.979333333333333
FAM82C	0.328166666666667
C3orf20	-0.099
UNC84A	-0.734833333333333
SCD5	-0.320571428571429
LASS6	1.565875
LSG1	-0.0260833333333333
MAL	-3.8665
GPR22	-1.219
WDR5B	1.47575
ACTRT1	1.5025
C17orf60	0.726333333333333
GRIN2C	1.7686
ARMC8	-0.427166666666667
SLC47A1	-0.466
DMPK	-0.48525
DHRS13	0.5095
SMC1A	-0.7145
KRTAP17-1	0.493666666666667
SMYD5	-0.4435
TUSC2	0.256
CRHR2	0.206
KIR3DL2	0.821
CCDC104	0.2615
ATP2C1	0.304125
CROT	1.08275
PABPC3	-0.6635
EGR1	2.3185
THSD1	0.57525
KHK	-0.65
SLC12A2	2.8184375
CD58	-0.455
STOX2	1.13166666666667
CCDC76	-1.0448
CCDC48	4.191
DNAH1	-0.148
ZIC4	-0.17275
OR1G1	-0.528
PSMC6	-0.712
PROKR1	0.6185
ABCB1	-0.012375
TRAT1	0.51475
LLGL1	0.291
MTF1	0.01075
USP54	0.413625
PAGE2B	-2.2245
ITGB7	-3.02375
CCDC81	-0.6205
LOC149837	0.483
SCUBE1	2.741
ZSCAN10	1.71
HUWE1	-0.181214285714286
CDH17	-2.08
CD180	1.262
IL17A	-0.41775
TMPO	-1.185125
KIAA1524	-1.40483333333333
HDGFRP3	-0.1605
OXCT1	-0.833909090909091
RRAS2	-1.73633333333333
LTBP2	3.064875
SV2B	2.6335
CYP2A6	1.17625
PKD1L2	-1.3822
PPM1M	1.294
FLJ22662	1.96416666666667
ZNF502	1.915
GP6	-1.113
CRYBA2	-0.26375
LEF1	-0.4805
CTPS	-2.44285714285714
EYA1	-2.64516666666667
EPS8L1	1.54875
MAPK14	-0.9165
SERPINB2	-5.054875
GTF2F2	-0.928166666666667
ZNHIT4	-0.5345
PLA1A	1.151375
C20orf114	4.6785
HPR	-2.3735
C18orf2	-3.39116666666667
SATB2	-2.37125
KCNJ9	-0.187875
MGC157906	1.2175
MOCS3	-0.32075
C17orf71	-0.201
PPHLN1	-0.6873
HIST1H2BN	-1.235125
RAPGEF1	0.14175
MAP3K8	-0.113
DLG4	0.653166666666667
STC1	-1.24716666666667
CDGAP	2.0085
DDX26B	-0.978
LOC150223	-1.948
CPSF3	-0.878333333333333
TMEM14A	-0.60325
MYH3	-2.30175
GPKOW	0.06875
SULT1A1	-0.5275
SPON1	3.9872
YY1AP1	0.236333333333333
RAB23	-0.6845
PLA2G4A	-2.95025
MAPRE3	0.264
ZNF516	0.6435
GGPS1	0.84725
EXOC3L2	-0.024125
C19orf42	1.1086
MAP2K2	0.00166666666666666
HIST1H2BB	-0.39675
RNF19B	1.21883333333333
C6orf128	-0.174833333333333
TLR8	4.13625
PCDHA9	0.704
CARS2	-0.5655
CLUL1	3.271
RHAG	-3.65966666666667
UNK	0.1385
EXOC8	1.0924
C9orf95	0.92675
C14orf143	-0.208
MAML3	0.698875
LDHA	-2.15075
MRPL20	0.2045
KLHDC6	-0.121833333333333
ATP5S	-0.208
C8orf55	0.30025
PHF19	-1.96175
KRTAP13-4	0.7145
TTC5	-0.0825
XKR5	0.073
SILV	-3.93683333333333
TEX28	0.015
TCTN1	1.0755
CX40.1	0.36725
PPP2R5C	-0.16625
C12orf30	-1.25816666666667
CAPG	2.14575
MPZL1	0.94595
ARSB	-1.047
TDH	-2.55
WASF4	0.82625
TSSK3	-0.757166666666667
7A5	-0.4005
CRISPLD1	1.710875
MAD1L1	-0.176166666666667
SPIN4	-0.122
AMPD1	3.5465
DPYSL5	-0.088
INPP1	0.664
ANKRD11	-1.5135
NPAS4	0.0648571428571429
GCET2	0.7184
RNASE9	0.1055
GUCY2D	0.194
CCDC98	0.486
FGF4	-0.71825
CPM	-0.183
SLC26A4	-1.36733333333333
PLD5	0.5685
FAM59A	0.0621
FBXO5	-2.15188888888889
SIPA1L1	-0.01275
DPYS	1.116
ATG4D	0.1785
TGM3	1.832
MTCH1	-0.69575
HK1	0.212357142857143
CDC26	0.031125
GALNT12	-2.60683333333333
LOC339229	0.2215
MRPL35	-0.231125
ORC4L	-0.29325
TNKS	-0.326285714285714
C2orf24	0.767166666666667
ZNF553	0.136833333333333
GGTLA1	3.4693
ZNF497	-0.35075
CDY1B	0.579
SLC30A4	-0.233
TUB	-0.19775
ARHGEF18	0.131
ARRB1	1.0915
KCNK1	-1.9845
EREG	-3.1229
SCAMP5	0.8195
RUNDC3B	2.23325
ADAMTS20	-0.8425
IL17RB	1.37725
FLJ20323	-0.5495
MCAM	0.26675
POLR3E	-1.89308333333333
AQR	0.456666666666667
IPMK	-0.3105
CDCA7	-4.41675
CAMP	-1.942
GRHL3	-0.66975
ADAMTSL2	1.2315
CLMN	2.51783333333333
SSTR3	0.3715
MAGEA5	-2.5805
OVOL2	3.97375
JMJD1B	0.23675
RBL2	0.1707
PYGO2	1.24775
PPP1R10	0.425
CSE1L	-1.30183333333333
LCA5	0.9455
RDH16	1.527
ASRGL1	-1.86625
TOM1	0.751833333333333
PTX3	-3.852
TTC15	0.94675
SCGB3A1	3.63
MRPL50	-1.00775
RCAN3	1.00825
SLC26A11	1.119
STYX	-0.04
CINP	-0.13175
MARCH7	0.2485
PFKM	-1.4375
SGMS1	0.702666666666667
RIOK3	0.0124
C1orf110	1.403
CES7	-0.32625
LOC440248	-2.86575
PPP1R12C	0.01325
C10orf27	0.349
ATG9A	-0.57175
MRPS26	0.647
TMEM40	-0.45
ELP3	0.6987
ZNF787	0.905
HIAT1	-0.127125
C8orf34	1.06233333333333
MGC4655	1.0202
PELI1	0.857166666666667
PPT1	0.1989
SLC35C2	-0.324833333333333
C6orf125	-1.0755
MUC4	-0.9885
RFC4	-2.16157142857143
GNB2	0.177833333333333
NUP50	0.276714285714286
SULT4A1	-1.4925
C7	4.658875
CCDC130	0.082
ARRDC4	0.40475
RQCD1	-0.63875
GLYCTK	-1.03425
AYTL2	-0.936727272727273
MTUS1	1.5404
LEMD3	0.1755
PLEKHF2	1.5245
HOXA7	-0.17475
GTF3C2	-1.634
DYNLRB2	3.12825
CNOT10	-0.28125
MR1	0.722833333333333
FFAR1	-0.67125
PRIC285	0.102
SLITRK6	6.6705
LIX1	-2.37322222222222
UBE1L2	-1.34275
F8	1.647
ACHE	0.207333333333333
KPNA5	-0.47825
TNFRSF12A	-2.232
EGR3	1.355
SERPIND1	-3.17183333333333
OASL	2.623
IFRD1	-2.556125
WDFY1	-0.220166666666667
ZNF267	0.403125
ACCN5	0.592
ZBTB6	0.3925
PPP1R3A	-0.725
PRRT3	2.2
FBXL19	-0.635
TXNIP	1.5875
ACTN2	-2.657
ATG9B	-0.65
C9orf117	0.693375
IL27	0.806
RPL36AL	0.143166666666667
KLK15	-0.6645
CHAD	2.985
RAP2B	-0.162
HEBP2	0.611
ZNF342	0.945
CAMK2G	-0.515166666666667
TLR3	2.81575
FGF14	1.128
HMGB2	-0.493
TRPM5	-0.279
OR5M11	0.381
KIF3B	0.0689473684210526
PRICKLE2	1.566
MTMR9	0.189875
C3orf27	-0.202
GLRA3	-0.16
NSDHL	-0.306333333333333
TMEM32	-0.143
POLR2D	-1.24233333333333
MYADML	0.0075
C9orf114	-0.2
MRGPRX1	2.0475
TOPORS	0.5645
CLDN19	1.1505
C1QL4	-0.8
RNF165	-0.6055
DHRS9	0.618
DNAH2	-0.641833333333333
FXR1	-0.498333333333333
ZMYM3	-0.919625
CASP3	0.0151666666666667
FAM120C	-0.0463750000000001
SCLY	-1.271
CA7	-0.0025
ENTPD5	2.955
ZNF461	-0.231
PDIA5	0.03075
C1orf19	-0.302833333333333
TMEM67	-0.31
KCTD20	-1.05675
WDR47	0.732
FLJ38723	0.534
KLRF1	1.10483333333333
TAS2R16	0.3785
CLDN12	0.42225
PRKCE	0.70625
UBXD4	-1.1965
ITGAM	3.19083333333333
GLT8D3	-0.015
WDR31	0.1235
RGS2	1.719
OR51L1	0.461
MST1R	1.304
KIAA1737	1.349
OR4A5	-1.204
GLIS1	-0.437
PTMA	0.327214285714286
NAPA	0.7965
PRDM11	-0.08775
LIPF	-1.0375
DIRAS3	3.83275
ASGR2	-3.5775
C1QTNF4	1.927
PIK3R4	0.179833333333333
ARMC3	1.55175
NDUFV3	-0.377166666666667
BTBD3	-0.591333333333333
PPP1R2	-0.40375
UBE2NL	-0.598
FOSL2	1.15621428571429
FAM119A	-0.399333333333333
TUBA4A	-0.3218
KRTAP12-1	-0.116
SFRS2	-0.916
RHPN1	-0.2383
EEF2	-0.196
ZDHHC11	-2.02216666666667
EPHA3	-1.1821
RBM12	-0.09725
H2AFJ	0.888083333333333
EDIL3	1.2305
KIF26A	-1.06825
SERGEF	0.00425
B3GALT4	2.522
LOC90925	3.65566666666667
OSCAR	0.493125
NPFF	-0.286
DEDD	0.380125
TMEM155	-1.090125
PTPN1	-0.108
SCYL2	-0.224
SKAP1	3.80275
LEAP2	-2.0455
GADD45G	3.4371
IFITM3	1.1655
PILRB	-1.23383333333333
SLU7	0.20975
DSC3	0.305
DNMT3L	-1.688
PAPD5	-0.66325
B3GNT3	-0.0141666666666667
LHCGR	-0.2855
MSL-1	-0.0315
UBE2S	-1.359
SAP130	-0.37425
ANAPC11	0.72575
MAGED4B	-1.938
ATP6V1B2	0.621166666666667
C14orf179	0.998
CAPZA1	-0.106
CDYL2	-0.4325
GLRX3	-1.1055
LOC136288	-1.091
MOBKL1A	0.49475
HTR2B	4.64525
CRYGD	-0.292
NUS1	-0.857166666666667
PGRMC1	-0.331
MYOM2	-0.67275
FLJ39653	-1.47933333333333
CHM	-0.0211
OR5M8	-0.0155
ZNF619	0.447
FAM105A	3.37125
CCNL1	-1.494875
NAP1L3	0.43475
C10orf57	1.8065
B3GALNT1	0.9945
CSN1S2A	-0.336
TCP10L	0.56675
GDAP2	0.01575
DMKN	0.766666666666667
COX6B1	0.2005
DNASE2	1.13533333333333
MSH5	-2.26575
LGMN	0.0515
USP31	-0.6314
OR13C8	0.093
SDCBP	-0.0924
NUDT11	-2.0985
PYGL	-0.922
SNPH	-0.711166666666667
B3GNT4	-0.743
MIZF	-0.6802
NUBPL	-0.041625
NOD1	0.0718333333333333
CDH22	0.670125
NUBP1	0.295833333333333
DSCAM	-3.1095
DGKI	-0.282
FAM136A	-0.85075
AKAP1	0.087
SLC16A6	-0.57425
RIN3	1.144
PSG2	-0.72725
DIP2B	0.2935
PSORS1C1	-0.865
KIAA0495	-0.877
FLJ90709	-0.378833333333333
LPA	-0.7505
PIGA	-0.311
LY75	3.40966666666667
UTS2	-5.05933333333333
RREB1	-0.01075
GALNACT-2	0.3102
MGC3196	-0.4075
FLJ31568	0.05625
LPHN1	-0.8695
SP1	0.77375
TOX4	0.821666666666667
HSPA9	-0.6033
APOBEC1	-0.0845
SLC35E4	-1.4365
LSM5	-1.152
SURF1	0.81325
ZBTB1	0.13075
GTF2F1	0.215
RPS15A	0.1635
DUSP21	-1.0295
GINS4	-2.823
MYO15A	0.957166666666667
GIMAP7	4.9985
MGC13379	0.83825
ATP6V1E2	-0.748833333333333
UTP3	-0.05225
HNRPA3	-0.508375
MT4	0.652
C14orf155	0.217666666666667
U1SNRNPBP	0.47875
CKLF	-0.476833333333333
PLEKHN1	-1.12383333333333
MBNL1	0.167666666666667
NUP160	-1.498
ACSM2A	-1.88675
LOC129881	0.58275
KIAA1529	-0.4065
FLJ22639	-2.099
HAND1	-1.048
GSX1	0.547
FGA	-4.7214
SERPINB1	0.00575
ZNF642	0.40075
IGFBP1	-7.338875
SLC1A1	-1.0215
DHX57	-0.214625
ZNF766	0.3905
PTPN21	-0.1
GDPD3	-1.89966666666667
PNPLA5	0.3
TBR1	0.3338
FAM116A	0.022
IQGAP1	1.02475
FOS	2.76475
ZNF226	0.517375
FIGNL1	-0.538666666666667
C14orf1	0.208333333333333
ZMYND17	-1.7875
PUS7	-1.50266666666667
TUBB6	-1.063125
KCNQ2	-1.39575
MARCH6	-0.271583333333333
CCDC33	0.3475
PRODH	-0.99275
RBM11	1.9465
EPHA6	-0.08625
SLC43A1	0.807
LOC196541	0.592571428571429
NTN1	0.717083333333333
ING4	0.6445
PCDHB10	0.4615
DPH2	-0.927
SPACA4	-0.5635
FBXL21	-4.341
DIAPH1	-0.7705
ZNF71	0.370833333333333
CEP76	-0.5405
CORO1A	0.82325
RRM2	-2.670625
EDG4	1.05625
OS9	0.644166666666667
SLC4A1AP	-0.371
COG5	-0.43375
COPS8	-0.36325
NGLY1	-0.77775
NCBP2	-0.60825
C17orf42	-0.265333333333333
GPSM3	1.4775
SIL1	1.342
ASB6	-0.25575
SMAD5OS	0.587833333333333
UNC93A	-3.091625
A1BG	-0.445
C21orf62	0.7275
FMO5	2.11508333333333
ATRIP	0.5535
CEBPG	0.03
C7orf38	0.176166666666667
TNFRSF1B	1.5595
CLEC1A	1.89016666666667
IQSEC1	0.2945
PATZ1	1.3418
RBM22	0.49425
BAG2	-2.44916666666667
PAQR5	-2.0555
C9orf127	0.8311
THNSL1	0.3965
SHROOM3	2.7927
JAM2	2.0485
SNRPN	-2.39
ALX4	0.8845
CACNA1S	-0.2755
FAM130A1	0.6185
CORIN	2.7455
CD300LB	0.887
PLEKHG6	1.083
LRRC40	-0.877
PCLKC	-1.6105
PCDHB16	0.903333333333333
WNT2B	0.534
ASNS	-2.401
MRPL49	-0.07425
FLJ46111	-1.42725
ISG20	0.66825
SMU1	-0.0558333333333333
CASZ1	0.1755
POLR1D	-0.510083333333333
GIN1	-0.13225
SNAG1	0.1385
ANKRD29	-0.2875
CDKN2AIP	0.08475
KRR1	-0.19625
CXCL1	-2.48733333333333
EPM2A	-0.1079
PC	-0.0846666666666667
DEFB127	null
PDZRN4	0.997
FAH	0.874875
OR51E1	1.0725
CDC2L6	-0.192333333333333
DNTTIP1	-0.39775
PAX8	-0.52775
TMEM116	0.04
C1orf150	0.102
PRO2012	-0.2515
MRPL40	-0.274166666666667
BEX1	-3.2964
SLC2A4	0.266
PKMYT1	-1.58375
FEZF2	0.0255
SLC26A9	-0.25625
MAP2	0.984666666666667
LYL1	-0.28375
SLC25A19	-0.602666666666667
NOS3	0.316
ZNF34	0.577
TMPRSS11F	-1.2965
FAM43A	0.35075
FCRL4	0.404833333333333
KLF14	-0.02625
FLRT2	0.437666666666667
WRN	-1.16825
SDF2	0.9052
KRT8P12	-1.0985
C6orf195	0.152
C9orf125	-0.932333333333333
DZIP3	-0.123125
RIT1	0.0876666666666667
SCML1	-2.69866666666667
RHBDF2	0.45875
OR2G3	0.285
REXO1L1	0.1645
MAP3K7IP3	-0.572125
C3orf57	-3.8715
FBXW11	-0.730833333333333
ETAA1	-0.35675
C14orf131	-0.3376
AKT1S1	-0.315
SLC12A5	-0.588625
C9orf164	1.55625
NRIP3	-0.955375
NOS1AP	0.973
TMEM121	0.80925
SAP30BP	0.173
DGCR6	0.9385
WDR76	-0.67225
FAM82B	-0.486833333333333
LOC606495	-0.054
MAP9	1.85266666666667
BCDIN3D	1.32975
CXorf36	4.00433333333333
DSCR3	-0.4359
ZFAND3	-0.162125
C7orf43	0.137666666666667
SPSB3	0.4916
C19orf19	0.63225
FAM133A	-2.32725
C12orf25	-0.35875
SLC39A3	-0.497125
DISP2	1.9305
PI4KAP2	-2.037
MKRN3	-1.5305
ADAMTS13	-0.73825
CBLN3	0.7865
TTYH1	-0.0798333333333333
C3orf18	1.0565
FLJ13236	-1.197
ZMYND12	3.30425
C18orf25	0.381125
GLB1L3	-1.507
ATP13A5	3.1285
RANBP10	-0.5025
CD96	0.024
DENND1C	1.15775
RBMS3	1.9077
SLC41A3	0.707166666666667
DGCR6L	0.9575
TMEM128	0.801166666666667
CSNK1G3	-0.130285714285714
MOBKL2C	1.62475
TSPAN6	0.183875
MATN2	0.4296
MSL2L1	0.756
ST6GALNAC2	2.0575
FGFBP2	1.701375
FGL1	-6.22733333333333
MPP3	-1.47516666666667
ARHGEF6	1.4495
TGFBR2	1.1915
ACMSD	-0.792333333333333
IL33	4.97375
C9orf5	0.457916666666667
DEAF1	0.1151
AMN	1.072
DEFA6	-0.180875
RNF212	-1.33925
METT5D1	0.444166666666667
CIB1	0.8337
TSSK1B	-0.00850000000000004
[truncated: 15,816 more rows]
