# Supplementary material for: iGC—an integrated analysis package of gene expression and copy number alteration
Source: BMC Bioinformatics. 2017 Jan 14;18:35. doi: 10.1186/s12859-016-1438-2 (PMC5237550; doi:10.1186/s12859-016-1438-2)
Supplement: Additional file 1: — The source codes and example data of the package iGC in R. (GZ 2818 kb) [file 12859_2016_1438_MOESM1_ESM.gz › iGC/inst/extdata/GE/US82800149_251976012205_S01.tcga_level3.txt]

Hybridization REF	TCGA-A8-A0A6-01A-12R-A056-07
Composite Element REF	log2 lowess normalized (cy5/cy3) collapsed by gene symbol
ELMO2	0.59275
CREB3L1	3.02975
RPS11	0.4325
PNMA1	-0.6525
MMP2	0.172666666666667
C10orf90	-1.53575
ZHX3	-0.881333333333333
ERCC5	0.07675
GPR98	-0.862
RXFP3	0.7195
APBB2	0.9385
PRO0478	-0.918375
KLHL13	0.37275
PRSSL1	-0.1055
PDCL3	0.267
DECR1	-0.497875
SALL1	-4.18033333333333
CADM4	1.04366666666667
RPS18	-0.0782857142857143
HNRPD	-0.477083333333333
CFHR5	0.1014
SLC10A7	0.61425
OR2K2	-0.0695
LMAN1	0.29525
SUHW1	-4.24275
CHD8	-0.403
SUMO1	0.3723
GP1BA	1.8274
DDB1	-0.526333333333333
MYO9B	0.1994
MMP7	7.78075
CRNKL1	0.30675
C9orf45	-0.7565
XAB2	0.317
RTN1	1.979125
KLHL14	-0.758875
TBX10	-1.4465
CENPQ	-1.5625
UTY	-1.6815
ZBTB12	0.166
DTNBP1	-0.0602500000000001
KBTBD8	-0.438666666666667
ZEB1	-0.649333333333333
ZG16	-1.86225
MIER1	0.4788
ADAM5P	-0.984
CHD9	-0.2855625
STK16	0.608
KIAA1486	-0.712
TOB2	0.534583333333333
BANK1	4.50375
OR2V2	-0.063
GRM2	0.0686666666666667
PROSC	0.538
SPIN2B	0.4295
PIR	-2.30466666666667
IPO9	0.0719
EVC	0.852333333333333
CXCL13	6.64883333333333
KIAA1199	-1.3409
SORL1	1.2525
NAT10	0.1075
CHD1	-0.6885
SYN3	-0.82875
SLC22A2	-0.393
SERPINF1	0.418333333333333
WDR34	-0.5935
OR7A17	0.2055
C9orf11	-0.061
RNF216L	-0.3774
LHB	0.0675
STK25	-0.20525
TAOK3	0.79525
LOC152573	-2.0235
C3orf39	0.73525
C14orf108	0.293
CDC25B	-1.76009090909091
BMP3	-0.207
TMEM180	0.133
MAP1LC3C	0.69025
CRYGC	-1.111
POU3F1	-0.9626
C20orf32	-1.8915
CCDC95	-0.276
HIGD1B	4.9545
USP6NL	0.0765
ABCD4	-0.6735
DIMT1L	-0.75475
TEK	1.67425
SLC25A46	-0.752
LARP7	-1.7262
CD160	1.8105
MT1JP	-0.596
PHF20	-0.08475
CPNE4	-0.8255
GTPBP1	-0.4305
RAB33B	1.3515
ALDOC	-2.409125
ZNF212	-0.02975
NUDT1	-0.9735
RFPL2	-1.45775
ZNF83	-0.531833333333333
GDPD5	-0.357625
PDCD4	2.09655
CEP350	0.593
OR10A2	0.3315
CST7	2.33175
CIAO1	-1.20875
SELL	2.58625
OR8J3	0.3745
LTBP4	0.1545
SIRT6	0.2195
CCL19	5.5035
PPIL1	-1.453
GBP7	0.161833333333333
STK17A	-0.4078
ABR	1.0375
OR9G1	0.873
FOXE1	-0.832625
CNGA3	0.5855
GML	0.713
CD38	0.19425
ZDHHC6	0.1435
NEFH	-2.318
CTDSP2	1.13641666666667
PGBD5	-1.06083333333333
CCNY	0.474428571428571
RMND5B	0.205083333333333
ZNF257	-2.30125
FLJ22167	-0.055375
EXOSC7	-0.467166666666667
ROR2	1.31275
MAOA	-0.675125
TNNT3	0.518833333333333
GYPC	-0.49225
C7orf33	1.4865
PLIN	3.23766666666667
LOC90826	-0.244
RNF4	0.1096
F8A1	0.296333333333333
PLEKHG4	-1.3655
GRB2	0.2059
HIST1H2AD	-1.2735
DUS3L	-0.663666666666667
EIF1	-0.096
RP5-1077B9.4	-0.935333333333333
FPGT	0.67575
GDF10	0.126833333333333
COQ9	-0.4365
GCC2	-0.0137142857142857
RARRES3	3.10425
PLXNA1	-0.2242
KIAA0100	0.2349
PMF1	0.86225
FNDC1	5.5405
HS2ST1	-0.173
CRELD2	0.98425
C8G	-1.656
CD82	1.2945
LIM2	-0.9615
UNQ6490	0.376
MMP16	-0.548
DRD3	0.0715
C5orf26	-0.6195
C11orf73	-0.933
PTP4A2	0.660875
OR4M2	0.288
HPCA	-1.107
SEC14L1	0.0108333333333334
CHFR	0.16475
EMILIN1	0.953125
NDUFS4	-0.619
COL18A1	-0.02625
PDZD3	-0.1419
C9orf16	-0.175666666666667
ERBB2IP	0.5295
EMX2	2.67325
FUS	-0.424
TF	-3.2211
CLCN4	-0.434
CXorf56	-0.08975
C11orf72	0.35425
ELAC2	0.0415833333333333
NPR1	-0.11875
ASS1	-0.921333333333333
USP42	0.071625
POLR2J	-0.5365
SEC23IP	0.833
UQCRC1	0.19125
LOC729603	-0.20325
C1orf71	0.02575
POLG	-2.3245
ADAM23	-3.1685
TFR2	-1.3455
RICTOR	-1.0063
MGC39606	1.2895
C19orf55	-0.296875
SNAPC1	-2.02666666666667
GNA11	1.086125
CCDC52	-0.656166666666667
FSIP1	2.921
UPF3A	0.197625
IGSF11	-2.00116666666667
LAGE3	-0.022
CHST6	-2.832
UNC13B	0.43325
TTLL4	-0.334625
ZNF687	0.749125
SDC2	-1.093
COX7A2	-0.27075
LAMB4	-0.1645
FAM24A	0.371
LRRTM3	-1.37016666666667
GPHB5	0.29225
OR4C13	-0.658
EIF3EIP	-0.217214285714286
HABP4	-0.274
TMEM125	3.543
CNTN2	1.149375
ASNSD1	-0.356
FUT4	-0.15825
ACF	-3.78825
LOC158381	0.557
CDH8	0.95225
AGPS	-0.297833333333333
C4orf18	2.509375
PECI	-0.611416666666667
UNG	-0.616625
GSTP1	-1.25525
DCUN1D5	-1.7035
DKFZP564J0863	2.72925
SLC9A3R1	0.715375
BCDO2	-0.25
CHMP7	0.602875
REM2	1.0975
DNHD1	-1.560625
FKBP4	-0.75875
ZNF350	1.34525
MGC11102	-0.41425
BST1	1.38075
KISS1R	1.204
NCR2	0.1685
DEFB125	0.283
UBE2W	0.755375
KRT15	4.726
C10orf99	0.336
SCN11A	0.190125
GFI1	-0.8205
RDHE2	4.25
FHL1	-1.13266666666667
OSGEP	-0.145333333333333
GATA1	-3.6045
SMC6	-1.80175
TTTY14	-1.129
LPIN3	0.095
RPL4	-0.1041
RBPMS	0.1997
PRPF3	0.0075
EMR1	-1.915
SPATA19	0.604
XCR1	0.348
IRX3	2.0213
RBM6	-0.1315
KLF4	1.3936
UNC5CL	0.556
SEBOX	0.5945
BTK	0.749
KRCC1	1.34425
C6orf27	0.6205
SYTL5	-0.6115
PRND	1.213
LOC653319	-1.2935
PIGL	-1.314
HUS1	-0.507333333333333
SFRS6	-0.19875
C17orf77	1.1865
UIMC1	-0.398166666666667
FXYD2	-1.3967
LOC283152	0.4795
ZNF667	-0.7325
ZCCHC12	-1.414
TFEC	4.7417
ATP7B	1.89583333333333
POLD2	-0.996166666666667
RG9MTD1	-0.1
ACOT2	-0.489
HIST1H4I	-2.154875
PPARGC1A	-2.1946
ETFA	-0.2393
POLRMT	-0.15325
ZNF146	0.055875
MIA2	-1.5115
KLHL6	0.803
HOXB5	1.035125
NENF	0.980833333333333
CUGBP1	-0.065
PRSS22	1.16416666666667
CASC4	1.301
CUL4B	-0.0594
CENPJ	-1.5026
PITX1	0.857666666666667
FLJ31033	0.277833333333333
CELSR3	-0.893833333333333
ZNF568	-0.2395
ITSN1	-0.40875
EHBP1L1	-0.518166666666667
C19orf2	-0.4825
DCTN1	0.28925
LIN28B	-3.83366666666667
TNKS2	-0.554
C1QBP	-0.396625
CADPS2	2.4065
SRMS	0.70975
GJA9	0.1615
MGC24975	-0.861333333333333
TRIM45	2.7065
TSP50	0.589
TCP1	-1.3635
TMED7	0.4318
CMA1	1.006
CENPL	-0.866166666666667
PTCRA	0.324
FST	-3.35075
VWCE	-3.9455
PAWR	-0.69175
ABCC12	3.3795
LDLR	-1.5319
ASTN2	0.8865
LOC441212	-1.107
GPATCH8	-0.0655
TANC2	-0.543333333333333
KIF4A	-2.6025
C18orf18	-1.539
PGM1	-0.64275
KIAA0258	-0.05875
CPD	1.863875
SNCAIP	-0.5945
DCT	-4.2075
HLA-DOA	3.91318181818182
OR11L1	0.7965
UPK1B	-1.01933333333333
DNAJB4	-0.651125
UGT1A8	-0.79175
HIST1H4L	-1.8105
PECR	-0.996333333333333
HSPA2	1.5855
WFIKKN1	-1.9355
SERP1	0.82575
SYDE2	-0.5435
TACR2	0.6925
NUP85	-0.88025
CD177	-0.493333333333333
LGR5	-2.61866666666667
PIGG	0.644583333333333
PTHR1	-2.15566666666667
RAB5A	0.4363
FLJ13224	0.073
USP9Y	-2.103
C7orf53	-0.564
LRP1B	3.61
XAF1	1.623
ABCG8	-0.6435
ANKDD1A	-0.1585
DAND5	-2.2365
SPAG6	0.746
LINCR	1.4665
ZDHHC22	-2.081125
CCDC60	-0.292
THOC7	-1.29783333333333
TCTA	0.7171
OR8K3	-0.093
NY-REN-7	-0.829
B2M	3.33466666666667
C6orf141	-3.0555
LPPR4	1.74525
SQLE	-1.572
SEPHS1	-0.88325
BTBD14B	0.5275
PLRG1	-0.335
SPG7	-0.310125
ZNF614	-0.829333333333333
PARD6G	0.914666666666667
INPP5B	-0.7172
GRPEL2	-0.521375
PPID	-0.6604
TRIM56	0.29375
UBE2J1	0.214875
IL20RA	4.9655
LOC387856	1.10375
C1orf107	0.396166666666667
UTS2R	1.4405
C19orf22	0.19375
SAFB2	-0.10125
KIAA0652	0.7675
KLRG1	0.465166666666667
MS4A8B	0.911833333333333
FRAG1	0.76425
KIAA1546	0.47125
E2F4	-0.9906
CLEC4M	0.632
BTBD14A	-1.48975
KIAA0999	0.1608
GYPA	-4.0645
TAC1	2.1125
TRAIP	-1.7035
KIAA0232	1.4485
ERCC8	-1.368125
GPX4	0.772
KIAA0368	0.127
GPR157	-0.027
CTAGE4	1.366
C9orf30	-1.25983333333333
OR52A1	-0.207
HSP90B3P	0.343
ALG9	-0.697
BTBD10	1.26025
SDK2	0.15675
BAIAP3	-0.6715
RABGGTB	-0.946
ANKRD40	-0.274833333333333
KRT74	1.0635
CALCOCO2	0.670785714285714
SNCA	-2.4295
TMSL8	-4.045875
C2orf53	0.66
ESRRB	-0.67175
ARHGAP26	-1.1515
TDRD9	-2.50025
HRAS	1.15283333333333
KLRC4	-1.839
JAGN1	-0.146
BSDC1	0.769
RNF43	0.443
NDUFAF1	0.95375
PHF12	0.2265
OR1L3	0.11475
FOLR2	2.55341666666667
LYZL6	0.4425
tcag7.1260	-1.3405
WSB1	-1.72433333333333
PROS1	-0.3426
OSTN	0.612
PSMB8	1.56175
SOCS4	-0.593875
DDIT4L	1.2385
MAS1	0.683
MGC34796	1.49025
CSHL1	0.703833333333333
TBCCD1	0.0896666666666667
ZBTB7C	0.7555
AP2S1	-0.872
P15RS	-0.2214
VAT1	-0.2959
SHANK3	1.14133333333333
TUFM	0.174666666666667
THEG	-0.025
KRT34	-2.439
SGSM3	0.2645
TOMM22	-0.64275
SOCS3	0.916833333333333
CPO	0.915
POP4	0.21175
BHLHB3	2.257
MALL	1.7
OR1B1	0.3655
PARK2	1.68283333333333
GPR124	0.648125
LCE1E	0.216
RUVBL2	-0.585
CGRRF1	0.1689
ACPL2	1.105
WNT10B	-1.89975
BAIAP2L2	-2.2805
ISCA1	0.2185
C1orf125	0.108625
RPAP1	-0.62075
RAI16	0.0848333333333333
RPL27	-0.54725
NLRP9	0.3795
EPN1	0.604
LOC388610	-0.577875
SLC35A1	0.6946
GAL	-4.1625
SLC14A2	0.49825
RDH11	-0.692333333333333
FAM138F	-0.7645
AUH	0.19625
FLJ40243	0.3345
C14orf129	-0.137833333333333
MBD2	-0.510833333333333
ABHD14B	0.2295
PIGT	0.15925
ALS2CR4	-0.0413749999999999
ALAS1	0.4227
FOXO1	1.0905
CRLF3	-0.23925
C20orf107	-0.216
FARS2	0.764
CCDC28A	1.0975
NPHP3	-1.2655
OR13F1	0.5375
TSEN54	-0.54225
DEFB106B	0.2122
OR8B4	1.7105
STH	1
ZC3H14	-0.841625
CBX2	0.0225
TMEM49	-0.89425
C6orf21	0.818
FLJ20920	1.191875
CRTAP	0.176714285714286
DDX50	-0.322
STYXL1	0.25775
BLVRB	-0.518833333333333
LOC147650	0.0696666666666667
MMP24	0.082
GRID1	1.045
BANF1	-0.748166666666667
CTAGEP	0.6115
HMBS	-2.4765
SLC25A24	-0.163833333333333
C14orf50	0.4
MRO	1.32916666666667
SLC25A15	-1.348
FAM84B	1.4012
TDP1	-1.421
C16orf78	0.270166666666667
C11orf57	-0.350375
RFK	-0.635
ZFYVE9	0.289625
STCH	-0.4549
WIBG	0.55475
LOC283871	-0.151166666666667
GBA2	-0.4272
NDUFB3	-0.56975
HSD17B13	-0.75575
GRIN3A	2.34316666666667
FMNL1	0.1945
SEPT7	-0.7084
GNLY	5.336
GRAMD1C	0.922
ZNF165	-0.73075
USP38	0.85175
FAM83A	-3.447
C14orf24	0.37025
ARMCX3	1.537375
ARHGDIB	1.22283333333333
AK1	0.163875
KIAA1045	1.4625
DNAJB13	-0.1165
NEU2	0.38
HIST1H4B	-1.79683333333333
FAM20B	-0.0226
HES2	0.424214285714286
FAM73B	-0.0979
LOC388381	-0.54125
INTS7	0.124363636363636
AMPH	2.62575
ZNF775	0.073375
UCKL1	-0.564833333333333
C10orf97	0.30725
C1orf161	0.6165
ALDH1L1	-0.55175
FLJ39378	-0.304625
SLC23A1	-2.6795
RBM4B	0.259
THAP4	0.111666666666667
OGFRL1	-0.1235
KIAA0831	-0.290375
PPP1R15A	-0.0415
C1orf96	0.243285714285714
C12orf11	-2.1625
BMF	1.2995
MAN1A1	-1.158
KIAA1600	1.094
NLGN4X	-0.28
ALOX12	-1.5416
RB1CC1	0.0806
NEIL2	0.9366
EIF4E	0.162090909090909
ABHD5	-0.1395
EXOC4	-0.313333333333333
CIP29	-0.287166666666667
BATF2	2.12075
SLC29A4	-0.960375
HTR4	0.875
EMB	0.41975
TRAF6	0.93525
LMNB1	-2.5535
FAM19A5	-0.958125
SHE	2.21125
PIK3C2B	1.39375
C15orf15	0.1459
USP15	-0.0427
TCEAL2	2.944
C5orf39	-0.474333333333333
PTGER2	-0.5875
SLC31A1	-0.275375
IFT172	0.56425
ADAM29	0.3265
GFOD1	-0.0585
ST7L	-0.024
C15orf26	-3.8005
PKN3	-1.14325
CNTD1	3.309
COMMD1	0.144875
NTRK2	3.716
FOXN3	-0.2115
MFGE8	0.1529
PFKFB2	0.731166666666667
TAS2R4	-0.3895
ENTHD1	1.68016666666667
PRMT5	-0.829375
MGC16384	-1.120125
LOC442229	-1.00175
TSKU	0.302
KRTCAP3	2.20375
PDLIM1	0.6009
KCNS2	0.25625
RNF126	-0.612666666666667
CEP63	-0.49825
CLIC4	-0.314125
hCG_1990170	1.334
ACR	0.5404
KLK7	3.129
ALOX5AP	3.560375
RIPK3	4.00875
TAS2R9	0.418
C19orf18	0.6795
BIRC6	0.0120714285714286
ZNF16	1.2515
RFT1	-0.4715
SLC8A2	0.147
TACC1	-0.192875
ITGAD	1.6715
SAMHD1	1.6475
SH3PXD2B	0.5576
EPC2	0.9055
C20orf85	1.285
ATP13A2	0.6245
KRT4	0.354625
CAPNS1	0.1935
MDM2	-0.781333333333333
PCDH20	4.1195
KCNK9	0.874
OR2C1	0.0065
KLHDC3	-0.560833333333333
IPPK	0.1205
EFHD2	0.121
GALR3	1.345
NBEA	1.79633333333333
ABCA6	3.003
CLDN3	0.401166666666667
AKT2	-0.922785714285714
EGFR	-1.558
RBM16	0.341625
ZDHHC3	0.5405
SLC25A4	-0.159333333333333
CYB5B	-0.874666666666667
CPXM1	-0.051
NDRG1	-1.49853846153846
FLJ43826	0.817
OR5L2	0.332333333333333
FARP2	0.3484
MRPL46	-0.375666666666667
LDHAL6B	0.0348333333333333
MAPKAPK3	0.0145
NCAM2	0.23975
PRKD2	0.684666666666667
ZFP36L1	1.0921
CYSLTR1	1.3075
OR4C3	0.90425
HIST1H2AJ	0.0965
CCNB2	-3.172
ZNF10	-0.1325
TMEM175	0.8015
FAM134A	0.828166666666667
TIGD4	-0.1355
PCNP	0.10275
MGC39715	-0.42125
LQK1	-1.25375
CREB1	0.2819
TMPRSS3	3.181
C4orf32	1.38525
LAT	-0.345166666666667
KCNA3	2.678
SKIV2L2	-0.5335
ROPN1B	-0.503
tcag7.23	-0.7935
CDT1	-3.1195
ZHX2	0.9565
CD28	-1.6925
ZNF624	0.95425
SEPT2	-0.102916666666667
SOHLH2	-2.341625
MCOLN3	-0.683571428571429
UNQ1945	0.6895
MASP2	-1.1495
ZNRF3	-0.4723
GPATCH3	-0.264
AGL	-0.110375
QRICH2	-0.4025
PSD4	1.15383333333333
CCNB1IP1	-1.62575
ENPP7	0.2515
OBFC1	0.22425
KCNG3	-2.876
C14orf79	0.652916666666667
ENPEP	1.197
SCT	1.8605
SKI	0.86425
SEC61G	-1.0305
CAPN11	1.6165
ATXN7L3	0.33675
DBNDD1	-0.409333333333333
FAIM	-0.303
ANKRD36	-1.164
GABRP	4.16716666666667
TACSTD2	1.36816666666667
EIF3J	-0.505
PPP2R2A	-0.4465
TEKT4	-0.247666666666667
PVALB	-3.56016666666667
F10	-2.02233333333333
FAM134C	1.3317
COMP	4.816
EFCBP1	-2.0086875
SCLT1	-0.106375
TAL1	-1.0471
ACSL1	0.4095
ABCC5	-0.486666666666667
ABL1	-0.842
RBBP7	-0.108916666666667
PTPRG	-1.427
NCOR1	0.4183
SPINK4	-2.79416666666667
TXNRD1	-1.1183
TNRC15	0.06825
C9orf138	0.0965
UBE2H	0.483333333333333
BRDT	2.37116666666667
C8orf31	-0.0405
CCNE2	-2.315
SLC6A8	-1.70925
CALCR	-4.16725
PPP1CB	1.28541666666667
ABHD8	0.40075
ARF5	0.4985
SLC24A4	1.3555
CCT3	0.24925
ZNF121	-0.29075
SLC3A2	-1.116
OR13A1	0.2255
SLC5A10	0.6195
RAD50	0.147625
IER5	0.616375
MTHFD1L	-2.4765
MBTPS2	0.1505
MVK	-0.455625
NCL	-0.5591
PSMD10	-0.23125
MOBP	-0.23775
FLJ32894	1.6835
HRH1	-1.35416666666667
C5orf30	0.3985
NUDT16L1	1.2779
RASGRP3	4.06983333333333
PRKRIP1	-0.4477
CCDC75	-0.817
LOC253970	1.01875
KIAA1239	0.07875
MED21	-0.575
SYT11	0.731166666666667
NTSR2	-0.183
EGFL11	-0.3595
CXorf59	-0.73
OR2A25	0.484
SPTBN2	-1.389
LRMP	-0.601833333333333
RNF111	-0.04025
PTH	-0.398
LOC619208	1.0975
KIAA0895	0.8155
RANBP5	-0.974
P2RY10	2.35133333333333
NME5	4.51016666666667
DDX21	-0.71225
LRSAM1	-0.088
HDAC11	0.611833333333333
VMO1	1.47275
NOLA2	-0.37
ADAR	1.27033333333333
MTO1	-0.9835
SF4	0.516666666666667
P2RX1	0.368333333333333
HBM	0.0155
EN2	1.6065
C14orf172	-0.27675
TM9SF2	1.1928
INHBE	-1.87683333333333
TCTE3	-0.307166666666667
TOX2	-2.03075
CTAGE3	-0.028375
HBB	3.7834
MED15	-0.896166666666667
CASR	0.3825
C6orf66	-1.8015
MTPN	-0.920875
UNC50	0.04525
C21orf33	0.264
IRF2	1.29925
PGR	-0.279666666666667
GPR84	2.73725
CROCCL1	-2.1625
SRPX	-1.94875
BRE	0.0691666666666667
FGF10	1.17325
SDC3	0.815333333333333
ZRSR1	1.04133333333333
DKFZP434P211	-0.10125
SOX6	-0.4765
RPUSD2	0.05225
C14orf173	-0.0793333333333334
MAPK11	0.255166666666667
TBC1D22A	0.187
FAM123A	-1.8135
COL4A6	-1.43033333333333
TOMM70A	0.2655
NAB1	-0.17525
MGC16385	-0.59
TSPAN18	-0.512
MED31	-0.755
PLG	-1.32275
CAPSL	3.306
ZNF532	0.3402
ASB14	-0.02575
CA8	0.191
NUDT16P	0.895166666666667
SLFN11	1.222
LRRIQ2	-0.3915
NOL7	-0.559833333333333
BRMS1L	-0.95425
JARID1A	0.154333333333333
PANK2	-0.79575
ICAM3	0.56875
MDS1	-0.078
TAF8	-0.91975
RNF139	0.45625
ZNF594	-0.318666666666667
ADAM8	2.48675
SFTPC	-0.06725
MAN2B2	2.149875
RGS12	0.659875
EIF1AY	-5.01233333333333
LRRIQ1	0.818833333333333
GPR150	1.55275
CCDC21	-1.54383333333333
PRRG3	0.5025
SAA4	-2.4645
RAPGEF5	2.168875
ZCCHC2	-0.3155
MGC39372	-0.3145
PPP4R2	0.103666666666667
CDCA2	-2.595
OR4D5	0.465333333333333
PTGFRN	3.4615
SIGLEC5	1.48083333333333
C19orf61	-0.0618333333333333
NMUR2	0.2365
KIAA1586	-1.26916666666667
DAGLA	-0.2165
CHCHD6	0.1775
GPR32	0.4135
NEUROD6	-0.0746666666666667
SLC2A4RG	0.35825
CA5B	0.116
FBXL3	1.6815
MPHOSPH9	-1.542
HMG2L1	-0.39375
HCN4	1.03133333333333
CEACAM19	0.36625
SH2D4B	1.00233333333333
HFE2	-1.211
TGM4	0.677666666666667
LYPD2	0.23825
TBC1D15	-0.02175
MRPS21	-0.6372
NONO	-0.8209
CLEC5A	1.791625
ITCH	-0.00479999999999993
MGAT3	0.234833333333333
MBP	-0.294875
RPP25	-1.45775
SOSTDC1	0.71275
HRC	-1.46175
TRIM48	-0.3625
TMEM133	-0.751
ECEL1P2	-1.10275
HOXC11	1.664
DOK5	-0.6965
HELZ	0.499833333333333
LOC348180	-0.7915
MGC33894	0.2
ADRB3	0.1055
DMD	0.410166666666667
PTRH2	-0.97575
MPEG1	4.11533333333333
NDUFA12	-0.434
KRTAP2-4	0.244833333333333
STAMBPL1	-1.167
ADCY2	0.9815
UNQ6125	0.639
KLHL20	0.605833333333333
SRM	-1.1675
OTC	-1.2745
TMIE	0.3355
SNX8	0.54275
LIPK	-0.4805
CHURC1	-0.952416666666667
KLC2	0.303333333333333
HDAC1	-0.498
FAM128A	0.0736666666666667
FNDC3B	-0.3623
MTCP1	-0.747166666666667
WFDC10B	0.2107
PCDHGB3	0.546
ATRNL1	0.3108
CAV2	-0.3885
MED26	0.362666666666667
DUS1L	0.37875
CHRM3	-1.812125
NEK9	0.51725
WARS2	1.466
TBX22	-0.054
TOMM40	-0.88225
RP6-213H19.1	-1.12183333333333
TUBGCP5	-0.51625
IGSF6	6.1155
TPPP	0.531833333333333
UNQ6190	0.101
GSTM5	1.0965
BTD	0.773833333333333
PDCD1LG2	1.70533333333333
SNRPB2	-0.413
ERICH1	-0.61875
APOA4	-1.846625
HOXA11	-2.663
NARG1	-0.313125
MKX	-1.3575
RAB28	0.234357142857143
PKP3	1.5855
SH3GL2	-2.13125
CTSO	4.03275
RPN2	0.469875
IL28RA	0.0858333333333334
SFMBT1	-0.05125
WDR57	-0.59375
FER1L3	0.326416666666667
HSF5	0.2178
TTC9B	0.154
C4BPA	-3.107
ALB	-3.44985714285714
SORBS3	-0.04275
UPF2	0.034
JPH1	-1.0235
AGBL2	0.30575
DOPEY1	1.332
TERF1	-0.535166666666667
KIF22	-0.772666666666667
NINJ1	1.213
SEC61A2	-0.929083333333333
HIST1H1D	-1.662
SFXN4	-0.234375
UCP3	0.3616
ZNF703	0.873833333333333
MYL6B	-0.509
TREM1	1.777
OR52E6	0.185
CKMT2	1.43625
HLA-C	3.283375
SLC13A3	-2.1135
TIMP4	-1.19275
SLIT2	2.20125
RSF1	2.47088888888889
LONRF1	-0.184071428571429
MON1A	-0.0256666666666667
CACNG6	-0.876
DPPA4	-4.9995
ZSWIM3	0.106
ZNF804A	1.24683333333333
CCIN	1.3395
SLC25A31	0.3395
KCNMB4	-1.41475
RABL5	0.5485
GALNS	-0.9151
STX6	0.73225
HIST1H1C	-3.23316666666667
CIDEB	0.078375
CASP4	0.815666666666667
PDK3	-0.4379
KCNJ11	1.4095
TPR	0.0315
ZSCAN20	-0.695
MTX2	-0.44225
HIST1H2BH	-1.5825
LOC283767	1.306
LYRM7	-1.46527777777778
BRD3	0.514833333333333
HIST1H2BO	-1.468
MAGEB10	0.3055
SLC45A1	2.31625
SERPINA3	2.3371
KIAA0143	1.2305
KCNJ16	2.7615
KRT79	0.0135
FABP2	-1.48
NUT	0.45675
ZNF57	-0.39425
FBXL4	0.144875
CLEC9A	3.2485
UGT8	-1.2375
BMP2K	0.2045
MAPK4	-2.931
SLC25A23	-0.5285
HINT1	0.3877
KRTAP13-1	1.0075
SFXN5	0.2151
CHCHD2	0.0191666666666668
FAM3D	2.1455
NDP	-0.954875
RHOBTB1	-0.702166666666667
SLC4A4	-0.9755
RPL38	-0.22975
HTF9C	-0.685666666666667
AP2A2	1.456875
ZBTB46	-0.2635
MAP7D1	0.338625
AOX1	-1.15916666666667
CYR61	-0.0348333333333334
DTNA	-0.542071428571429
JRKL	-0.501
TMOD3	-0.40275
EEA1	-0.3125
ADCK5	-0.1525
IL1R1	1.213
KLK3	0.784357142857143
HRSP12	-0.91
KTN1	0.12025
LOH11CR2A	1.4045
RELL2	-0.42975
MAB21L1	1.79
C20orf59	-1.27533333333333
PHKB	-0.20025
ADAM2	-2.37083333333333
TBC1D8B	1.89933333333333
FAM13A1	-0.8198125
LAPTM4B	-1.82425
LCN8	0.27
TMEM147	0.6955
SYT4	0.0335
XPO7	-0.283
C9orf62	1.596
GPR75	0.579
TRIM5	0.9155
APOC1	1.76583333333333
RNASE4	2.15966666666667
PARD6B	-2.71075
ARID1A	0.331666666666667
TPD52L3	0.478111111111111
RRAGB	1.192
RCN2	-0.591
HIST2H2BE	-1.12775
STARD7	-0.14275
SHMT2	-0.6175
KIAA1751	-0.1745
MLYCD	0.269625
LOC162632	-0.8991
UQCRH	-1.433
RP11-217H1.1	0.4076875
SDHA	-0.809166666666667
NCLN	-0.5854
ZNF17	0.348666666666667
RCBTB2	-0.923
VEGFB	0.2917
RP4-747L4.3	0.952
COLQ	0.3976
MPN2	-0.923166666666667
DRG2	-0.30125
KLRB1	7.781
ALPK2	-2.57375
DNASE2B	1.63575
FLJ23834	-1.4815
AXUD1	0.814833333333333
SAFB	-0.3558
NSUN4	-0.377
RFX2	-0.192833333333333
MAPK8IP1	0.559833333333333
FANCD2	-1.43214285714286
ANKZF1	-1.181
C19orf50	-0.481875
DUSP8	2.849125
SENP5	-0.6055
NFKBIL2	-0.77575
LBR	-1.201125
IGFL1	0.3005
LZTS2	0.253875
IL2RG	0.78875
CCDC51	-0.1355
KLF3	0.6115
ANKRD37	-1.60025
KCTD14	0.454333333333333
FZR1	0.20225
SLC44A4	4.2601
ESPL1	-1.40775
GMPR2	-0.3487
TBC1D19	-0.15
ERGIC1	1.04981481481481
ERBB4	2.7007
TSPAN32	1.08733333333333
MAP4	0.398625
GPHN	-1.423
SLC6A2	0.07375
HIVEP1	0.81075
DFFB	-0.167
EIF4EBP2	0.24075
DMRT1	-0.775
HSPB6	-0.06975
IER2	0.343833333333333
AIFM1	-0.2205
WWC2	-0.83225
MRPL4	-0.655
FLJ21062	0.730333333333333
EPB41L4A	1.44033333333333
SH2D6	0.12675
TAF4B	-0.89975
GAL3ST3	-0.4765
MALT1	-0.586833333333333
RTDR1	-0.43875
ARVCF	0.220875
MEX3B	-1.369
FBXO16	1.08025
KIF7	-1.2425
C1QC	4.12866666666667
ZNF783	-0.497666666666667
ZNF85	-1.14725
MMP13	3.051
KIAA0329	0.396875
RTP3	-1.736
ZBED3	-0.28825
CLGN	0.008
SLC25A37	-1.11679166666667
hCG_18290	-0.3915
OR5AS1	0.0635
SMARCC2	0.70625
FAM109A	0.408666666666667
CCDC12	-0.05525
USF2	0.7203
DEPDC7	-2.63475
C20orf24	-0.5075
JMJD3	0.6675
DSP	1.49721428571429
SLIC1	1.359375
FAM20A	1.421625
IRF2BP2	0.98375
ZNF230	0.0685
MSN	-0.227428571428571
SLC9A5	-2.263
EPDR1	-1.3341
MUSK	0.209166666666667
ZNF434	-0.357333333333333
SMARCD1	-0.402
ZFP106	-0.08625
ZNF347	-0.5769
GTF2E1	0.09475
RY1	-0.4485
ATAD2B	0.09775
ARHGAP17	-0.2624
KCNIP3	-1.232
SFPQ	-0.03875
GFRA4	0.76
AKR1B10	-4.122625
TIGD6	1.08583333333333
RGS16	0.92275
URB1	-0.751166666666667
OR4C46	0.127
TOP3B	-0.464
NFATC4	0.8975
CA14	-4.405
BMPR1A	0.255333333333333
SNRP70	-0.58
PRL	-0.0495454545454545
C6orf130	-0.559
STAG2	-0.09
CD55	-0.439928571428572
RPS23	0.644833333333333
SSX2	-1.75683333333333
FDPSL2A	-0.1225
FBXO27	0.606125
SYNGR3	0.142333333333333
TMSL3	2.406
EML1	-1.1805
NUP93	-1.00533333333333
SMAD3	-0.6009
KIAA1189	1.108
HNRPUL2	0.0481666666666667
TBC1D12	0.474333333333333
C16orf24	0.4325
MRVI1	1.19216666666667
ZNF581	-0.251666666666667
ELOVL3	-0.9265
OR51Q1	-0.44725
CACNB3	1.654
GALNT13	-1.752
C10orf84	1.58375
NEDD4	0.0871
SPO11	0.4435
OR5AU1	0.7205
NEK4	0.335428571428571
PRKAR2A	-0.464
IHPK1	-0.533
ATP6V0B	0.7685
CACNA1E	1.7875
CEACAM8	1.192
PEX14	-0.1165
FLJ12993	-0.0115
ZBTB38	0.113666666666667
PCTK2	0.655666666666667
LRRC16	0.9108
FBLIM1	0.948083333333333
FYCO1	1.7175
RP5-1022P6.2	0.36875
CMTM1	0.1525
PLTP	0.606666666666667
RAPH1	0.699125
DOCK8	1.486125
EZH2	-1.32653333333333
SLC25A1	-0.967333333333333
PLEKHB1	0.3225
GRB7	1.7695
ZFP37	0.01775
MRPL33	-0.9865
PELO	-0.39725
ARMC1	-0.482727272727273
C9orf27	0.13375
FLJ25778	0.16
C9orf37	-1.16066666666667
TMEM66	1.17425
SPRN	0.228
HBEGF	-0.142
PI4KA	-0.803
LEPRE1	-1.00125
POU2AF1	0.005
MRPL12	-1.04433333333333
REP15	-0.1485
ZC3H3	0.70525
RASAL1	0.74275
DDAH1	0.254125
ACBD5	0.13875
TMC2	0.0755
CCDC137	-1.158
SAMD13	-0.622166666666667
UGT2B15	-2.66533333333333
TIPARP	0.605
DNASE1L3	2.12325
TRIM72	0.4145
DBX2	1.28275
IPO8	0.1495
C21orf88	-1.579
MAP3K14	0.95725
LOC51233	0.584
GGTLA4	-0.01175
PDE6D	0.00250000000000001
ZNF117	-0.82275
CLK2	-0.245625
NKRF	-1.13125
TNFSF15	0.0305
DUSP2	-0.044125
SECISBP2	-0.1253
GABRR2	-1.3075
PPAP2C	2.60275
LOC51145	0.288666666666667
PAG1	0.33775
PIK3C3	-0.25575
GNG10	-0.339
APOL4	1.31066666666667
ANKRD28	-0.9225
STMN3	-1.5276
RAB14	0.4363
CDK2AP2	-0.157
HDDC3	-0.313625
COMMD7	0.65725
CXXC1	-0.076
HMCN1	-0.777333333333333
CD40	1.572
DYNC1LI2	0.0465
GDI1	0.293
LOC646938	-0.03525
VSNL1	-1.64133333333333
PIH1D1	-0.337666666666667
RAET1G	0.117
KRTAP5-9	0.2205
EFTUD2	-0.607
ZNF311	0.0891666666666667
ATP6V1G3	-0.0685
OR2W3	0.48825
SCN4A	0.551
MED10	-0.682125
FAM135A	-0.4732
ARHGAP4	-0.55525
EHMT2	-0.710875
UFD1L	-0.38875
ERMP1	-0.04525
MAG1	-0.990666666666667
THAP8	-0.119166666666667
HACE1	-0.337333333333333
FAM82C	0.818833333333333
C3orf20	0.41
UNC84A	-0.641333333333333
SCD5	-0.0194615384615385
LASS6	1.53025
LSG1	-0.232916666666667
MAL	-4.59725
GPR22	-0.971
WDR5B	0.43475
ACTRT1	-0.1255
C17orf60	0.144
GRIN2C	0.1272
ARMC8	-0.536166666666667
SLC47A1	-1.43566666666667
DMPK	0.74825
DHRS13	-0.0981666666666667
SMC1A	-0.534333333333333
KRTAP17-1	0.262
SMYD5	-0.43125
TUSC2	0.604
CRHR2	0.4305
KIR3DL2	1.4465
CCDC104	0.2215
ATP2C1	1.04825
CROT	0.34575
PABPC3	-0.415833333333333
EGR1	-0.291
THSD1	0.81825
KHK	-1.04025
SLC12A2	2.5791875
CD58	1.0895
STOX2	0.226166666666667
CCDC76	-1.1511
CCDC48	5.4595
DNAH1	0.819666666666667
ZIC4	-0.390625
OR1G1	0.415
PSMC6	-0.423666666666667
PROKR1	0.6445
ABCB1	0.89775
TRAT1	1.01425
LLGL1	0.902
MTF1	0.3885
USP54	0.610625
PAGE2B	-2.628
ITGB7	-2.89725
CCDC81	-0.3795
LOC149837	0.262
SCUBE1	0.103
ZSCAN10	1.528
HUWE1	0.184928571428571
CDH17	1.456
CD180	1.74025
IL17A	0.215
TMPO	-2.071375
KIAA1524	-0.917666666666667
HDGFRP3	0.232166666666667
OXCT1	-1.06263636363636
RRAS2	-1.81766666666667
LTBP2	3.4184375
SV2B	2.31966666666667
CYP2A6	0.235875
PKD1L2	-1.08416666666667
PPM1M	1.188
FLJ22662	1.91666666666667
ZNF502	0.89575
GP6	-0.8565
CRYBA2	0.49675
LEF1	-2.2628
CTPS	-2.25628571428571
EYA1	-3.74066666666667
EPS8L1	2.36175
MAPK14	-0.812833333333333
SERPINB2	-4.866375
GTF2F2	-0.503
ZNHIT4	-0.5375
PLA1A	1.882
C20orf114	5.093
HPR	-4.0975
C18orf2	-4.55516666666667
SATB2	-2.67475
KCNJ9	-0.55125
MGC157906	1.49
MOCS3	-0.03575
C17orf71	-0.229333333333333
PPHLN1	-0.0958
HIST1H2BN	-1.95425
RAPGEF1	-0.092375
MAP3K8	0.56875
DLG4	0.556333333333333
STC1	-0.114
CDGAP	2.00725
DDX26B	-0.638
LOC150223	-2.154
CPSF3	-1.1675
TMEM14A	-0.0225
MYH3	-1.3805
GPKOW	0.014
SULT1A1	-0.476333333333333
SPON1	2.2433
YY1AP1	0.6235
RAB23	-0.59475
PLA2G4A	-3.3045
MAPRE3	-0.50275
ZNF516	0.938928571428571
GGPS1	1.807
EXOC3L2	0.224125
C19orf42	0.8662
MAP2K2	0.0543333333333333
HIST1H2BB	-1.69375
RNF19B	1.31433333333333
C6orf128	-0.301
TLR8	4.49375
PCDHA9	0.6535
CARS2	0.274
CLUL1	4.12516666666667
RHAG	-3.89833333333333
UNK	-0.363
EXOC8	1.3061
C9orf95	1.1555
C14orf143	-0.518
MAML3	0.170125
LDHA	-1.36725
MRPL20	-0.22775
KLHDC6	0.930333333333333
ATP5S	-0.930166666666667
C8orf55	-0.004
PHF19	-2.49925
KRTAP13-4	0.8165
TTC5	-0.11275
XKR5	-1.78225
SILV	-3.861
TEX28	0.2825
TCTN1	1.884
CX40.1	-0.214
PPP2R5C	-0.535375
C12orf30	-1.23783333333333
CAPG	2.3535
MPZL1	1.2683
ARSB	-0.3965
TDH	-2.65075
WASF4	0.26825
TSSK3	-1.0065
7A5	1.35
CRISPLD1	1.7525
MAD1L1	-0.239333333333333
SPIN4	-0.761833333333333
AMPD1	1.04725
DPYSL5	-0.044
INPP1	0.435833333333333
ANKRD11	-1.02188888888889
NPAS4	-0.173
GCET2	1.2869
RNASE9	-0.91
GUCY2D	0.626
CCDC98	-0.34925
FGF4	-0.439875
CPM	-0.5705
SLC26A4	-0.154833333333333
PLD5	0.73125
FAM59A	1.2329
FBXO5	-2.80788888888889
SIPA1L1	-0.25625
DPYS	1.5415
ATG4D	0.2065
TGM3	0.8505
MTCH1	-0.36375
HK1	-0.0654285714285714
CDC26	0.103
GALNT12	-2.4885
LOC339229	-0.34225
MRPL35	-0.44275
ORC4L	-0.157875
TNKS	-0.0489285714285714
C2orf24	0.3605
ZNF553	0.321833333333333
GGTLA1	2.959
ZNF497	-0.115
CDY1B	0.6705
SLC30A4	0.808
TUB	0.08775
ARHGEF18	0.24575
ARRB1	0.138
KCNK1	3.432375
EREG	-1.9839
SCAMP5	-0.053
RUNDC3B	2.35175
ADAMTS20	-0.1535
IL17RB	-0.83775
FLJ20323	-0.7245
MCAM	0.2845
POLR3E	-1.42583333333333
AQR	0.406333333333333
IPMK	0.51
CDCA7	-4.34475
CAMP	5.49675
GRHL3	0.912
ADAMTSL2	0.976333333333333
CLMN	1.03283333333333
SSTR3	0.691
MAGEA5	-2.5995
OVOL2	4.0995
JMJD1B	0.4995
RBL2	0.1631
PYGO2	1.11575
PPP1R10	0.482166666666667
CSE1L	-1.398
LCA5	1.49025
RDH16	-0.1155
ASRGL1	-0.54775
TOM1	0.0211666666666667
PTX3	-4.745
TTC15	0.6785
SCGB3A1	2.18666666666667
MRPL50	-1.15675
RCAN3	1.076625
SLC26A11	1.24525
STYX	-0.373833333333333
CINP	-0.51125
MARCH7	-0.34225
PFKM	-1.05333333333333
SGMS1	0.9995
RIOK3	-0.1909
C1orf110	-0.945
CES7	-0.22175
LOC440248	-0.78975
PPP1R12C	0.59175
C10orf27	0.63
ATG9A	-0.6425
MRPS26	0.54625
TMEM40	3.32625
ELP3	-0.1082
ZNF787	0.9665
HIAT1	-0.3675
C8orf34	1.49366666666667
MGC4655	1.2127
PELI1	0.608
PPT1	0.6377
SLC35C2	0.166166666666667
C6orf125	-1.133
MUC4	-1.4785
RFC4	-2.282
GNB2	0.544666666666667
NUP50	-0.151714285714286
SULT4A1	-1.28533333333333
C7	3.657625
CCDC130	0.369666666666667
ARRDC4	0.3585
RQCD1	-0.64475
GLYCTK	-0.951
AYTL2	-0.347090909090909
MTUS1	1.6235
LEMD3	0.623166666666667
PLEKHF2	1.724
HOXA7	0.484375
GTF3C2	-1.295
DYNLRB2	2.79575
CNOT10	-0.35175
MR1	0.850166666666667
FFAR1	0.0355
PRIC285	0.356
SLITRK6	2.7525
LIX1	-2.6413
UBE1L2	-0.714333333333333
F8	1.509375
ACHE	0.375833333333333
KPNA5	-0.16325
TNFRSF12A	-0.486333333333333
EGR3	0.787
SERPIND1	-3.11783333333333
OASL	2.04075
IFRD1	-1.40925
WDFY1	-0.0743333333333333
ZNF267	0.32275
ACCN5	0.5525
ZBTB6	0.139
PPP1R3A	-0.1335
PRRT3	2.111
FBXL19	-0.583
TXNIP	0.959571428571429
ACTN2	3.43375
ATG9B	-0.711
C9orf117	0.140625
IL27	-0.75
RPL36AL	-0.2495
KLK15	-0.534
CHAD	3.136
RAP2B	-0.2334
HEBP2	1.3245
ZNF342	1.209
CAMK2G	-0.317666666666667
TLR3	2.48575
FGF14	1.378
HMGB2	-2.117375
TRPM5	0.038
OR5M11	0.3665
KIF3B	0.535157894736842
PRICKLE2	1.05075
MTMR9	0.44075
C3orf27	0.49025
GLRA3	-1.31016666666667
NSDHL	-0.487666666666667
TMEM32	-0.08175
POLR2D	-1.29391666666667
MYADML	0.6205
C9orf114	-0.94575
MRGPRX1	0.0635
TOPORS	0.325
CLDN19	1.74575
C1QL4	-0.514
RNF165	-0.693
DHRS9	1.36425
DNAH2	0.238166666666667
FXR1	-0.725666666666667
ZMYM3	-0.585125
CASP3	0.308
FAM120C	-0.653125
SCLY	-1.5425
CA7	-0.6815
ENTPD5	-0.154666666666667
ZNF461	-0.1115
PDIA5	-0.30925
C1orf19	0.103166666666667
TMEM67	0.15475
KCTD20	-0.72225
WDR47	0.1665
FLJ38723	0.2325
KLRF1	1.67633333333333
TAS2R16	0.769
CLDN12	0.511
PRKCE	-0.2315
UBXD4	-0.9235
ITGAM	3.65366666666667
GLT8D3	-0.285625
WDR31	0.5663
RGS2	0.29875
OR51L1	0.583
MST1R	1.46125
KIAA1737	0.5695
OR4A5	0.558
GLIS1	-2.03483333333333
PTMA	0.101714285714286
NAPA	1.2005
PRDM11	0.038
LIPF	1.111
DIRAS3	2.7875
ASGR2	-3.6415
C1QTNF4	1.526
PIK3R4	0.219166666666667
ARMC3	4.984
NDUFV3	-0.314666666666667
BTBD3	0.0796666666666667
PPP1R2	0.861416666666667
UBE2NL	-0.08325
FOSL2	0.339642857142857
FAM119A	-1.14566666666667
TUBA4A	-0.5247
KRTAP12-1	0.577
SFRS2	-0.854
RHPN1	-0.067
EEF2	0.3415
ZDHHC11	-1.31216666666667
EPHA3	-1.8303
RBM12	-0.60275
H2AFJ	-0.299416666666667
EDIL3	1.549
KIF26A	-1.351
SERGEF	0.8655
B3GALT4	2.72825
LOC90925	4.68366666666667
OSCAR	0.9885
NPFF	-0.030875
DEDD	0.878
TMEM155	-0.399125
PTPN1	-0.48075
SCYL2	0.206833333333333
SKAP1	3.573
LEAP2	-1.9065
GADD45G	2.7754
IFITM3	1.842375
PILRB	-0.65
SLU7	0.29525
DSC3	1.7445
DNMT3L	-1.3265
PAPD5	-0.5815
B3GNT3	-0.219666666666667
LHCGR	0.4075
MSL-1	0.7535
UBE2S	-1.364125
SAP130	-0.80775
ANAPC11	0.51075
MAGED4B	1.238
ATP6V1B2	0.601666666666667
C14orf179	0.693625
CAPZA1	-0.150375
CDYL2	-0.160666666666667
GLRX3	-0.853333333333333
LOC136288	-1.293
MOBKL1A	-0.533
HTR2B	2.76025
CRYGD	-0.815333333333333
NUS1	-0.578166666666667
PGRMC1	0.297
MYOM2	1.59025
FLJ39653	-1.27816666666667
CHM	-0.0282
OR5M8	0.3465
ZNF619	-0.2695
FAM105A	0.87625
CCNL1	-1.07375
NAP1L3	-0.043
C10orf57	1.933
B3GALNT1	1.3235
CSN1S2A	-0.2475
TCP10L	0.88575
GDAP2	2.0425
DMKN	-0.639666666666667
COX6B1	0.10175
DNASE2	1.01916666666667
MSH5	-2.15175
LGMN	0.429375
USP31	0.00590000000000001
OR13C8	0.834
SDCBP	0.3652
NUDT11	-1.857
PYGL	-2.17716666666667
SNPH	0.8465
B3GNT4	-1.2675
MIZF	-0.6916
NUBPL	-0.452375
NOD1	0.324333333333333
CDH22	1.286
NUBP1	0.616666666666667
DSCAM	-3.44875
DGKI	0.191
FAM136A	-0.895
AKAP1	-0.134
SLC16A6	-0.3265
RIN3	0.78825
PSG2	-0.11175
DIP2B	0.479583333333333
PSORS1C1	-0.7035
KIAA0495	0.1035
FLJ90709	-0.371833333333333
LPA	-0.441333333333333
PIGA	0.0881666666666667
LY75	3.135
UTS2	-5.5925
RREB1	0.23825
GALNACT-2	0.4741
MGC3196	-1.28575
FLJ31568	0.10925
LPHN1	0.53325
SP1	0.4165
TOX4	0.394666666666667
HSPA9	-0.3744
APOBEC1	1.075
SLC35E4	-1.01525
LSM5	-1.06025
SURF1	0.5375
ZBTB1	0.391416666666667
GTF2F1	0.154125
RPS15A	-0.291214285714286
DUSP21	-0.818166666666667
GINS4	-3.51883333333333
MYO15A	1.15616666666667
GIMAP7	3.97875
MGC13379	0.30025
ATP6V1E2	-0.168833333333333
UTP3	-0.29025
HNRPA3	-0.799125
MT4	-1.5615
C14orf155	-0.69875
U1SNRNPBP	0.59475
CKLF	-0.75
PLEKHN1	-0.703833333333333
MBNL1	0.0776666666666667
NUP160	-0.944
ACSM2A	-1.4025
LOC129881	0.4715
KIAA1529	0.27975
FLJ22639	-2.06625
HAND1	-1.525
GSX1	0.6615
FGA	-4.15393333333333
SERPINB1	0.103
ZNF642	0.09275
IGFBP1	-8.165625
SLC1A1	1.94625
DHX57	-0.26175
ZNF766	-0.2055
PTPN21	-0.5686
GDPD3	-0.737166666666667
PNPLA5	0.169
TBR1	-0.62475
FAM116A	0.2435
IQGAP1	1.19725
FOS	-0.846375
ZNF226	-0.07425
FIGNL1	-0.9225
C14orf1	-0.0905
ZMYND17	-2.021
PUS7	-1.60533333333333
TUBB6	-1.0155
KCNQ2	-1.10325
MARCH6	0.012
CCDC33	0.436
PRODH	1.1235
RBM11	1.98225
EPHA6	-0.473428571428571
SLC43A1	-0.55375
LOC196541	0.52
NTN1	0.947916666666667
ING4	0.69
PCDHB10	0.5935
DPH2	-0.756666666666667
SPACA4	0.118
FBXL21	-5.669
DIAPH1	-0.321
ZNF71	0.224166666666667
CEP76	-0.5805
CORO1A	0.48675
RRM2	-3.78675
EDG4	0.933
OS9	0.942
SLC4A1AP	-0.31575
COG5	-0.16575
COPS8	-0.5175
NGLY1	-0.69975
NCBP2	-0.5825
C17orf42	-0.379166666666667
GPSM3	1.39425
SIL1	1.03766666666667
ASB6	-0.54
SMAD5OS	0.101166666666667
UNC93A	-3.42575
A1BG	-0.5025
C21orf62	0.33025
FMO5	-0.11425
ATRIP	0.308
CEBPG	0.405666666666667
C7orf38	0.0223333333333333
TNFRSF1B	1.64316666666667
CLEC1A	2.41533333333333
IQSEC1	0.677
PATZ1	0.8498
RBM22	0.95875
BAG2	-3.04466666666667
PAQR5	-3.18016666666667
C9orf127	1.1723
THNSL1	-0.17275
SHROOM3	2.6376
JAM2	1.2995
SNRPN	-1.53875
ALX4	0.507
CACNA1S	-0.427
FAM130A1	1.0105
CORIN	2.614
CD300LB	0.813
PLEKHG6	1.462
LRRC40	-1.063
PCLKC	-1.28275
PCDHB16	-0.599333333333333
WNT2B	-0.0168333333333333
ASNS	-1.99088888888889
MRPL49	-0.473
FLJ46111	-0.12475
ISG20	1.65575
SMU1	-0.2605
CASZ1	0.689
POLR1D	-0.50525
GIN1	-0.60625
SNAG1	0.306666666666667
ANKRD29	-0.62375
CDKN2AIP	0.182
KRR1	-0.045
CXCL1	-1.90233333333333
EPM2A	-0.3311
PC	-1.14916666666667
DEFB127	2.235
PDZRN4	1.0615
FAH	0.207875
OR51E1	2.7715
CDC2L6	-0.315333333333333
DNTTIP1	-0.2285
PAX8	-0.8085
TMEM116	0.04275
C1orf150	-0.3795
PRO2012	-0.15375
MRPL40	-1.26633333333333
BEX1	-2.8542
SLC2A4	-1.0705
PKMYT1	-2.12525
FEZF2	-0.617833333333333
SLC26A9	-1.684
MAP2	0.04325
LYL1	-0.6345
SLC25A19	-0.9335
NOS3	0.324
ZNF34	1.04283333333333
TMPRSS11F	0.129
FAM43A	-0.05625
FCRL4	3.754
KLF14	-0.04175
FLRT2	-0.372
WRN	-1.2715
SDF2	0.7698
KRT8P12	0.089
C6orf195	0.1155
C9orf125	-1.08916666666667
DZIP3	-0.566125
RIT1	0.582666666666667
SCML1	-2.55783333333333
RHBDF2	0.123
OR2G3	0.987
REXO1L1	-0.045
MAP3K7IP3	-0.65175
C3orf57	-3.1315
FBXW11	-0.320333333333333
ETAA1	-0.76575
C14orf131	-0.6053
AKT1S1	0.1255
SLC12A5	-0.605875
C9orf164	2.001
NRIP3	0.0724999999999999
NOS1AP	0.207
TMEM121	0.23775
SAP30BP	0.0666
DGCR6	0.3105
WDR76	-1.39525
FAM82B	-0.868583333333333
LOC606495	0.0895
MAP9	3.42091666666667
BCDIN3D	0.78025
CXorf36	3.42033333333333
DSCR3	-0.4896
ZFAND3	0.211875
C7orf43	0.509333333333333
SPSB3	0.9582
C19orf19	0.71675
FAM133A	-2.31925
C12orf25	0.24525
SLC39A3	-0.30325
DISP2	-1.51175
PI4KAP2	-1.731
MKRN3	-2.43866666666667
ADAMTS13	-0.655875
CBLN3	0.3664
TTYH1	-0.2755
C3orf18	1.03125
FLJ13236	0.24875
ZMYND12	2.734
C18orf25	0.015375
GLB1L3	-1.162
ATP13A5	2.2995
RANBP10	-0.21475
CD96	0.313
DENND1C	0.982
RBMS3	0.6317
SLC41A3	0.512333333333333
DGCR6L	0.37875
TMEM128	0.644666666666667
CSNK1G3	-0.103428571428571
MOBKL2C	1.2565
TSPAN6	0.005375
MATN2	0.3122
MSL2L1	0.322
ST6GALNAC2	1.641
FGFBP2	2.15325
FGL1	-5.6645
MPP3	-0.550666666666667
ARHGEF6	0.760166666666667
TGFBR2	0.6985
ACMSD	-0.0619999999999999
IL33	4.60775
C9orf5	-0.170666666666667
DEAF1	0.4086
AMN	0.593
DEFA6	-0.141125
RNF212	-0.4825
METT5D1	0.921333333333333
CIB1	1.1172
TSSK1B	0.15125
[truncated: 15,816 more rows]
