# Supplementary material for: iGC—an integrated analysis package of gene expression and copy number alteration
Source: BMC Bioinformatics. 2017 Jan 14;18:35. doi: 10.1186/s12859-016-1438-2 (PMC5237550; doi:10.1186/s12859-016-1438-2)
Supplement: Additional file 1: — The source codes and example data of the package iGC in R. (GZ 2818 kb) [file 12859_2016_1438_MOESM1_ESM.gz › iGC/inst/extdata/GE/US82800149_251976012210_S01.tcga_level3.txt]

Hybridization REF	TCGA-AO-A0JL-01A-11R-A056-07
Composite Element REF	log2 lowess normalized (cy5/cy3) collapsed by gene symbol
ELMO2	-0.280333333333333
CREB3L1	1.20875
RPS11	0.4605
PNMA1	-0.856
MMP2	-0.3
C10orf90	1.7145
ZHX3	0.596833333333333
ERCC5	-0.19825
GPR98	-1.541125
RXFP3	1.19
APBB2	0.34325
PRO0478	-0.397625
KLHL13	0.184
PRSSL1	-0.8475
PDCL3	-0.0253333333333333
DECR1	0.589375
SALL1	-3.77725
CADM4	1.0655
RPS18	0.760142857142857
HNRPD	-0.879916666666667
CFHR5	0.5185
SLC10A7	0.676
OR2K2	0.7685
LMAN1	-0.73925
SUHW1	-2.94
CHD8	0.8321
SUMO1	0.8242
GP1BA	1.4304
DDB1	-0.748
MYO9B	0.4884
MMP7	2.34975
CRNKL1	-0.28525
C9orf45	-0.0196666666666667
XAB2	0.13225
RTN1	0.401
KLHL14	-1.75828571428571
TBX10	-0.958
CENPQ	-1.7715
UTY	-1.07746153846154
ZBTB12	0.4275
DTNBP1	0.819375
KBTBD8	-2.92333333333333
ZEB1	-1.388
ZG16	-0.758
MIER1	-0.3715
ADAM5P	1.1145
CHD9	0.113625
STK16	0.1665
KIAA1486	-2.391
TOB2	1.14175
BANK1	1.0535
OR2V2	0.136
GRM2	0.1982
PROSC	-0.64475
SPIN2B	0.59425
PIR	0.238
IPO9	0.1637
EVC	0.6855
CXCL13	4.70783333333333
KIAA1199	-2.0397
SORL1	0.616
NAT10	-0.91525
CHD1	-1.58725
SYN3	-0.10725
SLC22A2	-1.637
SERPINF1	-0.345
WDR34	-0.369
OR7A17	-0.89825
C9orf11	-0.209
RNF216L	0.0894
LHB	0.34
STK25	-0.607
TAOK3	0.589875
LOC152573	-1.22366666666667
C3orf39	0.677875
C14orf108	-0.934555555555555
CDC25B	-0.804363636363636
BMP3	0.9565
TMEM180	-0.826
MAP1LC3C	-1.00575
CRYGC	-0.89
POU3F1	-0.891
C20orf32	-1.965
CCDC95	1.194
HIGD1B	5.3055
USP6NL	1.2075
ABCD4	-0.207
DIMT1L	-1.4465
TEK	1.309125
SLC25A46	-1.99375
LARP7	-1.3371
CD160	0.8175
MT1JP	-1.363
PHF20	-0.24275
CPNE4	-1.7065
GTPBP1	-0.300214285714286
RAB33B	-0.669
ALDOC	-0.22825
ZNF212	0.36325
NUDT1	-0.737333333333333
RFPL2	-2.1135
ZNF83	-0.1065
GDPD5	0.42725
PDCD4	1.1942
CEP350	-0.05975
OR10A2	-0.16025
CST7	-0.00974999999999999
CIAO1	-0.33325
SELL	0.133857142857143
OR8J3	-0.752
LTBP4	0.203
SIRT6	0.91325
CCL19	3.7805
PPIL1	-1.53283333333333
GBP7	0.0206666666666666
STK17A	-1.2223
ABR	1.07175
OR9G1	-0.385
FOXE1	-0.57425
CNGA3	0.183
GML	-0.366
CD38	-2.685
ZDHHC6	-0.282
NEFH	-2.5025
CTDSP2	-0.09225
PGBD5	2.02316666666667
CCNY	0.737571428571428
RMND5B	-0.178666666666667
ZNF257	0.3095
FLJ22167	-0.23875
EXOSC7	-0.780666666666667
ROR2	-0.805875
MAOA	-1.96275
TNNT3	-0.595833333333334
GYPC	-0.233
C7orf33	1.9535
PLIN	0.474666666666667
LOC90826	-0.09975
RNF4	-0.8475
F8A1	0.923833333333333
PLEKHG4	-1.63625
GRB2	-0.86855
HIST1H2AD	-0.03925
DUS3L	-0.9475
EIF1	0.1305
RP5-1077B9.4	0.385166666666667
FPGT	0.85725
GDF10	-0.7465
COQ9	-0.35825
GCC2	-0.1015
RARRES3	0.51175
PLXNA1	0.3841
KIAA0100	0.1015
PMF1	0.5375
FNDC1	5.55275
HS2ST1	0.0939166666666665
CRELD2	1.42075
C8G	-0.741
CD82	0.79525
LIM2	-2.106
UNQ6490	-0.0905
MMP16	-1.496
DRD3	-0.52475
C5orf26	-1.56625
C11orf73	-1.2255
PTP4A2	-1.198375
OR4M2	0.2045
HPCA	-0.4795
SEC14L1	-0.523666666666667
CHFR	0.26825
EMILIN1	1.39325
NDUFS4	-1.874
COL18A1	0.98625
PDZD3	-0.4867
C9orf16	0.824333333333333
ERBB2IP	-0.209833333333333
EMX2	4.45625
FUS	-0.78275
TF	-2.5981
CLCN4	-0.059
CXorf56	-0.82725
C11orf72	0.42875
ELAC2	0.0456666666666667
NPR1	-0.2005
ASS1	-0.986
USP42	0.16775
POLR2J	0.303
SEC23IP	-0.744166666666667
UQCRC1	-0.35975
LOC729603	-0.651
C1orf71	-0.28575
POLG	-2.112
ADAM23	-3.57975
TFR2	-0.81575
RICTOR	-0.8985
MGC39606	2.601
C19orf55	-0.497
SNAPC1	-1.04766666666667
GNA11	1.301875
CCDC52	-0.0521666666666667
FSIP1	-0.5685
UPF3A	-1.078375
IGSF11	-1.72916666666667
LAGE3	0.0275
CHST6	1.753
UNC13B	0.445
TTLL4	0.093875
ZNF687	1.258
SDC2	0.2515
COX7A2	-0.693
LAMB4	-0.25275
FAM24A	-1.665
LRRTM3	-0.7504
GPHB5	0.63875
OR4C13	-0.842
EIF3EIP	0.505214285714286
HABP4	-1.0845
TMEM125	3.265
CNTN2	0.217125
ASNSD1	-1.07575
FUT4	-0.540375
ACF	-2.6075
LOC158381	-0.83
CDH8	0.471
AGPS	-1.62216666666667
C4orf18	1.059125
PECI	-0.88825
UNG	-0.0842499999999999
GSTP1	0.424375
DCUN1D5	-2.1425
DKFZP564J0863	-0.45175
SLC9A3R1	-0.741875
BCDO2	-0.98175
CHMP7	-0.952625
REM2	1.314
DNHD1	-0.668625
FKBP4	-0.62925
ZNF350	0.40525
MGC11102	-0.252375
BST1	-0.12025
KISS1R	2.7755
NCR2	-0.69
DEFB125	1.9865
UBE2W	0.826
KRT15	5.437
C10orf99	0.5775
SCN11A	0.228375
GFI1	-3.04325
RDHE2	-0.518833333333333
FHL1	-1.26466666666667
OSGEP	2.2725
GATA1	-2.82383333333333
SMC6	-1.07825
TTTY14	-0.61725
LPIN3	0.3015
RPL4	-1.0466
RBPMS	0.4946
PRPF3	-0.2925
EMR1	-2.859
SPATA19	-1.39166666666667
XCR1	0.365
IRX3	3.6079
RBM6	-0.0565
KLF4	-2.09733333333333
UNC5CL	1.661
SEBOX	-0.334
BTK	-2.4245
KRCC1	0.69075
C6orf27	1.9575
SYTL5	-0.661
PRND	3.722625
LOC653319	0.1905
PIGL	0.3145
HUS1	-0.561
SFRS6	0.971833333333333
C17orf77	0.7105
UIMC1	-0.438833333333333
FXYD2	-1.2851
LOC283152	-0.46275
ZNF667	-0.9245
ZCCHC12	-0.664333333333333
TFEC	-0.126
ATP7B	-0.4715
POLD2	-1.52583333333333
RG9MTD1	-0.85025
ACOT2	-0.318666666666667
HIST1H4I	-0.433714285714286
PPARGC1A	-3.0509
ETFA	-2.909
POLRMT	0.562
ZNF146	-0.3565
MIA2	-1.005
KLHL6	-1.6865
HOXB5	0.34075
NENF	1.638
CUGBP1	0.36925
PRSS22	3.36683333333333
CASC4	0.5526
CUL4B	-0.3536
CENPJ	-1.0028
PITX1	0.559166666666667
FLJ31033	-0.5975
CELSR3	-1.36133333333333
ZNF568	0.022
ITSN1	-0.8995
EHBP1L1	-0.955166666666667
C19orf2	1.578
DCTN1	-0.56875
LIN28B	-3.6766
TNKS2	-0.97025
C1QBP	-0.62175
CADPS2	-0.46925
SRMS	0.198666666666667
GJA9	-0.09
MGC24975	2.166
TRIM45	0.375333333333333
TSP50	3.51375
TCP1	-2.215
TMED7	-0.9485
CMA1	-1.8635
CENPL	-0.808333333333333
PTCRA	0.1885
FST	-3.77725
VWCE	-3.3165
PAWR	-0.41425
ABCC12	0.61375
LDLR	-2.2173
ASTN2	0.4614
LOC441212	0.359875
GPATCH8	-0.19925
TANC2	-1.54291666666667
KIF4A	-1.039
C18orf18	-1.22375
PGM1	-1.83575
KIAA0258	0.983
CPD	0.396375
SNCAIP	-1.662
DCT	-2.82333333333333
HLA-DOA	1.74290476190476
OR11L1	1.1375
UPK1B	-1.0586
DNAJB4	-0.97425
UGT1A8	0.232
HIST1H4L	-1.1505
PECR	-0.851166666666667
HSPA2	3.252
WFIKKN1	-1.544
SERP1	-1.749875
SYDE2	-0.455333333333333
TACR2	1.038
NUP85	-1.2215
CD177	-1.6005
LGR5	-2.2435
PIGG	-0.4205
PTHR1	-1.54233333333333
RAB5A	-0.0268999999999999
FLJ13224	-1.1325
USP9Y	-1.144
C7orf53	2.3385
LRP1B	-2.5715
XAF1	0.0322
ABCG8	-1.1225
ANKDD1A	0.264666666666667
DAND5	-0.1375
SPAG6	0.1596
LINCR	2.7645
ZDHHC22	-1.22975
CCDC60	-0.201
THOC7	-1.1065
TCTA	0.5187
OR8K3	0.69025
NY-REN-7	-1.32725
B2M	0.2745
C6orf141	0.341875
LPPR4	2.64075
SQLE	-0.4925
SEPHS1	0.95175
BTBD14B	1.41028571428571
PLRG1	-0.39575
SPG7	-0.07025
ZNF614	-0.741333333333333
PARD6G	2.72166666666667
INPP5B	-1.2763
GRPEL2	-0.21875
PPID	-0.7645
TRIM56	-0.26675
UBE2J1	-0.6375
IL20RA	0.1645
LOC387856	0.323333333333333
C1orf107	0.708583333333333
UTS2R	2.79675
C19orf22	1.3175
SAFB2	0.239
KIAA0652	-0.918
KLRG1	-1.7378
MS4A8B	-0.0473333333333333
FRAG1	0.5525
KIAA1546	-0.809
E2F4	-0.6437
CLEC4M	0.7485
BTBD14A	0.95825
KIAA0999	0.0945
GYPA	-4.02833333333333
TAC1	-0.542875
TRAIP	-1.13766666666667
KIAA0232	-0.5539
ERCC8	-1.92475
GPX4	1.20775
KIAA0368	-0.23525
GPR157	0.896333333333333
CTAGE4	0.5005
C9orf30	-0.976
OR52A1	0.6935
HSP90B3P	-0.599
ALG9	-0.4673
BTBD10	-0.00724999999999999
SDK2	0.3705
BAIAP3	0.552
RABGGTB	-0.305125
ANKRD40	-1.24783333333333
KRT74	-0.03
CALCOCO2	-0.721428571428571
SNCA	-3.5925
TMSL8	0.3625
C2orf53	-0.235
ESRRB	-0.18425
ARHGAP26	1.5015
TDRD9	-2.17525
HRAS	0.110833333333333
KLRC4	-2.5085
JAGN1	-0.355666666666667
BSDC1	1.69325
RNF43	-1.3007
NDUFAF1	-0.3355
PHF12	0.061
OR1L3	0.039
FOLR2	1.46533333333333
LYZL6	0.0673333333333334
tcag7.1260	-2.107
WSB1	-0.807333333333333
PROS1	-0.672
OSTN	0.54
PSMB8	-0.3325
SOCS4	-1.61328571428571
DDIT4L	4.0705
MAS1	-1.986
MGC34796	-0.128
CSHL1	0.417166666666667
TBCCD1	0.369
ZBTB7C	0.5955
AP2S1	-1.038625
P15RS	-0.3457
VAT1	-0.8057
SHANK3	2.19633333333333
TUFM	-0.0778333333333333
THEG	0.92125
KRT34	-3.16975
SGSM3	-0.318125
TOMM22	-0.72125
SOCS3	0.4755
CPO	2.9865
POP4	1.352
BHLHB3	-1.3415
MALL	1.731
OR1B1	0.6245
PARK2	-0.024
GPR124	1.733375
LCE1E	0.1875
RUVBL2	-0.89175
CGRRF1	-1.0871
ACPL2	0.4455
WNT10B	-0.04125
BAIAP2L2	-1.14975
ISCA1	-0.275
C1orf125	0.446428571428571
RPAP1	0.4685
RAI16	1.04116666666667
RPL27	-1.872875
NLRP9	0.045
EPN1	0.015
LOC388610	-0.0666250000000001
SLC35A1	0.0287
GAL	-1.38525
SLC14A2	0.724
RDH11	-0.446333333333333
FAM138F	0.349
AUH	-0.82675
FLJ40243	-0.780333333333333
C14orf129	-1.72983333333333
MBD2	0.00483333333333337
ABHD14B	-0.07125
PIGT	-0.474125
ALS2CR4	-0.23725
ALAS1	-0.6992
FOXO1	0.387333333333333
CRLF3	0.45675
C20orf107	-0.4175
FARS2	-0.42325
CCDC28A	-0.33425
NPHP3	-0.45675
OR13F1	-0.5765
TSEN54	-0.74
DEFB106B	-0.328285714285714
OR8B4	-2.2455
STH	1.16225
ZC3H14	-0.990125
CBX2	-0.1785
TMEM49	-2.13575
C6orf21	0.508
FLJ20920	-1.289875
CRTAP	-0.546642857142857
DDX50	-0.03475
STYXL1	-0.767
BLVRB	-0.943666666666667
LOC147650	1.353
MMP24	0.1645
GRID1	2.33316666666667
BANF1	0.227666666666667
CTAGEP	-0.3635
HMBS	-1.68975
SLC25A24	-1.556
C14orf50	-0.748
MRO	-0.611333333333333
SLC25A15	-0.659
FAM84B	0.4395
TDP1	-0.571
C16orf78	0.508333333333333
C11orf57	1.08475
RFK	-0.969
ZFYVE9	0.377
STCH	-1.833
WIBG	0.52025
LOC283871	-0.9192
GBA2	-0.6306
NDUFB3	-0.7065
HSD17B13	-0.36725
GRIN3A	-0.31675
FMNL1	-1.058
SEPT7	-1.0821
GNLY	2.7845
GRAMD1C	-0.363
ZNF165	1.89575
USP38	-0.5885
FAM83A	-2.90533333333333
C14orf24	-1.05825
ARMCX3	0.20275
ARHGDIB	-0.636333333333333
AK1	0.55475
KIAA1045	-0.2145
DNAJB13	-2.805
NEU2	1.485
HIST1H4B	-0.820833333333333
FAM20B	-0.2696
HES2	-0.182923076923077
FAM73B	-0.6102
LOC388381	0.5235
INTS7	-0.182818181818182
AMPH	-0.8255
ZNF775	1.1315
UCKL1	-0.3425
C10orf97	-1.3045
C1orf161	-0.895
ALDH1L1	-0.76425
FLJ39378	0.072625
SLC23A1	-0.069
RBM4B	0.16725
THAP4	-0.274833333333333
OGFRL1	4.12425
KIAA0831	-0.56775
PPP1R15A	0.249
C1orf96	1.22871428571429
C12orf11	-0.29625
BMF	1.952625
MAN1A1	-1.24625
KIAA1600	0.237333333333333
NLGN4X	-1.062
ALOX12	-1.361
RB1CC1	1.1293
NEIL2	0.5291
EIF4E	-0.254772727272727
ABHD5	-0.1055
EXOC4	-0.799
CIP29	-0.597666666666667
BATF2	0.621
SLC29A4	0.801625
HTR4	0.161333333333333
EMB	-3.43625
TRAF6	0.14575
LMNB1	-0.15225
FAM19A5	2.234125
SHE	1.368
PIK3C2B	3.08775
C15orf15	-1.9287
USP15	-0.4563
TCEAL2	3.17525
C5orf39	1.451
PTGER2	-2.1005
SLC31A1	-2.0181875
IFT172	1.208
ADAM29	0.696
GFOD1	1.12375
ST7L	-0.0163333333333333
C15orf26	-3.04475
PKN3	-1.38875
CNTD1	-0.9708
COMMD1	0.4545
NTRK2	1.79275
FOXN3	-0.10175
MFGE8	1.1889
PFKFB2	2.22366666666667
TAS2R4	-1.0915
ENTHD1	-0.810666666666667
PRMT5	-2.405375
MGC16384	-0.568375
LOC442229	-1.31125
TSKU	-0.647375
KRTCAP3	3.9345
PDLIM1	-0.0637
KCNS2	-0.428
RNF126	0.112833333333333
CEP63	-1.2145
CLIC4	-0.667125
hCG_1990170	-1.358
ACR	1.5221
KLK7	6.4985
ALOX5AP	0.811125
RIPK3	1.61775
TAS2R9	0.1135
C19orf18	3.6165
BIRC6	-0.0548571428571429
ZNF16	1.5695
RFT1	-0.721
SLC8A2	-1.65425
TACC1	-0.2215
ITGAD	0.928
SAMHD1	-2.15775
SH3PXD2B	2.66
EPC2	1.264
C20orf85	0.469875
ATP13A2	0.173166666666667
KRT4	0.71975
CAPNS1	-0.72325
MDM2	-0.528833333333333
PCDH20	-2.22733333333333
KCNK9	0.922
OR2C1	-0.354
KLHDC3	-0.2675
IPPK	-1.0355
EFHD2	-0.451875
GALR3	2.74775
NBEA	-2.03683333333333
ABCA6	0.7486
CLDN3	3.89116666666667
AKT2	-0.309076923076923
EGFR	1.1217
RBM16	-0.26725
ZDHHC3	-0.0922
SLC25A4	-0.756333333333333
CYB5B	-2.06266666666667
CPXM1	-0.343
NDRG1	0.712461538461538
FLJ43826	-0.43825
OR5L2	0.2548
FARP2	-0.4701
MRPL46	-1.43208333333333
LDHAL6B	0.106166666666667
MAPKAPK3	-0.434
NCAM2	-4.265
PRKD2	-0.350333333333333
ZFP36L1	1.374
CYSLTR1	-1.65525
OR4C3	0.3875
HIST1H2AJ	1.1985
CCNB2	-1.43811111111111
ZNF10	1.502125
TMEM175	1.456
FAM134A	0.1975
TIGD4	-1.4985
PCNP	-1.534
MGC39715	0.3645
LQK1	-0.82675
CREB1	-0.8962
TMPRSS3	0.16375
C4orf32	-0.722125
LAT	-0.868583333333333
KCNA3	-1.8045
SKIV2L2	-1.50825
ROPN1B	4.20975
tcag7.23	-0.64
CDT1	-1.894625
ZHX2	1.50825
CD28	-3.38225
ZNF624	1.36275
SEPT2	-0.53
SOHLH2	-0.700714285714286
MCOLN3	-0.186142857142857
UNQ1945	1.519
MASP2	-0.398
ZNRF3	-0.4982
GPATCH3	-0.84875
AGL	-0.330625
QRICH2	0.266
PSD4	0.653833333333333
CCNB1IP1	0.3485
ENPP7	-0.37325
OBFC1	-1.93025
KCNG3	-1.82633333333333
C14orf79	-0.224333333333333
ENPEP	2.96166666666667
SCT	1.276
SKI	1.421125
SEC61G	-0.99575
CAPN11	-1.8265
ATXN7L3	-0.3905
DBNDD1	2.2075
FAIM	0.7445
ANKRD36	0.2595
GABRP	5.39816666666667
TACSTD2	1.76766666666667
EIF3J	-1.43775
PPP2R2A	-2.50325
TEKT4	0.658
PVALB	-2.70316666666667
F10	-2.14016666666667
FAM134C	-0.2699
COMP	4.154625
EFCBP1	-2.485
SCLT1	0.18475
TAL1	-0.0483999999999999
ACSL1	0.83225
ABCC5	0.0828333333333334
ABL1	-0.612888888888889
RBBP7	-1.28383333333333
PTPRG	-0.00774999999999999
NCOR1	-0.461
SPINK4	-1.82266666666667
TXNRD1	-3.4019
TNRC15	0.557375
C9orf138	0.51825
UBE2H	0.771333333333333
BRDT	0.0576
C8orf31	-0.783
CCNE2	-0.742727272727273
SLC6A8	-0.8645
CALCR	-3.5795
PPP1CB	0.488166666666667
ABHD8	0.32825
ARF5	0.937
SLC24A4	0.174
CCT3	0.1675
ZNF121	-0.33125
SLC3A2	-1.8425
OR13A1	0.338
SLC5A10	1.243
RAD50	-1.66275
IER5	1.051125
MTHFD1L	-1.6735
MBTPS2	-0.987
MVK	-0.846
NCL	-0.0117
PSMD10	-1.9415
MOBP	1.218
FLJ32894	-0.801
HRH1	-0.657833333333333
C5orf30	-0.561
NUDT16L1	0.3782
RASGRP3	6.09466666666667
PRKRIP1	0.1763
CCDC75	-0.1695
LOC253970	0.52225
KIAA1239	0.1035
MED21	-0.4885
SYT11	-0.0395833333333333
NTSR2	-0.8115
EGFL11	0.251
CXorf59	2.34
OR2A25	-0.16325
SPTBN2	-0.527
LRMP	-1.93166666666667
RNF111	-1.4375
PTH	-1.6275
LOC619208	0.287666666666667
KIAA0895	-0.07275
RANBP5	-1.8675
P2RY10	-0.1928
NME5	2.92616666666667
DDX21	-0.5385
LRSAM1	0.0335
HDAC11	0.605666666666667
VMO1	2.31
NOLA2	-1.0905
ADAR	-0.286333333333333
MTO1	-1.75033333333333
SF4	0.730666666666667
P2RX1	-0.606666666666667
HBM	0.821
EN2	2.9895
C14orf172	0.52675
TM9SF2	-1.6551
INHBE	-0.8045
TCTE3	-0.373916666666667
TOX2	-1.83475
CTAGE3	-0.143
HBB	5.8608
MED15	-0.861833333333333
CASR	0.73075
C6orf66	-0.764833333333333
MTPN	-0.41025
UNC50	-1.55075
C21orf33	-0.337375
IRF2	1.2975
PGR	-2.48933333333333
GPR84	1.189
CROCCL1	-1.293
SRPX	-1.72525
BRE	-0.671
FGF10	-0.1185
SDC3	2.03866666666667
ZRSR1	0.543833333333333
DKFZP434P211	-0.7045
SOX6	1.09
RPUSD2	0.44575
C14orf173	-0.0240833333333334
MAPK11	1.03483333333333
TBC1D22A	-0.2625
FAM123A	-0.299
COL4A6	-3.62116666666667
TOMM70A	-0.99
NAB1	0.655125
MGC16385	0.3695
TSPAN18	0.0356666666666667
MED31	-0.586
PLG	-0.393333333333333
CAPSL	-0.5185
ZNF532	3.0004
ASB14	0.31
CA8	-3.63375
NUDT16P	-1.8196
SLFN11	-1.7315
LRRIQ2	-0.464
NOL7	-0.0513333333333334
BRMS1L	-1.777375
JARID1A	0.528333333333333
PANK2	-0.9525
ICAM3	-0.92875
MDS1	-1.3365
TAF8	-0.81475
RNF139	0.53825
ZNF594	0.1515
ADAM8	0.65
SFTPC	0.3115
MAN2B2	-0.341875
RGS12	0.674875
EIF1AY	-4.42481818181818
LRRIQ1	-1.72216666666667
GPR150	2.8135
CCDC21	-1.0615
PRRG3	-0.166333333333333
SAA4	-3.09475
RAPGEF5	2.21075
ZCCHC2	1.09283333333333
MGC39372	-2.141
PPP4R2	-0.571
CDCA2	-1.64933333333333
OR4D5	1.083
PTGFRN	0.1733
SIGLEC5	-0.5212
C19orf61	-0.599333333333333
NMUR2	-0.1515
KIAA1586	-1.38816666666667
DAGLA	0.469166666666667
CHCHD6	-0.468
GPR32	-0.85
NEUROD6	-1.05066666666667
SLC2A4RG	1.8659375
CA5B	-0.147
FBXL3	-1.392
MPHOSPH9	-2.06675
HMG2L1	0.40025
HCN4	2.0574
CEACAM19	2.15225
SH2D4B	0.9588
HFE2	-1.2515
TGM4	0.202333333333333
LYPD2	-0.309333333333333
TBC1D15	-0.6835
MRPS21	1.7752
NONO	-0.8956
CLEC5A	1.437625
ITCH	0.5234
MGAT3	-0.0223333333333333
MBP	-1.027625
RPP25	0.6175
SOSTDC1	1.48475
HRC	-0.885
TRIM48	0.8785
TMEM133	1.197
ECEL1P2	-2.413
HOXC11	-0.00299999999999999
DOK5	1.2005
HELZ	0.391666666666667
LOC348180	-0.5365
MGC33894	0.31
ADRB3	0.429
DMD	0.791
PTRH2	-0.51175
MPEG1	2.02433333333333
NDUFA12	-0.6915
KRTAP2-4	-0.0731666666666666
STAMBPL1	-2.0685
ADCY2	1.78
UNQ6125	0.374
KLHL20	0.335166666666667
SRM	-1.06775
OTC	-1.04375
TMIE	0.45
SNX8	0.8155
LIPK	0.4555
CHURC1	-1.91983333333333
KLC2	0.757666666666667
HDAC1	-0.688
FAM128A	0.581833333333333
FNDC3B	-1.0944
MTCP1	0.1314
WFDC10B	0.174
PCDHGB3	0.112
ATRNL1	-2.59157142857143
CAV2	-0.23625
MED26	-0.0106666666666666
DUS1L	0.952
CHRM3	-0.929875
NEK9	-0.781
WARS2	0.97625
TBX22	1.3845
TOMM40	-0.51125
RP6-213H19.1	0.1145
TUBGCP5	-1.42825
IGSF6	2.69925
TPPP	1.12316666666667
UNQ6190	0.4855
GSTM5	0.126875
BTD	-1.45516666666667
PDCD1LG2	-1.13633333333333
SNRPB2	0.171
ERICH1	0.5325
APOA4	-1.210875
HOXA11	-0.88875
NARG1	-0.52675
MKX	-1.64975
RAB28	-1.46114285714286
PKP3	1.43275
SH3GL2	4.2985
CTSO	0.44175
RPN2	0.231375
IL28RA	0.822166666666667
SFMBT1	1.38825
WDR57	-1.010375
FER1L3	-0.26075
HSF5	0.06425
TTC9B	-0.0372500000000001
C4BPA	-2.2165
ALB	-3.83730769230769
SORBS3	0.793375
UPF2	0.0405
JPH1	0.9165
AGBL2	-1.73525
DOPEY1	1.6615
TERF1	0.310416666666667
KIF22	0.646333333333333
NINJ1	0.7805
SEC61A2	0.394083333333333
HIST1H1D	0.7935
SFXN4	-0.359375
UCP3	1.1758
ZNF703	0.759833333333333
MYL6B	0.70725
TREM1	2.17475
OR52E6	0.952
CKMT2	2.73275
HLA-C	2.087875
SLC13A3	0.8695
TIMP4	-2.679
SLIT2	2.6945
RSF1	-0.674444444444445
LONRF1	-0.841692307692308
MON1A	0.500833333333333
CACNG6	-0.806666666666667
DPPA4	-3.4335
ZSWIM3	0.54925
ZNF804A	-0.7815
CCIN	2.08275
SLC25A31	0.517
KCNMB4	-0.796
RABL5	0.10875
GALNS	0.4093
STX6	1.690625
HIST1H1C	-1.13866666666667
CIDEB	1.0435
CASP4	0.278
PDK3	3.701
KCNJ11	-1.08
TPR	0.628875
ZSCAN20	-0.3605
MTX2	-0.3245
HIST1H2BH	0.424
LOC283767	3.03775
LYRM7	-1.74229411764706
BRD3	0.364833333333333
HIST1H2BO	-0.10475
MAGEB10	0.5715
SLC45A1	-0.17175
SERPINA3	-0.56385
KIAA0143	0.356
KCNJ16	4.70766666666667
KRT79	-0.773
FABP2	0.415
NUT	-0.138666666666667
ZNF57	-0.41775
FBXL4	-1.61025
CLEC9A	-0.955
UGT8	2.5805
BMP2K	-0.414
MAPK4	0.1415
SLC25A23	1.1789
HINT1	-2.4419
KRTAP13-1	0.3505
SFXN5	-0.7892
CHCHD2	-0.0555833333333334
FAM3D	5.1085
NDP	-2.722125
RHOBTB1	-0.128166666666667
SLC4A4	-1.232875
RPL38	0.048
HTF9C	0.763333333333334
AP2A2	0.0575
ZBTB46	-0.646
MAP7D1	-0.402875
AOX1	-2.87816666666667
CYR61	0.854166666666667
DTNA	1.22815384615385
JRKL	1.14325
TMOD3	-1.9425
EEA1	-0.3151
ADCK5	1.9025
IL1R1	0.997833333333333
KLK3	0.914769230769231
HRSP12	0.4675
KTN1	-0.69
LOH11CR2A	-0.4475
RELL2	-0.46775
MAB21L1	0.4015
C20orf59	-1.10066666666667
PHKB	-0.615
ADAM2	-1.7645
TBC1D8B	1.06716666666667
FAM13A1	0.71275
LAPTM4B	-0.49
LCN8	-0.0625
TMEM147	0.3235
SYT4	-0.769166666666667
XPO7	-0.6915
C9orf62	3.5845
GPR75	0.3845
TRIM5	-0.9695
APOC1	-1.3815
RNASE4	-0.263666666666667
PARD6B	-2.017375
ARID1A	0.215083333333333
TPD52L3	1.3923
RRAGB	0.193666666666667
RCN2	-1.24116666666667
HIST2H2BE	-0.369125
STARD7	-0.62675
SHMT2	-1.315
KIAA1751	-0.2815
MLYCD	-1.254
LOC162632	-0.4392
UQCRH	-1.56275
RP11-217H1.1	-0.1763125
SDHA	-2.06266666666667
NCLN	0.242
ZNF17	-0.227
RCBTB2	-1.30775
VEGFB	-0.217
RP4-747L4.3	0.55525
COLQ	0.00611111111111106
MPN2	-0.813
DRG2	0.12925
KLRB1	3.29575
ALPK2	-2.0565
DNASE2B	-0.3795
FLJ23834	0.115
AXUD1	0.048
SAFB	0.4451
NSUN4	-0.2965
RFX2	-0.484333333333333
MAPK8IP1	-1.51033333333333
FANCD2	-0.118571428571429
ANKZF1	-0.764
C19orf50	-0.43775
DUSP8	2.18175
SENP5	-0.165
NFKBIL2	0.452
LBR	-0.3165
IGFL1	-0.2485
LZTS2	1.102
IL2RG	-1.1165
CCDC51	-0.92425
KLF3	0.186
ANKRD37	-1.1895
KCTD14	-3.65333333333333
FZR1	0.192916666666667
SLC44A4	-2.0536
ESPL1	-0.6815
GMPR2	-1.9611
TBC1D19	-1.6675
ERGIC1	0.902259259259259
ERBB4	-0.1018
TSPAN32	-0.27925
MAP4	0.1515
GPHN	-1.52325
SLC6A2	2.853125
HIVEP1	0.47675
DFFB	-0.3697
EIF4EBP2	0.975375
DMRT1	-0.9925
HSPB6	-0.313
IER2	0.588833333333333
AIFM1	0.0515
WWC2	-1.265
MRPL4	-0.228
FLJ21062	-0.150833333333333
EPB41L4A	0.869727272727273
SH2D6	-1.05725
TAF4B	-0.276
GAL3ST3	-2.6785
MALT1	-1.2535
RTDR1	0.50225
ARVCF	0.796875
MEX3B	-0.0445
FBXO16	1.6375
KIF7	-0.1785
C1QC	5.06633333333333
ZNF783	-0.200666666666667
ZNF85	-0.72525
MMP13	-2.1835
KIAA0329	0.848875
RTP3	-1.684
ZBED3	1.13625
CLGN	-4.54325
SLC25A37	-0.296791666666667
hCG_18290	-0.30575
OR5AS1	-0.4525
SMARCC2	1.16016666666667
FAM109A	0.41
CCDC12	0.2975
USF2	0.6486
DEPDC7	-0.839
C20orf24	-1.4945
JMJD3	1.284
DSP	1.21307142857143
SLIC1	0.217714285714286
FAM20A	1.683
IRF2BP2	0.772375
ZNF230	-1.8235
MSN	0.932214285714286
SLC9A5	0.472
EPDR1	-2.5181
MUSK	-0.078
ZNF434	0.4095
SMARCD1	-0.555333333333333
ZFP106	-0.574
ZNF347	-0.4696
GTF2E1	0.0395
RY1	-0.420333333333333
ATAD2B	1.476
ARHGAP17	0.1434
KCNIP3	0.0485
SFPQ	0.307375
GFRA4	2.1552
AKR1B10	-3.679625
TIGD6	-0.2745
RGS16	1.958625
URB1	-2.3535
OR4C46	0.1248
TOP3B	-1.224
NFATC4	0.287
CA14	-3.79225
BMPR1A	-0.179
SNRP70	-0.514125
PRL	0.1199
C6orf130	-1.70325
STAG2	-1.216
CD55	-0.583214285714286
RPS23	-0.9875
SSX2	-1.124
FDPSL2A	-1.60625
FBXO27	1.52625
SYNGR3	-1.05783333333333
TMSL3	1.86575
EML1	-1.0425
NUP93	-1.13766666666667
SMAD3	-1.5308
KIAA1189	-0.3995
HNRPUL2	-0.275333333333333
TBC1D12	-1.49883333333333
C16orf24	1.7685
MRVI1	1.6285
ZNF581	-0.816333333333333
ELOVL3	-2.292
OR51Q1	-0.7035
CACNB3	1.84783333333333
GALNT13	0.5865
C10orf84	0.1418125
NEDD4	-1.1325
SPO11	1.222
OR5AU1	0.689
NEK4	0.0599285714285714
PRKAR2A	-0.387833333333333
IHPK1	-0.486833333333333
ATP6V0B	-0.46975
CACNA1E	3.181
CEACAM8	-0.13925
PEX14	0.2215
FLJ12993	1.8785
ZBTB38	-0.812
PCTK2	-1.51833333333333
LRRC16	1.5284
FBLIM1	2.03491666666667
FYCO1	0.719
RP5-1022P6.2	0.17875
CMTM1	0.631666666666667
PLTP	0.853666666666667
RAPH1	0.242
DOCK8	1.03225
EZH2	-1.1558
SLC25A1	-0.760166666666667
PLEKHB1	2.6543
GRB7	3.4465
ZFP37	-1.4475
MRPL33	-0.57425
PELO	-1.5395
ARMC1	-0.0563636363636364
C9orf27	0.991375
FLJ25778	-0.734
C9orf37	-0.883333333333333
TMEM66	-1.9875
SPRN	0.1445
HBEGF	0.744875
PI4KA	-1.244
LEPRE1	0.5745
POU2AF1	-2.37875
MRPL12	-0.350666666666667
REP15	-0.877
ZC3H3	1.30925
RASAL1	1.743
DDAH1	0.391
ACBD5	1.552125
TMC2	0.656
CCDC137	-1.07825
SAMD13	-0.1555
UGT2B15	-4.482
TIPARP	-1.90225
DNASE1L3	-0.01575
TRIM72	-0.573
DBX2	0.230333333333333
IPO8	1.00525
C21orf88	-0.4612
MAP3K14	0.06975
LOC51233	0.215
GGTLA4	2.951
PDE6D	-0.50375
ZNF117	0.4865
CLK2	-0.369375
NKRF	-0.12875
TNFSF15	-0.4697
DUSP2	-0.257
SECISBP2	-0.6693
GABRR2	0.422
PPAP2C	2.3685
LOC51145	-0.865166666666667
PAG1	0.883375
PIK3C3	-0.369
GNG10	-1.806
APOL4	0.131166666666667
ANKRD28	-1.438125
STMN3	-1.5437
RAB14	-0.1898
CDK2AP2	-0.008
HDDC3	-0.703375
COMMD7	0.2035
CXXC1	-0.728
HMCN1	-1.95933333333333
CD40	0.51125
DYNC1LI2	-0.044
GDI1	1.25675
LOC646938	-0.42025
VSNL1	-0.214333333333333
PIH1D1	-1.00733333333333
RAET1G	1.5815
KRTAP5-9	0.8235
EFTUD2	-0.292
ZNF311	-2.4345
ATP6V1G3	0.021
OR2W3	-0.88775
SCN4A	0.07625
MED10	-1.894625
FAM135A	0.0687
ARHGAP4	-0.695
EHMT2	0.131
UFD1L	-0.23925
ERMP1	-0.279
MAG1	-0.751666666666667
THAP8	0.451833333333333
HACE1	-0.322
FAM82C	-0.481833333333333
C3orf20	-0.562
UNC84A	-0.0956666666666667
SCD5	-0.858071428571429
LASS6	-0.685375
LSG1	-0.558416666666667
MAL	-4.413
GPR22	-0.806
WDR5B	0.533
ACTRT1	0.3315
C17orf60	-1.0745
GRIN2C	1.4093
ARMC8	-0.418916666666667
SLC47A1	-2.90616666666667
DMPK	0.4405
DHRS13	-0.0225
SMC1A	-0.8175
KRTAP17-1	0.96225
SMYD5	-0.3955
TUSC2	1.102125
CRHR2	1.0035
KIR3DL2	0.2425
CCDC104	-0.26875
ATP2C1	0.179375
CROT	-2.11875
PABPC3	-0.0566666666666667
EGR1	0.5855
THSD1	0.75975
KHK	-1.6855
SLC12A2	0.3434
CD58	-1.1825
STOX2	1.32883333333333
CCDC76	-0.0946
CCDC48	1.73175
DNAH1	0.882833333333333
ZIC4	0.16975
OR1G1	0.776
PSMC6	-2.0395
PROKR1	0.065
ABCB1	-1.56825
TRAT1	-2.09175
LLGL1	-0.2865
MTF1	0.51275
USP54	1.39025
PAGE2B	-1.633
ITGB7	-2.55975
CCDC81	0.192
LOC149837	0.58875
SCUBE1	0.0585
ZSCAN10	2.819
HUWE1	0.0130714285714285
CDH17	0.3665
CD180	-2.41275
IL17A	-1.05625
TMPO	-2.46371428571429
KIAA1524	-1.319
HDGFRP3	-1.48
OXCT1	-0.255090909090909
RRAS2	-1.2195
LTBP2	2.0405625
SV2B	1.60183333333333
CYP2A6	0.1795
PKD1L2	-0.594833333333333
PPM1M	0.1985
FLJ22662	0.318333333333333
ZNF502	3.22225
GP6	-0.797
CRYBA2	-0.81525
LEF1	-1.9141
CTPS	-1.61171428571429
EYA1	-3.61183333333333
EPS8L1	0.75025
MAPK14	-1.05616666666667
SERPINB2	-4.35275
GTF2F2	-0.126
ZNHIT4	-0.0975
PLA1A	0.577
C20orf114	0.4245
HPR	-2.7415
C18orf2	-2.76116666666667
SATB2	-2.0935
KCNJ9	0.3036
MGC157906	-1.0475
MOCS3	-0.26125
C17orf71	-1.55666666666667
PPHLN1	-0.6448
HIST1H2BN	0.149625
RAPGEF1	-0.18225
MAP3K8	-0.0935
DLG4	0.781
STC1	1.31225
CDGAP	0.83075
DDX26B	0.918
LOC150223	-0.942
CPSF3	-0.719166666666667
TMEM14A	-1.1075
MYH3	-0.35275
GPKOW	-0.655
SULT1A1	-0.004
SPON1	0.0286
YY1AP1	0.4545
RAB23	-0.85025
PLA2G4A	-0.86475
MAPRE3	-1.09825
ZNF516	-1.41792857142857
GGPS1	1.351
EXOC3L2	1.04025
C19orf42	-0.0227
MAP2K2	0.267166666666667
HIST1H2BB	-0.1675
RNF19B	-0.1475
C6orf128	-0.236833333333333
TLR8	0.423666666666667
PCDHA9	1.466
CARS2	-0.48625
CLUL1	3.60516666666667
RHAG	-3.303
UNK	0.647
EXOC8	0.3178
C9orf95	-0.1645
C14orf143	-0.694833333333333
MAML3	-0.0898571428571429
LDHA	-3.53075
MRPL20	-0.32025
KLHDC6	2.7985
ATP5S	-0.931333333333333
C8orf55	1.13325
PHF19	-1.711
KRTAP13-4	-0.2755
TTC5	-0.764
XKR5	-0.0245
SILV	-3.802
TEX28	-0.6655
TCTN1	0.46025
CX40.1	-0.33525
PPP2R5C	-0.734875
C12orf30	-2.1938
CAPG	1.741
MPZL1	1.40185
ARSB	-1.30783333333333
TDH	-2.637
WASF4	0.6795
TSSK3	-1.05633333333333
7A5	0.9335
CRISPLD1	4.945125
MAD1L1	0.148666666666667
SPIN4	0.452833333333333
AMPD1	-1.28425
DPYSL5	-0.059
INPP1	-0.426
ANKRD11	0.0719444444444445
NPAS4	-0.65075
GCET2	-1.6176
RNASE9	0.7695
GUCY2D	0.258666666666667
CCDC98	-0.86975
FGF4	-0.797375
CPM	-0.6625
SLC26A4	-3.0778
PLD5	-0.31075
FAM59A	1.2093
FBXO5	-2.4775
SIPA1L1	1.603375
DPYS	0.352
ATG4D	0.4505
TGM3	0.522
MTCH1	-1.181
HK1	-0.162214285714286
CDC26	-1.21925
GALNT12	-2.76816666666667
LOC339229	0.06525
MRPL35	-0.269875
ORC4L	-0.974625
TNKS	-0.284857142857143
C2orf24	-0.00566666666666667
ZNF553	1.57833333333333
GGTLA1	3.0845
ZNF497	0.1755
CDY1B	0.69625
SLC30A4	0.0231428571428572
TUB	0.841875
ARHGEF18	0.159
ARRB1	-1.09575
KCNK1	1.451125
EREG	-1.93911111111111
SCAMP5	1.12225
RUNDC3B	0.70325
ADAMTS20	0.837
IL17RB	-0.033125
FLJ20323	-1.9475
MCAM	1.791
POLR3E	-0.213416666666667
AQR	0.4675
IPMK	-1.4835
CDCA7	-1.97875
CAMP	6.17325
GRHL3	2.84875
ADAMTSL2	2.083
CLMN	1.3385
SSTR3	0.6595
MAGEA5	-1.606
OVOL2	3.03925
JMJD1B	0.686
RBL2	-0.0898
PYGO2	2.34425
PPP1R10	2.37933333333333
CSE1L	-1.1485
LCA5	0.33975
RDH16	-2.1465
ASRGL1	-0.454875
TOM1	-0.266166666666667
PTX3	-2.4765
TTC15	0.7765
SCGB3A1	3.542
MRPL50	-1.3385
RCAN3	0.994625
SLC26A11	0.6195
STYX	-1.25683333333333
CINP	-1.0535
MARCH7	-1.0535
PFKM	-1.51583333333333
SGMS1	0.491333333333333
RIOK3	-0.8743
C1orf110	-0.0215
CES7	-0.373833333333333
LOC440248	-0.504
PPP1R12C	-0.0785
C10orf27	0.7425
ATG9A	-0.00424999999999999
MRPS26	2.166625
TMEM40	1.79025
ELP3	-1.1217
ZNF787	1.8259
HIAT1	-1.086375
C8orf34	0.19
MGC4655	-0.5603
PELI1	1.7305
PPT1	-0.9702
SLC35C2	-0.802166666666667
C6orf125	1.43925
MUC4	-1.64933333333333
RFC4	-2.32342857142857
GNB2	-0.308833333333333
NUP50	0.356928571428571
SULT4A1	-0.0956666666666667
C7	1.953625
CCDC130	1.28716666666667
ARRDC4	-1.409
RQCD1	-1.685
GLYCTK	-0.5325
AYTL2	-0.860545454545455
MTUS1	-0.1925
LEMD3	-1.0435
PLEKHF2	0.4965
HOXA7	-0.213285714285714
GTF3C2	-1.6885
DYNLRB2	-1.122
CNOT10	-0.16175
MR1	-1.00483333333333
FFAR1	0.15225
PRIC285	0.594
SLITRK6	7.83575
LIX1	-1.54244444444444
UBE1L2	-1.19066666666667
F8	0.0125
ACHE	0.2516
KPNA5	-2.041
TNFRSF12A	-0.751666666666667
EGR3	-0.693
SERPIND1	-2.23433333333333
OASL	1.3555
IFRD1	0.51225
WDFY1	-0.7865
ZNF267	-1.00425
ACCN5	3.9775
ZBTB6	-1.706
PPP1R3A	1.8285
PRRT3	0.579
FBXL19	0.5615
TXNIP	-0.125142857142857
ACTN2	3.54325
ATG9B	-0.119
C9orf117	0.570125
IL27	1.9185
RPL36AL	-0.557
KLK15	0.3485
CHAD	0.0705
RAP2B	-0.2377
HEBP2	1.68675
ZNF342	0.2065
CAMK2G	0.795166666666667
TLR3	0.13025
FGF14	0.46625
HMGB2	0.01025
TRPM5	0.0713333333333333
OR5M11	1.592
KIF3B	0.296684210526316
PRICKLE2	-0.57625
MTMR9	-0.1125
C3orf27	0.34025
GLRA3	2.69133333333333
NSDHL	-1.026
TMEM32	-1.687
POLR2D	-1.39516666666667
MYADML	0.7185
C9orf114	-1.052
MRGPRX1	1.0015
TOPORS	0.649
CLDN19	-2.15925
C1QL4	-1.548
RNF165	-0.3345
DHRS9	-3.12675
DNAH2	0.958166666666667
FXR1	-1.36183333333333
ZMYM3	-0.0956250000000001
CASP3	0.834333333333333
FAM120C	1.248875
SCLY	-0.3595
CA7	0.6065
ENTPD5	0.312
ZNF461	-0.185125
PDIA5	-0.5405
C1orf19	0.389
TMEM67	-0.575
KCTD20	0.08425
WDR47	0.368
FLJ38723	1.3915
KLRF1	-0.4134
TAS2R16	-0.6435
CLDN12	-0.69025
PRKCE	0.07025
UBXD4	-2.73625
ITGAM	2.89666666666667
GLT8D3	-0.82025
WDR31	-0.588444444444444
RGS2	5.10325
OR51L1	1.168
MST1R	1.29375
KIAA1737	0.56525
OR4A5	1.005
GLIS1	-0.225333333333333
PTMA	1.188
NAPA	-0.08125
PRDM11	0.23575
LIPF	1.52
DIRAS3	-0.025
ASGR2	-3.612875
C1QTNF4	0.86025
PIK3R4	-0.6985
ARMC3	3.04375
NDUFV3	0.207083333333333
BTBD3	0.714166666666667
PPP1R2	-0.223166666666667
UBE2NL	-1.04425
FOSL2	0.587714285714286
FAM119A	-1.18866666666667
TUBA4A	-0.9182
KRTAP12-1	-0.30525
SFRS2	-1.28875
RHPN1	1.1576
EEF2	-0.497833333333333
ZDHHC11	1.94616666666667
EPHA3	-0.9034
RBM12	-0.275
H2AFJ	-0.0372500000000001
EDIL3	1.597
KIF26A	-0.97875
SERGEF	0.1925
B3GALT4	3.6695
LOC90925	0.4406
OSCAR	0.028625
NPFF	0.304
DEDD	1.566375
TMEM155	-0.837333333333333
PTPN1	-0.48575
SCYL2	-0.591833333333333
SKAP1	3.0165
LEAP2	-1.62416666666667
GADD45G	1.7289
IFITM3	0.413625
PILRB	0.2145
SLU7	-0.108
DSC3	2.983
DNMT3L	-1.74675
PAPD5	-0.92575
B3GNT3	1.38833333333333
LHCGR	0.213
MSL-1	1.2665
UBE2S	-0.424625
SAP130	-0.61
ANAPC11	-0.01325
MAGED4B	2.7095
ATP6V1B2	-0.2135
C14orf179	1.273125
CAPZA1	-0.538875
CDYL2	-0.764166666666667
GLRX3	-1.6545
LOC136288	-0.46975
MOBKL1A	1.2895
HTR2B	1.5985
CRYGD	-0.838166666666667
NUS1	-1.42783333333333
PGRMC1	-0.0315
MYOM2	-1.79925
FLJ39653	-1.51233333333333
CHM	-1.4194
OR5M8	1.938
ZNF619	-0.8655
FAM105A	-1.2305
CCNL1	-0.719875
NAP1L3	-1.531
C10orf57	1.74166666666667
B3GALNT1	0.146
CSN1S2A	0.597
TCP10L	0.9105
GDAP2	-0.422125
DMKN	-0.0968333333333333
COX6B1	0.4805
DNASE2	0.16
MSH5	0.22525
LGMN	-0.3575
USP31	0.9571
OR13C8	1.6045
SDCBP	0.49
NUDT11	0.449833333333333
PYGL	-1.03316666666667
SNPH	1.12416666666667
B3GNT4	0.431
MIZF	-1.223
NUBPL	-1.6
NOD1	0.8835
CDH22	-0.068
NUBP1	2.722
DSCAM	-2.685
DGKI	2.21
FAM136A	-0.138
AKAP1	0.349833333333333
SLC16A6	-2.89175
RIN3	1.6175
PSG2	0.0402500000000001
DIP2B	-0.0320833333333333
PSORS1C1	1.1488
KIAA0495	-1.1315
FLJ90709	-0.9145
LPA	-0.518833333333333
PIGA	-0.577833333333333
LY75	2.42133333333333
UTS2	-5.46883333333333
RREB1	0.387
GALNACT-2	-0.6981
MGC3196	-0.0815
FLJ31568	2.74725
LPHN1	1.136
SP1	-0.053625
TOX4	0.4515
HSPA9	0.371
APOBEC1	1.8275
SLC35E4	-0.423
LSM5	0.15625
SURF1	-1.54325
ZBTB1	0.2785
GTF2F1	0.030375
RPS15A	0.615857142857143
DUSP21	-0.376333333333333
GINS4	-0.4505
MYO15A	0.0941666666666667
GIMAP7	3.497
MGC13379	1.438
ATP6V1E2	0.148
UTP3	-0.82425
HNRPA3	-0.8238125
MT4	1.132
C14orf155	0.5065
U1SNRNPBP	1.49425
CKLF	-0.623
PLEKHN1	3.01533333333333
MBNL1	-0.71375
NUP160	-1.6015
ACSM2A	-0.9855
LOC129881	0.1195
KIAA1529	0.86975
FLJ22639	0.17075
HAND1	-1.3445
GSX1	0.003
FGA	-3.72226666666667
SERPINB1	-1.687
ZNF642	0.46025
IGFBP1	-6.969625
SLC1A1	-2.16557142857143
DHX57	-0.185625
ZNF766	-1.771
PTPN21	0.329111111111111
GDPD3	-1.05033333333333
PNPLA5	0.472
TBR1	1.244
FAM116A	-0.34875
IQGAP1	-0.09175
FOS	-1.05025
ZNF226	-0.672125
FIGNL1	0.333166666666667
C14orf1	-0.446666666666667
ZMYND17	-0.093
PUS7	0.2825
TUBB6	0.444
KCNQ2	-0.203
MARCH6	0.275083333333333
CCDC33	1.1965
PRODH	-1.56725
RBM11	0.2455
EPHA6	0.221285714285714
SLC43A1	-0.954
LOC196541	0.336142857142857
NTN1	2.194
ING4	0.29625
PCDHB10	3.22975
DPH2	-1.05733333333333
SPACA4	-0.56325
FBXL21	-2.533
DIAPH1	-0.822833333333333
ZNF71	0.867833333333333
CEP76	0.0525
CORO1A	-0.59625
RRM2	-3.311375
EDG4	0.1425
OS9	0.01
SLC4A1AP	-0.389
COG5	-1.311
COPS8	-1.2485
NGLY1	-1.97675
NCBP2	0.55175
C17orf42	-0.8595
GPSM3	1.680125
SIL1	0.666166666666667
ASB6	-0.07225
SMAD5OS	-0.809166666666667
UNC93A	-3.20542857142857
A1BG	0.225666666666667
C21orf62	1.22075
FMO5	-1.77283333333333
ATRIP	-0.505833333333333
CEBPG	0.0805
C7orf38	-0.072
TNFRSF1B	0.329666666666667
CLEC1A	1.78666666666667
IQSEC1	-0.18525
PATZ1	0.3277
RBM22	1.08725
BAG2	-1.75433333333333
PAQR5	0.4925
C9orf127	1.8992
THNSL1	-0.314
SHROOM3	2.0323
JAM2	1.09975
SNRPN	-1.61475
ALX4	0.303
CACNA1S	-1.8435
FAM130A1	0.22675
CORIN	0.834
CD300LB	-0.0675
PLEKHG6	0.7435
LRRC40	-0.57425
PCLKC	-1.15575
PCDHB16	2.40616666666667
WNT2B	0.3334
ASNS	-1.65755555555556
MRPL49	-0.595125
FLJ46111	-1.8095
ISG20	0.167625
SMU1	0.148833333333333
CASZ1	0.2465
POLR1D	-1.33175
GIN1	-1.69525
SNAG1	-1.12733333333333
ANKRD29	-2.80625
CDKN2AIP	0.2095
KRR1	-0.9505
CXCL1	-3.34166666666667
EPM2A	-1.7483
PC	0.974833333333333
DEFB127	-0.08
PDZRN4	0.7985
FAH	-0.598
OR51E1	2.6715
CDC2L6	1.49866666666667
DNTTIP1	-1.03225
PAX8	-0.14525
TMEM116	-1.65275
C1orf150	1.22
PRO2012	-0.01825
MRPL40	-0.283833333333333
BEX1	-3.0459
SLC2A4	0.3715
PKMYT1	-0.50125
FEZF2	-0.438
SLC26A9	2.68525
MAP2	2.22783333333333
LYL1	-0.7545
SLC25A19	-0.758833333333333
NOS3	0.495
ZNF34	1.38716666666667
TMPRSS11F	-0.77775
FAM43A	0.48675
FCRL4	-0.302666666666667
KLF14	1.12425
FLRT2	-1.87266666666667
WRN	-0.10375
SDF2	-0.6427
KRT8P12	-0.281
C6orf195	-0.12
C9orf125	-0.933333333333333
DZIP3	-0.398
RIT1	0.958583333333333
SCML1	-2.52583333333333
RHBDF2	0.856625
OR2G3	1.306
REXO1L1	1.241
MAP3K7IP3	0.019625
C3orf57	-6.06475
FBXW11	0.423333333333333
ETAA1	-0.85825
C14orf131	-0.4983
AKT1S1	-0.7585
SLC12A5	-0.900875
C9orf164	0.75275
NRIP3	-1.16957142857143
NOS1AP	0.70225
TMEM121	2.3935
SAP30BP	-0.7612
DGCR6	0.81
WDR76	-2.15625
FAM82B	0.210666666666667
LOC606495	-0.1405
MAP9	1.53566666666667
BCDIN3D	-0.3035
CXorf36	4.19633333333333
DSCR3	-1.2104
ZFAND3	0.2775
C7orf43	0.7625
SPSB3	0.453
C19orf19	0.72625
FAM133A	-2.07542857142857
C12orf25	0.34025
SLC39A3	0.4955
DISP2	1.8515
PI4KAP2	-2.1475
MKRN3	1.007
ADAMTS13	0.631875
CBLN3	0.4303
TTYH1	4.1365
C3orf18	-0.684
FLJ13236	-1.8315
ZMYND12	4.31575
C18orf25	0.453
GLB1L3	-2.2785
ATP13A5	2.5105
RANBP10	0.2775
CD96	-1.9059
DENND1C	-0.68675
RBMS3	-0.287
SLC41A3	1.03216666666667
DGCR6L	0.38175
TMEM128	0.324333333333333
CSNK1G3	-2.29671428571429
MOBKL2C	0.360875
TSPAN6	0.50025
MATN2	-0.1966
MSL2L1	0.352833333333333
ST6GALNAC2	-0.484333333333333
FGFBP2	-0.53825
FGL1	-5.466
MPP3	0.547333333333333
ARHGEF6	1.1505
TGFBR2	-0.26925
ACMSD	-0.659
IL33	5.51625
C9orf5	-1.071
DEAF1	0.1063
AMN	1.5275
DEFA6	-0.0708571428571428
RNF212	-1.24575
METT5D1	-0.431166666666667
CIB1	-0.485
TSSK1B	-0.2435
[truncated: 15,816 more rows]
