# Supplementary material for: iGC—an integrated analysis package of gene expression and copy number alteration
Source: BMC Bioinformatics. 2017 Jan 14;18:35. doi: 10.1186/s12859-016-1438-2 (PMC5237550; doi:10.1186/s12859-016-1438-2)
Supplement: Additional file 1: — The source codes and example data of the package iGC in R. (GZ 2818 kb) [file 12859_2016_1438_MOESM1_ESM.gz › iGC/inst/extdata/GE/US82800149_251976012261_S01.tcga_level3.txt]

Hybridization REF	TCGA-BH-A0DP-01A-21R-A056-07
Composite Element REF	log2 lowess normalized (cy5/cy3) collapsed by gene symbol
ELMO2	-0.111083333333333
CREB3L1	1.50125
RPS11	0.898375
PNMA1	0.29425
MMP2	0.9025
C10orf90	-1.007
ZHX3	-0.0605
ERCC5	-0.1065
GPR98	0.954625
RXFP3	0.5275
APBB2	1.58375
PRO0478	-0.67775
KLHL13	-0.06125
PRSSL1	-0.877666666666667
PDCL3	-0.371666666666667
DECR1	-0.09475
SALL1	-3.361
CADM4	0.674666666666667
RPS18	0.303214285714286
HNRPD	-0.719166666666667
CFHR5	-0.218666666666667
SLC10A7	-0.195375
OR2K2	0.17
LMAN1	-0.367625
SUHW1	-4.07225
CHD8	-0.2284
SUMO1	0.2984
GP1BA	0.6077
DDB1	-0.239833333333333
MYO9B	-0.116
MMP7	7.606
CRNKL1	0.154375
C9orf45	-1.269
XAB2	0.227
RTN1	2.13475
KLHL14	-0.883125
TBX10	-1.2535
CENPQ	-2.457
UTY	-1.12853846153846
ZBTB12	0.0115
DTNBP1	-0.34425
KBTBD8	-0.894
ZEB1	0.686166666666667
ZG16	-1.88275
MIER1	0.6015
ADAM5P	-0.7365
CHD9	-0.231875
STK16	0.15725
KIAA1486	-0.0035
TOB2	0.885
BANK1	3.57625
OR2V2	0.05
GRM2	-0.140166666666667
PROSC	0.27025
SPIN2B	0.252
PIR	-1.65477777777778
IPO9	-0.2401
EVC	1.43
CXCL13	5.28916666666667
KIAA1199	-0.2927
SORL1	2.594
NAT10	-0.187
CHD1	-0.33025
SYN3	-1.33775
SLC22A2	-1.3535
SERPINF1	1.39
WDR34	-0.419
OR7A17	0.11975
C9orf11	-0.8455
RNF216L	-0.1703
LHB	-0.1875
STK25	-0.232125
TAOK3	1.2505
LOC152573	-2.776
C3orf39	0.866875
C14orf108	-0.116
CDC25B	-1.97218181818182
BMP3	-0.25
TMEM180	0.0815
MAP1LC3C	0.29825
CRYGC	-0.476
POU3F1	-1.3707
C20orf32	-1.2515
CCDC95	-0.024
HIGD1B	4.03575
USP6NL	-0.198625
ABCD4	-0.254
DIMT1L	-0.707333333333333
TEK	1.584375
SLC25A46	-0.756
LARP7	-1.5092
CD160	0.134166666666667
MT1JP	-0.424666666666667
PHF20	0.0570625
CPNE4	-1.364
GTPBP1	-0.235357142857143
RAB33B	1.14566666666667
ALDOC	-2.43675
ZNF212	0.276
NUDT1	-0.832166666666667
RFPL2	-0.6955
ZNF83	-0.181666666666667
GDPD5	-0.579375
PDCD4	2.23055
CEP350	0.51025
OR10A2	-0.15925
CST7	1.51325
CIAO1	-1.238
SELL	1.578125
OR8J3	0.443
LTBP4	0.0351666666666667
SIRT6	-0.06
CCL19	4.97825
PPIL1	-1.81316666666667
GBP7	0.133166666666667
STK17A	-0.3126
ABR	0.337
OR9G1	0.416
FOXE1	-0.985625
CNGA3	2.0745
GML	-0.365
CD38	-2.3385
ZDHHC6	-0.232
NEFH	-0.7385
CTDSP2	1.05508333333333
PGBD5	-1.596
CCNY	0.519714285714286
RMND5B	0.347416666666667
ZNF257	-0.81675
FLJ22167	0.406125
EXOSC7	-0.3475
ROR2	1.897
MAOA	0.719625
TNNT3	1.51733333333333
GYPC	-0.59175
C7orf33	0.396
PLIN	4.47483333333333
LOC90826	-0.69925
RNF4	-0.3629
F8A1	0.4775
PLEKHG4	-1.90075
GRB2	-0.1387
HIST1H2AD	0.43
DUS3L	-0.606166666666667
EIF1	-0.0563333333333333
RP5-1077B9.4	-1.40433333333333
FPGT	1.33325
GDF10	1.48
COQ9	-0.423
GCC2	-0.175357142857143
RARRES3	3.5225
PLXNA1	-0.4812
KIAA0100	-0.3349
PMF1	0.5185
FNDC1	5.4565
HS2ST1	0.136
CRELD2	0.4035
C8G	-2.261
CD82	1.406
LIM2	-1.464
UNQ6490	-0.2895
MMP16	0.45725
DRD3	0.142
C5orf26	0.4955
C11orf73	-0.271875
PTP4A2	1.41375
OR4M2	0.3995
HPCA	-1.043
SEC14L1	-1.03716666666667
CHFR	-0.59475
EMILIN1	1.024375
NDUFS4	-0.21
COL18A1	0.52325
PDZD3	-0.6467
C9orf16	-0.0376666666666667
ERBB2IP	0.644333333333333
EMX2	2.81
FUS	-0.5985
TF	-3.2126
CLCN4	0.0546666666666667
CXorf56	0.3125
C11orf72	0.1045
ELAC2	-0.808
NPR1	-0.16725
ASS1	0.312
USP42	0.426875
POLR2J	-0.607
SEC23IP	0.594666666666667
UQCRC1	-0.343
LOC729603	-0.81075
C1orf71	0.573125
POLG	-2.4775
ADAM23	-2.64225
TFR2	-1.65625
RICTOR	-0.5955
MGC39606	0.85925
C19orf55	-0.243125
SNAPC1	-1.603
GNA11	0.951875
CCDC52	0.301833333333333
FSIP1	2.162
UPF3A	-0.812
IGSF11	-2.6005
LAGE3	-0.469
CHST6	-0.4025
UNC13B	0.105
TTLL4	-0.77825
ZNF687	0.820875
SDC2	-0.2169
COX7A2	-1.252
LAMB4	-0.19875
FAM24A	0.2565
LRRTM3	-1.10133333333333
GPHB5	0.09625
OR4C13	0.1025
EIF3EIP	0.438071428571429
HABP4	-0.259
TMEM125	3.976
CNTN2	0.69675
ASNSD1	-0.1655
FUT4	-0.236
ACF	-4.0085
LOC158381	0.3925
CDH8	-0.222333333333333
AGPS	-0.583333333333333
C4orf18	3.873375
PECI	-0.565333333333333
UNG	-0.723875
GSTP1	-1.4415
DCUN1D5	-1.17816666666667
DKFZP564J0863	-0.58825
SLC9A3R1	-0.6705
BCDO2	1.933125
CHMP7	0.16525
REM2	0.764
DNHD1	-0.375375
FKBP4	-0.79625
ZNF350	1.27575
MGC11102	-0.26625
BST1	1.16275
KISS1R	1.0845
NCR2	0.306
DEFB125	0.4705
UBE2W	1.036125
KRT15	4.92075
C10orf99	0.0865
SCN11A	0.28125
GFI1	-1.8185
RDHE2	4.4355
FHL1	-0.394166666666667
OSGEP	-0.323833333333333
GATA1	-3.70516666666667
SMC6	-1.00075
TTTY14	-1.35225
LPIN3	0.062
RPL4	-0.3217
RBPMS	1.2681
PRPF3	-0.604166666666667
EMR1	-1.5355
SPATA19	0.426666666666667
XCR1	0.245
IRX3	2.3008
RBM6	-0.612
KLF4	0.2722
UNC5CL	-1.1805
SEBOX	0.129
BTK	-0.02075
KRCC1	1.5865
C6orf27	0.969
SYTL5	-0.8875
PRND	3.497375
LOC653319	-1.52
PIGL	-1.6275
HUS1	-0.306333333333333
SFRS6	0.486666666666667
C17orf77	0.3165
UIMC1	-0.388833333333333
FXYD2	-1.9532
LOC283152	1.90675
ZNF667	-0.7395
ZCCHC12	-0.96475
TFEC	2.8592
ATP7B	1.1135
POLD2	-0.850166666666667
RG9MTD1	-0.2955
ACOT2	-0.657666666666667
HIST1H4I	-1.5735
PPARGC1A	-1.5893
ETFA	-1.8557
POLRMT	-0.28225
ZNF146	-0.25825
MIA2	-1.991
KLHL6	-0.615833333333333
HOXB5	-0.956125
NENF	1.06916666666667
CUGBP1	0.88875
PRSS22	1.91683333333333
CASC4	1.195
CUL4B	0.2646
CENPJ	-1.8635
PITX1	0.3045
FLJ31033	0.535
CELSR3	-1.5745
ZNF568	0.8145
ITSN1	-0.28875
EHBP1L1	-0.501666666666667
C19orf2	-0.5865
DCTN1	0.33525
LIN28B	-3.84766666666667
TNKS2	-0.993
C1QBP	-1.081625
CADPS2	3.19725
SRMS	0.4295
GJA9	0.289166666666667
MGC24975	-0.972
TRIM45	0.122
TSP50	2.06475
TCP1	-1.94025
TMED7	0.5254
CMA1	0.546
CENPL	-1.20716666666667
PTCRA	0.1915
FST	-1.7605
VWCE	-3.77475
PAWR	0.40125
ABCC12	2.3325
LDLR	-1.1982
ASTN2	1.0305
LOC441212	-0.91375
GPATCH8	-0.354
TANC2	-0.08075
KIF4A	-2.0765
C18orf18	-1.51925
PGM1	-0.48175
KIAA0258	0.41025
CPD	0.543125
SNCAIP	-0.213
DCT	-4.22266666666667
HLA-DOA	3.41209090909091
OR11L1	0.296
UPK1B	-1.33233333333333
DNAJB4	-0.260375
UGT1A8	-0.81725
HIST1H4L	-1.356
PECR	-0.568666666666667
HSPA2	2.48225
WFIKKN1	-2.102
SERP1	0.187125
SYDE2	2.2535
TACR2	0.823
NUP85	-1.13425
CD177	0.9315
LGR5	-1.641
PIGG	-0.2345
PTHR1	-1.44183333333333
RAB5A	-0.0285
FLJ13224	-0.302
USP9Y	-1.66183333333333
C7orf53	-1.4595
LRP1B	3.64025
XAF1	1.7407
ABCG8	-1.133
ANKDD1A	-0.178
DAND5	-1.872
SPAG6	6.08816666666667
LINCR	2.086
ZDHHC22	-1.74575
CCDC60	0.651
THOC7	-1.493
TCTA	0.9419
OR8K3	0.4865
NY-REN-7	-1.16475
B2M	1.39966666666667
C6orf141	-3.204375
LPPR4	2.29
SQLE	-1.549375
SEPHS1	-0.8195
BTBD14B	0.351214285714286
PLRG1	-0.565
SPG7	-0.371375
ZNF614	-0.624666666666667
PARD6G	1.23766666666667
INPP5B	-0.5847
GRPEL2	-0.14225
PPID	-0.9283
TRIM56	0.6465
UBE2J1	-0.683125
IL20RA	4.52925
LOC387856	0.46075
C1orf107	1.07241666666667
UTS2R	1.3105
C19orf22	-0.211
SAFB2	0.03775
KIAA0652	0.224125
KLRG1	-0.424833333333333
MS4A8B	2.48816666666667
FRAG1	0.59025
KIAA1546	0.23625
E2F4	-1.1493
CLEC4M	0.364
BTBD14A	-0.838
KIAA0999	-0.06
GYPA	-3.36066666666667
TAC1	0.8653
TRAIP	-1.47333333333333
KIAA0232	0.1485
ERCC8	-1.531625
GPX4	0.2015
KIAA0368	-0.400375
GPR157	-0.704833333333334
CTAGE4	1.25
C9orf30	-1.448
OR52A1	-0.0195
HSP90B3P	-0.616
ALG9	-0.2855
BTBD10	0.793
SDK2	-0.3445
BAIAP3	0.2505
RABGGTB	-0.657
ANKRD40	-0.276166666666667
KRT74	0.214
CALCOCO2	0.736
SNCA	-2.484
TMSL8	-3.232125
C2orf53	-0.376
ESRRB	-0.23925
ARHGAP26	0.617875
TDRD9	-2.04625
HRAS	-0.488833333333333
KLRC4	-2.5475
JAGN1	-0.101
BSDC1	0.40825
RNF43	0.2959
NDUFAF1	-0.28775
PHF12	0.16275
OR1L3	0.36475
FOLR2	1.83975
LYZL6	0.064
tcag7.1260	-1.3775
WSB1	-1.72533333333333
PROS1	-0.6431
OSTN	0.538
PSMB8	0.86425
SOCS4	-0.5025
DDIT4L	1.24925
MAS1	1.1205
MGC34796	1.1755
CSHL1	0.0605
TBCCD1	0.0395
ZBTB7C	0.37
AP2S1	-0.836
P15RS	-0.2619
VAT1	-0.3754
SHANK3	1.1705
TUFM	0.31
THEG	-0.4965
KRT34	-2.4615
SGSM3	0.426875
TOMM22	0.069375
SOCS3	1.767
CPO	1.9595
POP4	0.04875
BHLHB3	2.50825
MALL	1.61175
OR1B1	0.0425
PARK2	0.370333333333333
GPR124	0.65725
LCE1E	-0.324
RUVBL2	-0.522
CGRRF1	0.5039
ACPL2	-0.10675
WNT10B	-1.950125
BAIAP2L2	-1.808125
ISCA1	0.2285
C1orf125	0.945875
RPAP1	-0.87525
RAI16	0.473166666666667
RPL27	0.080125
NLRP9	-0.2295
EPN1	0.186
LOC388610	-0.69675
SLC35A1	0.3878
GAL	-3.94125
SLC14A2	0.07
RDH11	-0.862166666666667
FAM138F	-0.076
AUH	0.18025
FLJ40243	-0.3865
C14orf129	0.107666666666667
MBD2	-0.574
ABHD14B	0.18575
PIGT	-0.270625
ALS2CR4	-0.483375
ALAS1	-0.0434
FOXO1	1.42433333333333
CRLF3	-0.402375
C20orf107	-0.8025
FARS2	0.90675
CCDC28A	1.112
NPHP3	-0.8185
OR13F1	-0.187
TSEN54	-1.013
DEFB106B	0.0436
OR8B4	0.0625
STH	2.1815
ZC3H14	-0.145375
CBX2	-0.991
TMEM49	-0.4465
C6orf21	0.377
FLJ20920	1.107625
CRTAP	0.151214285714286
DDX50	-0.022
STYXL1	0.9375
BLVRB	-0.3105
LOC147650	0.654666666666667
MMP24	0.04475
GRID1	1.31916666666667
BANF1	-0.660333333333333
CTAGEP	0.4725
HMBS	-1.80275
SLC25A24	0.110666666666667
C14orf50	-0.03275
MRO	0.66
SLC25A15	-2.00475
FAM84B	0.9389
TDP1	-0.975
C16orf78	0.286666666666667
C11orf57	0.395625
RFK	-1.132
ZFYVE9	-1.4145
STCH	-1.541
WIBG	0.39475
LOC283871	-0.479333333333333
GBA2	-0.8475
NDUFB3	-0.6995
HSD17B13	-0.106333333333333
GRIN3A	0.533833333333333
FMNL1	-0.560833333333333
SEPT7	-0.1476
GNLY	2.0655
GRAMD1C	1.0265
ZNF165	-0.641
USP38	0.16725
FAM83A	-3.722
C14orf24	0.282916666666667
ARMCX3	0.896375
ARHGDIB	0.990666666666667
AK1	-0.081125
KIAA1045	-0.539
DNAJB13	-0.292166666666667
NEU2	-0.016
HIST1H4B	-1.43233333333333
FAM20B	0.2553
HES2	0.476714285714286
FAM73B	-0.34
LOC388381	-0.19425
INTS7	-0.513818181818182
AMPH	4.20625
ZNF775	0.137
UCKL1	-0.983666666666667
C10orf97	-0.47375
C1orf161	-0.01725
ALDH1L1	-0.4355
FLJ39378	-0.224625
SLC23A1	-0.725
RBM4B	0.27125
THAP4	0.315166666666667
OGFRL1	0.68075
KIAA0831	0.3085
PPP1R15A	0.474166666666667
C1orf96	-0.405928571428571
C12orf11	-2.342
BMF	0.427625
MAN1A1	-0.501375
KIAA1600	0.866
NLGN4X	1.846
ALOX12	-1.495
RB1CC1	0.1935
NEIL2	1.4141
EIF4E	-0.360727272727273
ABHD5	-0.185
EXOC4	0.495166666666667
CIP29	-0.449666666666667
BATF2	0.29875
SLC29A4	-0.636375
HTR4	-0.05925
EMB	-0.68625
TRAF6	0.5575
LMNB1	-2.91925
FAM19A5	-0.637625
SHE	2.36175
PIK3C2B	1.46775
C15orf15	-0.64
USP15	-0.0863
TCEAL2	2.63475
C5orf39	-0.775
PTGER2	0.314
SLC31A1	-0.5441875
IFT172	0.84725
ADAM29	0.4335
GFOD1	-0.05275
ST7L	0.340333333333333
C15orf26	-2.813
PKN3	-1.39725
CNTD1	2.7795
COMMD1	0.15125
NTRK2	3.9
FOXN3	0.349625
MFGE8	-0.4235
PFKFB2	0.651666666666667
TAS2R4	0.04425
ENTHD1	0.239666666666667
PRMT5	-0.814375
MGC16384	-1.308
LOC442229	-0.799
TSKU	-0.18575
KRTCAP3	1.791875
PDLIM1	1.2726
KCNS2	0.27325
RNF126	-0.696333333333333
CEP63	-0.12975
CLIC4	-0.37175
hCG_1990170	0.58525
ACR	0.3544
KLK7	3.61325
ALOX5AP	4.101625
RIPK3	2.664
TAS2R9	0.0885
C19orf18	0.591
BIRC6	-0.111
ZNF16	1.5335
RFT1	-0.649
SLC8A2	-1.0805
TACC1	1.04625
ITGAD	0.217
SAMHD1	1.08375
SH3PXD2B	1.4439
EPC2	0.97175
C20orf85	0.229625
ATP13A2	0.00899999999999999
KRT4	0.325
CAPNS1	-0.33775
MDM2	-0.56025
PCDH20	0.98425
KCNK9	-0.0275
OR2C1	0.0955
KLHDC3	-0.778666666666667
IPPK	0.3655
EFHD2	0.237375
GALR3	1.199
NBEA	1.85333333333333
ABCA6	3.1683
CLDN3	1.21433333333333
AKT2	-0.810357142857143
EGFR	-1.5057
RBM16	0.00925
ZDHHC3	0.4495
SLC25A4	-1.6425
CYB5B	-0.981666666666667
CPXM1	0.1435
NDRG1	-1.02030769230769
FLJ43826	0.19875
OR5L2	0.018
FARP2	0.5333
MRPL46	-0.848333333333333
LDHAL6B	0.233833333333333
MAPKAPK3	-0.2275
NCAM2	1.16325
PRKD2	0.570166666666667
ZFP36L1	1.6649
CYSLTR1	0.625
OR4C3	0.14925
HIST1H2AJ	0.787
CCNB2	-3.40166666666667
ZNF10	-0.409875
TMEM175	0.6425
FAM134A	1.21866666666667
TIGD4	-0.1165
PCNP	-0.4165
MGC39715	-0.18125
LQK1	-0.34325
CREB1	0.6321
TMPRSS3	1.792
C4orf32	2.291
LAT	-1.2015
KCNA3	-0.1315
SKIV2L2	-0.69325
ROPN1B	0.927
tcag7.23	-0.2385
CDT1	-2.365625
ZHX2	1.606625
CD28	-3.13325
ZNF624	0.48275
SEPT2	0.187
SOHLH2	-1.919125
MCOLN3	0.00775
UNQ1945	0.5015
MASP2	-1.443
ZNRF3	-0.0997
GPATCH3	-0.0865
AGL	-0.50775
QRICH2	-0.5095
PSD4	1.31616666666667
CCNB1IP1	-1.55975
ENPP7	-0.09725
OBFC1	-0.12325
KCNG3	-1.82425
C14orf79	1.35541666666667
ENPEP	0.978833333333333
SCT	1.602
SKI	1.096875
SEC61G	-1.75075
CAPN11	1.15225
ATXN7L3	-0.1175
DBNDD1	-1.102
FAIM	-0.36525
ANKRD36	-0.904
GABRP	3.94016666666667
TACSTD2	2.24483333333333
EIF3J	-1.25875
PPP2R2A	0.07025
TEKT4	0.567
PVALB	-2.88816666666667
F10	-2.65483333333333
FAM134C	1.0422
COMP	4.961125
EFCBP1	-2.2259375
SCLT1	0.516875
TAL1	-1.0982
ACSL1	0.7915
ABCC5	0.61425
ABL1	-0.489666666666667
RBBP7	-0.114833333333333
PTPRG	-0.525875
NCOR1	-0.2251
SPINK4	-2.44616666666667
TXNRD1	-1.7979
TNRC15	0.568
C9orf138	1.928125
UBE2H	1.14633333333333
BRDT	0.983833333333333
C8orf31	0.35125
CCNE2	-2.12145454545455
SLC6A8	-1.650625
CALCR	-3.14925
PPP1CB	0.622416666666667
ABHD8	0.055
ARF5	0.5209
SLC24A4	0.27575
CCT3	-0.2135
ZNF121	-0.435125
SLC3A2	-0.8451
OR13A1	0.3495
SLC5A10	-0.028
RAD50	0.46275
IER5	0.571125
MTHFD1L	-2.09225
MBTPS2	0.363
MVK	-0.68475
NCL	-0.2957
PSMD10	-0.688
MOBP	0.154
FLJ32894	0.1115
HRH1	-0.979833333333333
C5orf30	0.84275
NUDT16L1	0.9729
RASGRP3	3.20816666666667
PRKRIP1	-0.2719
CCDC75	-0.139
LOC253970	-0.1855
KIAA1239	0.76775
MED21	-0.45975
SYT11	0.73425
NTSR2	-0.771
EGFL11	0.1785
CXorf59	-0.2945
OR2A25	-0.252
SPTBN2	-0.40575
LRMP	-1.18466666666667
RNF111	-0.26575
PTH	0.454
LOC619208	1.04966666666667
KIAA0895	1.2085
RANBP5	-1.198875
P2RY10	0.913833333333333
NME5	4.92566666666667
DDX21	-1.466
LRSAM1	0.419
HDAC11	1.2275
VMO1	1.7
NOLA2	-0.478
ADAR	1.15066666666667
MTO1	-1.58083333333333
SF4	0.3105
P2RX1	0.00566666666666666
HBM	0.16125
EN2	1.453
C14orf172	-0.063
TM9SF2	0.0671
INHBE	-2.08316666666667
TCTE3	-0.598916666666667
TOX2	-2.86675
CTAGE3	0.122375
HBB	4.5015
MED15	-0.666333333333333
CASR	-0.155
C6orf66	-2.13683333333333
MTPN	-0.184875
UNC50	0.06575
C21orf33	-0.094625
IRF2	1.0195
PGR	3.70333333333333
GPR84	2.53825
CROCCL1	-2.40625
SRPX	-1.135
BRE	0.394
FGF10	1.54275
SDC3	0.430333333333333
ZRSR1	0.709
DKFZP434P211	0.508
SOX6	0.004
RPUSD2	-0.35225
C14orf173	-0.496333333333333
MAPK11	-0.0398333333333334
TBC1D22A	0.8745
FAM123A	-1.04
COL4A6	-0.0966666666666667
TOMM70A	0.00575
NAB1	-0.256375
MGC16385	-0.3355
TSPAN18	-0.00366666666666666
MED31	-0.8725
PLG	-0.501
CAPSL	5.3455
ZNF532	1.1607
ASB14	0.20075
CA8	-0.734
NUDT16P	0.431333333333333
SLFN11	-1.069
LRRIQ2	-0.16075
NOL7	-0.794666666666667
BRMS1L	-0.931875
JARID1A	0.376
PANK2	-0.5735
ICAM3	-0.3555
MDS1	-0.0915
TAF8	-1.08
RNF139	0.66375
ZNF594	-0.327333333333333
ADAM8	0.783625
SFTPC	-0.058875
MAN2B2	1.2345
RGS12	0.62125
EIF1AY	-5.16833333333333
LRRIQ1	0.3665
GPR150	1.4915
CCDC21	-1.52733333333333
PRRG3	0.396
SAA4	-1.797
RAPGEF5	1.66175
ZCCHC2	0.338416666666667
MGC39372	0.862
PPP4R2	0.0418333333333333
CDCA2	-2.37883333333333
OR4D5	1.01766666666667
PTGFRN	1.2434
SIGLEC5	2.48583333333333
C19orf61	-0.163666666666667
NMUR2	0.27
KIAA1586	-1.4895
DAGLA	0.8845
CHCHD6	-0.492
GPR32	0.6785
NEUROD6	0.405166666666667
SLC2A4RG	0.04075
CA5B	0.072
FBXL3	1.6425
MPHOSPH9	-1.861
HMG2L1	0.1955
HCN4	0.548666666666667
CEACAM19	-0.04675
SH2D4B	-0.2296
HFE2	-1.7455
TGM4	0.477166666666667
LYPD2	0.0235
TBC1D15	0.356
MRPS21	0.3081
NONO	-0.2291
CLEC5A	2.8565
ITCH	-0.00869999999999998
MGAT3	-0.809333333333333
MBP	0.115375
RPP25	-0.70575
SOSTDC1	0.4585
HRC	-1.8445
TRIM48	-0.0345
TMEM133	0.601
ECEL1P2	-1.55175
HOXC11	1.545
DOK5	0.2705
HELZ	0.385
LOC348180	-1.00425
MGC33894	0.216
ADRB3	0.179
DMD	0.260916666666667
PTRH2	-0.785
MPEG1	3.16783333333333
NDUFA12	-0.619833333333333
KRTAP2-4	-0.04075
STAMBPL1	-1.23133333333333
ADCY2	1.752
UNQ6125	0.315
KLHL20	0.6005
SRM	-1.35275
OTC	0.5035
TMIE	0.131833333333333
SNX8	0.3025
LIPK	0.476
CHURC1	-0.295666666666667
KLC2	0.152166666666667
HDAC1	-0.430666666666667
FAM128A	0.203666666666667
FNDC3B	-0.3726
MTCP1	-0.4545
WFDC10B	-0.029
PCDHGB3	-0.062
ATRNL1	0.1055
CAV2	-0.080375
MED26	-0.128333333333333
DUS1L	-0.49575
CHRM3	-1.6445
NEK9	0.581
WARS2	0.444
TBX22	0.358
TOMM40	-1.262
RP6-213H19.1	-1.9475
TUBGCP5	-1.02525
IGSF6	5.857
TPPP	0.684
UNQ6190	-0.321
GSTM5	1.989125
BTD	1.19466666666667
PDCD1LG2	0.128333333333333
SNRPB2	-0.664333333333333
ERICH1	0.10925
APOA4	-1.697125
HOXA11	-1.56325
NARG1	-0.66775
MKX	-0.12325
RAB28	-0.228571428571429
PKP3	0.79775
SH3GL2	-0.9365
CTSO	3.646
RPN2	-0.349625
IL28RA	0.234
SFMBT1	0.33625
WDR57	-0.534375
FER1L3	1.29908333333333
HSF5	-0.0642
TTC9B	0.04475
C4BPA	-0.588166666666667
ALB	-3.8
SORBS3	0.413625
UPF2	-0.1925
JPH1	-1.123
AGBL2	1.1055
DOPEY1	1.2035
TERF1	-0.160333333333333
KIF22	-0.388666666666667
NINJ1	1.38525
SEC61A2	-1.18641666666667
HIST1H1D	0.0954999999999999
SFXN4	-0.09775
UCP3	0.3176
ZNF703	1.29383333333333
MYL6B	-0.763
TREM1	2.1685
OR52E6	-0.0645
CKMT2	2.97425
HLA-C	2.3665
SLC13A3	-2.19566666666667
TIMP4	0.2175
SLIT2	3.22775
RSF1	0.0195555555555556
LONRF1	-0.6145
MON1A	-0.6625
CACNG6	-1.367
DPPA4	-5.134
ZSWIM3	-0.35725
ZNF804A	0.658333333333333
CCIN	1.26
SLC25A31	-0.043
KCNMB4	0.03
RABL5	1.2445
GALNS	-0.3799
STX6	0.924125
HIST1H1C	-1.10216666666667
CIDEB	-0.5995
CASP4	0.7745
PDK3	0.0975
KCNJ11	2.4565
TPR	0.284875
ZSCAN20	-0.259
MTX2	-0.37375
HIST1H2BH	-0.89625
LOC283767	2.4335
LYRM7	-1.05844444444444
BRD3	0.334666666666667
HIST1H2BO	-0.933
MAGEB10	0.1625
SLC45A1	1.80025
SERPINA3	2.81555
KIAA0143	1.152
KCNJ16	4.1135
KRT79	-0.10275
FABP2	-0.826
NUT	-0.85675
ZNF57	-0.3025
FBXL4	0.031625
CLEC9A	2.406
UGT8	-0.954333333333333
BMP2K	-0.44775
MAPK4	-2.6185
SLC25A23	-0.5332
HINT1	0.0246
KRTAP13-1	0.255
SFXN5	0.0021
CHCHD2	-0.0466666666666667
FAM3D	1.808
NDP	0.531625
RHOBTB1	0.163666666666667
SLC4A4	-1.617625
RPL38	-0.42125
HTF9C	-0.7155
AP2A2	0.6525
ZBTB46	-1.296
MAP7D1	0.237125
AOX1	-1.363
CYR61	2.54675
DTNA	-1.39214285714286
JRKL	0.35875
TMOD3	-0.719
EEA1	-0.0901
ADCK5	-0.87175
IL1R1	1.43583333333333
KLK3	0.570642857142857
HRSP12	-0.52525
KTN1	1.03775
LOH11CR2A	1.1314
RELL2	-0.389
MAB21L1	1.92525
C20orf59	-1.62466666666667
PHKB	-0.3615
ADAM2	-2.40516666666667
TBC1D8B	1.88283333333333
FAM13A1	-0.8300625
LAPTM4B	-1.98666666666667
LCN8	0.2895
TMEM147	0.215
SYT4	0.312
XPO7	-0.5645
C9orf62	1.54925
GPR75	-0.3475
TRIM5	0.926875
APOC1	1.0185
RNASE4	1.04983333333333
PARD6B	-1.16575
ARID1A	0.468416666666667
TPD52L3	0.0413333333333333
RRAGB	1.1035
RCN2	-1.57766666666667
HIST2H2BE	-0.2080625
STARD7	0.051
SHMT2	-1.0865
KIAA1751	-0.372
MLYCD	0.123375
LOC162632	-0.2161
UQCRH	-1.5405
RP11-217H1.1	0.3528125
SDHA	-0.9645
NCLN	-0.6261
ZNF17	0.555833333333333
RCBTB2	-1.2575
VEGFB	0.117
RP4-747L4.3	1.17525
COLQ	0.4514
MPN2	-0.664166666666667
DRG2	0.01675
KLRB1	5.565
ALPK2	-2.6435
DNASE2B	1.1465
FLJ23834	1.258
AXUD1	1.65983333333333
SAFB	-0.3001
NSUN4	-0.29175
RFX2	0.612666666666667
MAPK8IP1	-0.01
FANCD2	-0.877785714285714
ANKZF1	-1.3765
C19orf50	-0.495125
DUSP8	0.539
SENP5	-0.62275
NFKBIL2	-0.93675
LBR	-1.35675
IGFL1	1.2825
LZTS2	0.35775
IL2RG	-0.579375
CCDC51	0.0105
KLF3	0.2765
ANKRD37	-1.52475
KCTD14	-0.0131666666666667
FZR1	0.0841666666666667
SLC44A4	3.857
ESPL1	-1.56375
GMPR2	-0.051
TBC1D19	-0.364333333333333
ERGIC1	0.136518518518519
ERBB4	4.7756
TSPAN32	0.34925
MAP4	0.323125
GPHN	-1.11025
SLC6A2	-0.283625
HIVEP1	0.56875
DFFB	-0.2034
EIF4EBP2	0.466
DMRT1	-0.41075
HSPB6	-0.0615
IER2	1.0985
AIFM1	-0.46
WWC2	-0.0238333333333334
MRPL4	-0.64725
FLJ21062	2.324
EPB41L4A	1.55716666666667
SH2D6	-0.1175
TAF4B	-1.49975
GAL3ST3	-0.603
MALT1	-0.6615
RTDR1	0.8595
ARVCF	-0.03125
MEX3B	-1.9325
FBXO16	1.63625
KIF7	-0.542
C1QC	4.08483333333333
ZNF783	-0.275333333333333
ZNF85	-0.58625
MMP13	3.625
KIAA0329	0.4015
RTP3	-0.661
ZBED3	0.04125
CLGN	0.918
SLC25A37	-0.584958333333333
hCG_18290	0.2145
OR5AS1	-0.209
SMARCC2	0.643833333333333
FAM109A	-0.086
CCDC12	-0.284
USF2	0.5125
DEPDC7	-2.1145
C20orf24	-1.282
JMJD3	0.308
DSP	1.12707142857143
SLIC1	0.614625
FAM20A	1.06925
IRF2BP2	1.412375
ZNF230	-0.117
MSN	-0.0465
SLC9A5	-1.886
EPDR1	-2.0848
MUSK	0.0401666666666667
ZNF434	0.797
SMARCD1	-0.7405
ZFP106	-0.75975
ZNF347	0.3283
GTF2E1	-0.14825
RY1	-0.5075
ATAD2B	0.262
ARHGAP17	-0.0896
KCNIP3	-1.324
SFPQ	-0.058625
GFRA4	0.502666666666667
AKR1B10	-2.774
TIGD6	1.277
RGS16	2.0955
URB1	-1.02516666666667
OR4C46	0.477
TOP3B	-0.841
NFATC4	0.609
CA14	-3.64975
BMPR1A	-0.0946666666666667
SNRP70	-0.723125
PRL	0.170583333333333
C6orf130	-0.57975
STAG2	0.3745
CD55	-0.277285714285714
RPS23	1.288
SSX2	-1.959
FDPSL2A	-0.406
FBXO27	0.79425
SYNGR3	-0.714166666666667
TMSL3	1.63675
EML1	-1.156
NUP93	-1.138
SMAD3	-0.599
KIAA1189	1.5985
HNRPUL2	0.330833333333333
TBC1D12	0.648666666666667
C16orf24	0.944
MRVI1	2.18516666666667
ZNF581	0.0588333333333333
ELOVL3	-0.762
OR51Q1	-0.066
CACNB3	0.936166666666667
GALNT13	-1.059875
C10orf84	1.1159375
NEDD4	-0.3169
SPO11	1.1835
OR5AU1	0.00649999999999998
NEK4	0.105571428571429
PRKAR2A	-0.106666666666667
IHPK1	-0.339833333333333
ATP6V0B	0.026
CACNA1E	1.8
CEACAM8	0.5264
PEX14	0.1615
FLJ12993	0.6375
ZBTB38	0.2755
PCTK2	0.316
LRRC16	0.4295
FBLIM1	1.006
FYCO1	1.58125
RP5-1022P6.2	0.193916666666667
CMTM1	0.463333333333333
PLTP	0.392833333333333
RAPH1	1.09575
DOCK8	0.866375
EZH2	-1.54886666666667
SLC25A1	-0.767
PLEKHB1	0.177
GRB7	1.0353
ZFP37	-0.18225
MRPL33	-0.71075
PELO	-0.52125
ARMC1	-0.430909090909091
C9orf27	-0.405875
FLJ25778	0.2185
C9orf37	-0.919833333333333
TMEM66	0.66925
SPRN	-0.213875
HBEGF	0.111875
PI4KA	-0.7585
LEPRE1	-0.38425
POU2AF1	-1.467625
MRPL12	-1.3285
REP15	0.018
ZC3H3	0.6105
RASAL1	-0.911
DDAH1	1.399875
ACBD5	1.28625
TMC2	0.1505
CCDC137	-1.3635
SAMD13	-0.676666666666667
UGT2B15	-3.8895
TIPARP	0.11375
DNASE1L3	1.974
TRIM72	0.6555
DBX2	0.88375
IPO8	0.0305
C21orf88	-0.8548
MAP3K14	0.831
LOC51233	0.682833333333333
GGTLA4	-1.1945
PDE6D	-0.2735
ZNF117	-0.394
CLK2	-0.14325
NKRF	-0.84475
TNFSF15	1.4163
DUSP2	-0.0815
SECISBP2	-0.1494
GABRR2	-0.2175
PPAP2C	1.48075
LOC51145	0.273333333333333
PAG1	-0.44075
PIK3C3	0.459
GNG10	0.0005
APOL4	1.447
ANKRD28	-0.638125
STMN3	-0.9962
RAB14	0.8669
CDK2AP2	-0.663
HDDC3	-0.040875
COMMD7	0.076625
CXXC1	-0.04725
HMCN1	-0.0323333333333334
CD40	0.59925
DYNC1LI2	-0.33875
GDI1	-0.0355
LOC646938	-0.303
VSNL1	-1.10116666666667
PIH1D1	-0.552
RAET1G	-0.117
KRTAP5-9	-0.2495
EFTUD2	-0.48675
ZNF311	0.4325
ATP6V1G3	0.405
OR2W3	0.25225
SCN4A	0.0605
MED10	-1.035
FAM135A	-0.89
ARHGAP4	-0.74625
EHMT2	-0.904
UFD1L	-0.75725
ERMP1	0.24925
MAG1	-1.24633333333333
THAP8	0.33
HACE1	-0.802666666666667
FAM82C	0.0663333333333333
C3orf20	0.018
UNC84A	-0.5285
SCD5	0.0465714285714286
LASS6	1.624875
LSG1	-0.41475
MAL	-5.2075
GPR22	-0.8705
WDR5B	1.21975
ACTRT1	0.2745
C17orf60	0.4625
GRIN2C	0.014
ARMC8	-0.546416666666667
SLC47A1	-1.97766666666667
DMPK	-0.1535
DHRS13	-0.513333333333333
SMC1A	-0.945833333333333
KRTAP17-1	1.6965
SMYD5	-0.514
TUSC2	0.08275
CRHR2	0.264
KIR3DL2	0.035
CCDC104	0.47575
ATP2C1	0.501
CROT	1.1225
PABPC3	0.223
EGR1	2.19833333333333
THSD1	0.51925
KHK	-1.6915
SLC12A2	1.585875
CD58	-1.02175
STOX2	-0.295833333333333
CCDC76	-0.8627
CCDC48	2.746
DNAH1	0.0625
ZIC4	0.58375
OR1G1	0.169
PSMC6	-0.437666666666667
PROKR1	0.331
ABCB1	-0.55525
TRAT1	-0.663
LLGL1	-0.299
MTF1	1.07275
USP54	0.211875
PAGE2B	-1.659
ITGB7	-3.36775
CCDC81	-0.968
LOC149837	0.768
SCUBE1	0.2745
ZSCAN10	1.4205
HUWE1	0.0414285714285714
CDH17	0.402
CD180	0.7235
IL17A	0.02975
TMPO	-1.415375
KIAA1524	-1.753
HDGFRP3	-0.704833333333333
OXCT1	-1.74590909090909
RRAS2	-2.20616666666667
LTBP2	3.117125
SV2B	2.22233333333333
CYP2A6	1.00875
PKD1L2	0.355666666666667
PPM1M	1.0705
FLJ22662	1.83566666666667
ZNF502	1.87275
GP6	-0.663
CRYBA2	-0.709
LEF1	-1.1679
CTPS	-2.71371428571429
EYA1	-2.22633333333333
EPS8L1	1.2175
MAPK14	-1.00283333333333
SERPINB2	-4.863
GTF2F2	-0.632833333333333
ZNHIT4	-0.2045
PLA1A	0.325875
C20orf114	4.942
HPR	-2.7405
C18orf2	-3.30133333333333
SATB2	-2.16575
KCNJ9	-0.143625
MGC157906	0.312
MOCS3	-0.07325
C17orf71	-0.356833333333333
PPHLN1	-0.3522
HIST1H2BN	-1.27475
RAPGEF1	-0.3465
MAP3K8	0.85025
DLG4	0.428
STC1	1.71141666666667
CDGAP	1.53125
DDX26B	-1.43025
LOC150223	-1.67825
CPSF3	-1.06833333333333
TMEM14A	-0.494
MYH3	-1.9765
GPKOW	0.07525
SULT1A1	-0.765
SPON1	4.3487
YY1AP1	0.577
RAB23	-0.3505
PLA2G4A	-3.303
MAPRE3	-0.11125
ZNF516	1.00078571428571
GGPS1	1.295
EXOC3L2	0.2675
C19orf42	0.5414
MAP2K2	0.0493333333333333
HIST1H2BB	-1.14875
RNF19B	1.42616666666667
C6orf128	-0.326
TLR8	3.0065
PCDHA9	-0.26
CARS2	-0.17725
CLUL1	3.67416666666667
RHAG	-4.00366666666667
UNK	-0.393
EXOC8	1.1571
C9orf95	1.258
C14orf143	-0.307833333333333
MAML3	-0.185875
LDHA	-1.93775
MRPL20	0.0725
KLHDC6	0.0791666666666667
ATP5S	-0.3
C8orf55	0.41425
PHF19	-1.969
KRTAP13-4	0.4125
TTC5	0.02275
XKR5	-0.25625
SILV	-4.39816666666667
TEX28	0.185
TCTN1	1.43475
CX40.1	-0.20275
PPP2R5C	-0.433
C12orf30	-1.5435
CAPG	2.20925
MPZL1	1.5982
ARSB	-0.971833333333333
TDH	-1.433
WASF4	0.98425
TSSK3	-0.787
7A5	2.768
CRISPLD1	1.38825
MAD1L1	-0.149833333333333
SPIN4	-0.0156666666666667
AMPD1	1.48975
DPYSL5	-1.2535
INPP1	0.114666666666667
ANKRD11	-1.02533333333333
NPAS4	-0.0315
GCET2	-0.3589
RNASE9	-2.529
GUCY2D	0.111166666666667
CCDC98	0.35275
FGF4	-0.713125
CPM	0.0285
SLC26A4	-0.6895
PLD5	-0.169666666666667
FAM59A	2.3259
FBXO5	-3.00022222222222
SIPA1L1	0.203375
DPYS	0.13225
ATG4D	-0.26875
TGM3	0.451
MTCH1	-0.736
HK1	0.0415714285714286
CDC26	-0.222375
GALNT12	-2.76733333333333
LOC339229	-0.671
MRPL35	-0.4155
ORC4L	-0.162875
TNKS	0.236071428571429
C2orf24	0.194333333333333
ZNF553	0.776666666666667
GGTLA1	3.1382
ZNF497	0.471
CDY1B	0.10475
SLC30A4	0.38375
TUB	-0.22875
ARHGEF18	0.4035
ARRB1	0.331
KCNK1	2.009375
EREG	-2.8438
SCAMP5	-0.432
RUNDC3B	1.6685
ADAMTS20	-0.278666666666667
IL17RB	-1.31575
FLJ20323	-0.14875
MCAM	0.205875
POLR3E	-0.861833333333333
AQR	0.0813333333333333
IPMK	0.9065
CDCA7	-4.702875
CAMP	1.048
GRHL3	-0.05275
ADAMTSL2	1.33166666666667
CLMN	1.8355
SSTR3	0.274
MAGEA5	-2.5635
OVOL2	3.8865
JMJD1B	0.517
RBL2	0.4416
PYGO2	1.28075
PPP1R10	0.6355
CSE1L	-1.472
LCA5	1.2665
RDH16	-0.2675
ASRGL1	-0.29
TOM1	0.619333333333333
PTX3	-3.683
TTC15	0.421
SCGB3A1	4.0095
MRPL50	-1.348
RCAN3	1.368
SLC26A11	0.42175
STYX	-0.0948333333333333
CINP	-0.47975
MARCH7	-0.2875
PFKM	-0.220333333333333
SGMS1	0.9675
RIOK3	-0.1874
C1orf110	0.595
CES7	0.14
LOC440248	-2.5705
PPP1R12C	-0.1325
C10orf27	-0.0255
ATG9A	-0.7635
MRPS26	0.169625
TMEM40	0.274
ELP3	0.313
ZNF787	0.6917
HIAT1	-0.077
C8orf34	0.799166666666667
MGC4655	0.2243
PELI1	0.717666666666667
PPT1	0.8809
SLC35C2	-0.312333333333333
C6orf125	-1.40225
MUC4	-1.746
RFC4	-2.18957142857143
GNB2	0.554666666666667
NUP50	-0.283428571428571
SULT4A1	-0.7955
C7	3.9205
CCDC130	-0.197666666666667
ARRDC4	-0.37625
RQCD1	-1.2175
GLYCTK	-1.499
AYTL2	-1.06790909090909
MTUS1	1.944
LEMD3	0.009
PLEKHF2	1.67725
HOXA7	0.71
GTF3C2	-1.2375
DYNLRB2	4.78525
CNOT10	-0.22025
MR1	1.31816666666667
FFAR1	0.3105
PRIC285	0.02725
SLITRK6	6.69075
LIX1	-1.9989
UBE1L2	-0.689583333333333
F8	1.626625
ACHE	0.139166666666667
KPNA5	-0.25
TNFRSF12A	-1.2105
EGR3	1.4875
SERPIND1	-3.3475
OASL	1.63125
IFRD1	-1.7195
WDFY1	-0.035
ZNF267	0.265
ACCN5	0.0565
ZBTB6	-0.38375
PPP1R3A	0.3825
PRRT3	1.91075
FBXL19	-0.7615
TXNIP	1.48264285714286
ACTN2	-1.122
ATG9B	-0.255
C9orf117	1.83
IL27	0.815
RPL36AL	0.290833333333333
KLK15	-0.33
CHAD	2.0895
RAP2B	-0.4876
HEBP2	0.622
ZNF342	-0.0035
CAMK2G	-0.366666666666667
TLR3	2.9665
FGF14	1.79125
HMGB2	-1.395875
TRPM5	-0.123833333333333
OR5M11	0.1975
KIF3B	0.79878947368421
PRICKLE2	0.97175
MTMR9	0.056375
C3orf27	-0.00450000000000001
GLRA3	-2.0625
NSDHL	-0.297
TMEM32	-0.08775
POLR2D	-1.29033333333333
MYADML	0.139
C9orf114	-0.73675
MRGPRX1	0.3165
TOPORS	0.6785
CLDN19	0.0915
C1QL4	-0.3965
RNF165	-0.558
DHRS9	0.31525
DNAH2	0.720833333333333
FXR1	-0.1295
ZMYM3	-0.439625
CASP3	-0.422333333333333
FAM120C	-0.5075
SCLY	-1.62725
CA7	0.0985
ENTPD5	0.121
ZNF461	-0.176875
PDIA5	-0.59725
C1orf19	-0.582166666666667
TMEM67	0.6595
KCTD20	-0.74925
WDR47	0.7005
FLJ38723	0.4315
KLRF1	0.0748333333333333
TAS2R16	1.078
CLDN12	0.518
PRKCE	-0.13275
UBXD4	-1.11325
ITGAM	3.8655
GLT8D3	-0.502125
WDR31	1.2518
RGS2	1.658
OR51L1	0.3995
MST1R	0.943
KIAA1737	1.251
OR4A5	-0.9095
GLIS1	-0.7385
PTMA	-0.0281428571428571
NAPA	0.3465
PRDM11	-0.037
LIPF	0.816
DIRAS3	2.72175
ASGR2	-4.224625
C1QTNF4	1.0795
PIK3R4	0.194166666666667
ARMC3	6.22025
NDUFV3	-0.821083333333333
BTBD3	-0.682
PPP1R2	0.388833333333333
UBE2NL	-0.83075
FOSL2	1.3675
FAM119A	-1.67183333333333
TUBA4A	-0.8306
KRTAP12-1	-0.093
SFRS2	-1.3215
RHPN1	-0.3005
EEF2	0.225666666666667
ZDHHC11	-0.794333333333333
EPHA3	-0.7521
RBM12	-0.36625
H2AFJ	0.267416666666667
EDIL3	3.476
KIF26A	-1.242
SERGEF	0.86375
B3GALT4	2.59275
LOC90925	0.950833333333333
OSCAR	1.232375
NPFF	-0.630625
DEDD	0.583375
TMEM155	-0.937
PTPN1	-0.286
SCYL2	-0.1905
SKAP1	3.396
LEAP2	-1.8595
GADD45G	2.3905
IFITM3	1.5715
PILRB	-1.07616666666667
SLU7	0.41275
DSC3	2.36875
DNMT3L	-1.17375
PAPD5	-0.266
B3GNT3	-0.0435
LHCGR	0.485
MSL-1	-0.0585
UBE2S	-2.013125
SAP130	-0.5895
ANAPC11	-0.444
MAGED4B	-0.182
ATP6V1B2	0.63
C14orf179	1.310375
CAPZA1	-0.167625
CDYL2	-1.18216666666667
GLRX3	-1.16416666666667
LOC136288	0.78075
MOBKL1A	-0.08225
HTR2B	3.85175
CRYGD	-0.1125
NUS1	-1.14566666666667
PGRMC1	0.081
MYOM2	-0.586
FLJ39653	-0.392666666666667
CHM	0.3417
OR5M8	-0.0705
ZNF619	0.565
FAM105A	1.301
CCNL1	-1.3665
NAP1L3	0.86675
C10orf57	1.78066666666667
B3GALNT1	0.401333333333333
CSN1S2A	-0.105
TCP10L	0.543
GDAP2	-0.312
DMKN	0.0733333333333333
COX6B1	-0.35275
DNASE2	0.784666666666667
MSH5	-1.79575
LGMN	-0.318125
USP31	-0.206
OR13C8	0.8705
SDCBP	0.1063
NUDT11	-1.83966666666667
PYGL	-0.446
SNPH	0.502666666666667
B3GNT4	-1.1145
MIZF	-0.3844
NUBPL	0.16
NOD1	0.198333333333333
CDH22	2.151
NUBP1	0.704833333333333
DSCAM	-3.64975
DGKI	1.743
FAM136A	-1.315
AKAP1	0.1585
SLC16A6	0.90025
RIN3	1.097
PSG2	-0.27475
DIP2B	-0.160833333333333
PSORS1C1	0.1579
KIAA0495	0.2325
FLJ90709	-0.366833333333333
LPA	-0.500666666666667
PIGA	-0.186166666666667
LY75	2.42716666666667
UTS2	-6.11583333333333
RREB1	-0.029625
GALNACT-2	0.3205
MGC3196	-0.8955
FLJ31568	0.38775
LPHN1	-0.229625
SP1	0.51625
TOX4	0.677
HSPA9	-0.3791
APOBEC1	-0.012
SLC35E4	-0.82125
LSM5	-0.72675
SURF1	0.58225
ZBTB1	-0.02525
GTF2F1	0.364375
RPS15A	0.581785714285714
DUSP21	-0.4945
GINS4	-3.014
MYO15A	1.76683333333333
GIMAP7	2.89775
MGC13379	0.887
ATP6V1E2	0.352166666666667
UTP3	-0.23175
HNRPA3	-0.728
MT4	-0.2135
C14orf155	0.0895
U1SNRNPBP	0.40175
CKLF	-0.395
PLEKHN1	-0.13
MBNL1	0.249833333333333
NUP160	-1.36475
ACSM2A	-1.94975
LOC129881	2.201
KIAA1529	0.28975
FLJ22639	-1.92425
HAND1	-1.738
GSX1	0.0445
FGA	-4.15175
SERPINB1	0.417
ZNF642	0.52325
IGFBP1	-8.406375
SLC1A1	2.608375
DHX57	0.256625
ZNF766	0.539
PTPN21	0.5158
GDPD3	-0.905333333333333
PNPLA5	0.1235
TBR1	0.1625
FAM116A	0.33375
IQGAP1	0.97775
FOS	2.423625
ZNF226	-0.048625
FIGNL1	-0.713666666666667
C14orf1	0.00416666666666668
ZMYND17	-0.6705
PUS7	-1.12683333333333
TUBB6	-0.826625
KCNQ2	-1.15075
MARCH6	-0.16
CCDC33	0.259
PRODH	-0.5965
RBM11	-0.944
EPHA6	-0.13825
SLC43A1	-0.3435
LOC196541	-0.07125
NTN1	0.793416666666667
ING4	0.52675
PCDHB10	0.457
DPH2	-0.832333333333333
SPACA4	-0.196
FBXL21	-3.928
DIAPH1	-0.395833333333333
ZNF71	0.463833333333333
CEP76	-0.863
CORO1A	0.0105
RRM2	-3.657125
EDG4	0.80675
OS9	0.463166666666667
SLC4A1AP	-0.29575
COG5	-0.0055
COPS8	-0.4945
NGLY1	-0.9455
NCBP2	-0.545375
C17orf42	-0.724166666666667
GPSM3	0.842
SIL1	1.10683333333333
ASB6	-0.22975
SMAD5OS	-0.181333333333333
UNC93A	-3.64125
A1BG	0.0881666666666667
C21orf62	0.48025
FMO5	1.63241666666667
ATRIP	0.751833333333333
CEBPG	-0.585833333333333
C7orf38	0.4135
TNFRSF1B	1.07066666666667
CLEC1A	1.70116666666667
IQSEC1	0.4805
PATZ1	1.1085
RBM22	1.07125
BAG2	-2.2605
PAQR5	-2.07533333333333
C9orf127	0.9902
THNSL1	0.307
SHROOM3	2.9905
JAM2	1.48175
SNRPN	-1.78475
ALX4	-0.2295
CACNA1S	0.359
FAM130A1	0.4815
CORIN	2.4725
CD300LB	0.4835
PLEKHG6	1.1865
LRRC40	-1.14475
PCLKC	-1.72925
PCDHB16	1.27366666666667
WNT2B	1.28516666666667
ASNS	-2.32
MRPL49	0.246125
FLJ46111	-0.97875
ISG20	-0.792625
SMU1	0.0238333333333333
CASZ1	0.447
POLR1D	-0.2105
GIN1	-0.351
SNAG1	0.481
ANKRD29	0.6705
CDKN2AIP	-0.1595
KRR1	-0.47975
CXCL1	-4.31383333333333
EPM2A	-0.1082
PC	-0.501333333333333
DEFB127	1.421
PDZRN4	3.129
FAH	0.321875
OR51E1	0.8985
CDC2L6	-0.290166666666667
DNTTIP1	-0.578
PAX8	-0.80175
TMEM116	0.25925
C1orf150	0.062
PRO2012	-0.1385
MRPL40	-0.573
BEX1	-2.9814
SLC2A4	0.188333333333333
PKMYT1	-1.583
FEZF2	-0.347666666666667
SLC26A9	-1.34575
MAP2	0.235636363636364
LYL1	-0.8215
SLC25A19	-1.62783333333333
NOS3	-0.061
ZNF34	0.641166666666667
TMPRSS11F	-0.35075
FAM43A	-0.2215
FCRL4	0.495666666666667
KLF14	-0.0115
FLRT2	0.4365
WRN	-0.898
SDF2	0.4539
KRT8P12	-0.5715
C6orf195	0.2195
C9orf125	-1.189
DZIP3	0.1275
RIT1	0.00275
SCML1	-2.53
RHBDF2	-0.12425
OR2G3	0.043
REXO1L1	0.2555
MAP3K7IP3	0.18175
C3orf57	-1.77425
FBXW11	-0.553833333333333
ETAA1	-0.16825
C14orf131	-0.0032
AKT1S1	-0.141
SLC12A5	-1.03775
C9orf164	1.3935
NRIP3	-0.035375
NOS1AP	0.58125
TMEM121	1.571
SAP30BP	-0.6586
DGCR6	0.6265
WDR76	-1.292
FAM82B	-0.441416666666667
LOC606495	-0.2055
MAP9	0.796083333333333
BCDIN3D	1.26975
CXorf36	3.54566666666667
DSCR3	-0.6906
ZFAND3	0.010875
C7orf43	0.0551666666666667
SPSB3	0.9578
C19orf19	0.0485
FAM133A	-1.129625
C12orf25	1.01525
SLC39A3	-0.670375
DISP2	0.4685
PI4KAP2	-1.902
MKRN3	-2.63616666666667
ADAMTS13	-0.411375
CBLN3	0.2898
TTYH1	0.63
C3orf18	1.721
FLJ13236	0.44975
ZMYND12	3.86275
C18orf25	0.431
GLB1L3	-1.8125
ATP13A5	1.7585
RANBP10	-0.2025
CD96	-0.8134
DENND1C	0.1055
RBMS3	1.9962
SLC41A3	0.235
DGCR6L	0.613
TMEM128	0.307166666666667
CSNK1G3	0.582285714285714
MOBKL2C	1.41425
TSPAN6	-0.093875
MATN2	-0.7768
MSL2L1	0.370833333333333
ST6GALNAC2	-0.1755
FGFBP2	-0.127125
FGL1	-6.62083333333333
MPP3	-1.106
ARHGEF6	1.40233333333333
TGFBR2	0.907
ACMSD	2.41225
IL33	4.31
C9orf5	0.109833333333333
DEAF1	0.4078
AMN	0.3435
DEFA6	-0.3445
RNF212	0.3375
METT5D1	0.4165
CIB1	0.2553
TSSK1B	0.1555
[truncated: 15,816 more rows]
