# Supplementary material for: iGC—an integrated analysis package of gene expression and copy number alteration
Source: BMC Bioinformatics. 2017 Jan 14;18:35. doi: 10.1186/s12859-016-1438-2 (PMC5237550; doi:10.1186/s12859-016-1438-2)
Supplement: Additional file 1: — The source codes and example data of the package iGC in R. (GZ 2818 kb) [file 12859_2016_1438_MOESM1_ESM.gz › iGC/inst/extdata/GE/US82800149_251976012263_S01.tcga_level3.txt]

Hybridization REF	TCGA-BH-A0HY-01A-11R-A056-07
Composite Element REF	log2 lowess normalized (cy5/cy3) collapsed by gene symbol
ELMO2	0.818916666666667
CREB3L1	1.2115
RPS11	0.71825
PNMA1	0.51125
MMP2	1.05116666666667
C10orf90	-1.843
ZHX3	-0.418833333333333
ERCC5	0.1085
GPR98	-1.804
RXFP3	0.683
APBB2	1.29425
PRO0478	-0.770375
KLHL13	-1.95925
PRSSL1	-0.742166666666667
PDCL3	-0.212333333333333
DECR1	-0.158625
SALL1	-3.21433333333333
CADM4	1.28133333333333
RPS18	1.03335714285714
HNRPD	-0.451583333333333
CFHR5	1.2356
SLC10A7	-0.108875
OR2K2	-0.654
LMAN1	-0.074375
SUHW1	-3.93325
CHD8	-0.3656
SUMO1	0.0431
GP1BA	-0.114
DDB1	0.3925
MYO9B	0.0503
MMP7	5.28875
CRNKL1	0.588625
C9orf45	-1.15933333333333
XAB2	0.192625
RTN1	0.520625
KLHL14	-1.93
TBX10	-1.113
CENPQ	-1.51
UTY	-1.38753846153846
ZBTB12	-0.144
DTNBP1	0.0705
KBTBD8	-2.63716666666667
ZEB1	-0.447
ZG16	-0.667
MIER1	-0.5306
ADAM5P	-0.2035
CHD9	-0.736375
STK16	0.4885
KIAA1486	-0.7055
TOB2	1.1735
BANK1	1.18475
OR2V2	-0.19925
GRM2	0.199
PROSC	0.841125
SPIN2B	0.5155
PIR	-2.18955555555556
IPO9	-0.0323
EVC	0.954333333333333
CXCL13	3.199
KIAA1199	-0.7401
SORL1	1.29325
NAT10	-0.68575
CHD1	-1.4595
SYN3	-0.059
SLC22A2	-0.17375
SERPINF1	1.044
WDR34	0.5245
OR7A17	0.67625
C9orf11	-0.713
RNF216L	-0.638
LHB	0.3765
STK25	0.2515
TAOK3	0.075125
LOC152573	-3.079
C3orf39	-0.169375
C14orf108	0.4201
CDC25B	-0.965181818181818
BMP3	0.319
TMEM180	0.0385
MAP1LC3C	0.56725
CRYGC	-0.329
POU3F1	-1.3177
C20orf32	-1.612
CCDC95	-0.0255
HIGD1B	4.89525
USP6NL	0.063
ABCD4	-0.6775
DIMT1L	-1.638
TEK	1.524
SLC25A46	-0.88825
LARP7	-1.5945
CD160	-0.1738
MT1JP	0.338333333333333
PHF20	0.3445
CPNE4	-1.803
GTPBP1	0.00435714285714286
RAB33B	0.884166666666667
ALDOC	-2.571125
ZNF212	0.06775
NUDT1	-0.441666666666667
RFPL2	-0.6695
ZNF83	-0.576
GDPD5	0.03475
PDCD4	0.37415
CEP350	-0.1025
OR10A2	-0.3075
CST7	-0.19825
CIAO1	-0.8155
SELL	0.1595
OR8J3	0.628
LTBP4	-0.379166666666667
SIRT6	0.27375
CCL19	4.78375
PPIL1	0.3405
GBP7	0.218833333333333
STK17A	-0.9213
ABR	0.8155
OR9G1	-0.8265
FOXE1	-0.4925
CNGA3	-0.22
GML	0.8715
CD38	-3.49175
ZDHHC6	-0.998666666666667
NEFH	-1.28175
CTDSP2	0.9705
PGBD5	-2.15283333333333
CCNY	-0.000714285714285712
RMND5B	1.17466666666667
ZNF257	-0.67325
FLJ22167	-1.22975
EXOSC7	-0.991166666666667
ROR2	2.002
MAOA	-0.54275
TNNT3	0.534333333333333
GYPC	-1.07875
C7orf33	0.697
PLIN	4.43016666666667
LOC90826	-1.19275
RNF4	-0.311
F8A1	0.316
PLEKHG4	-0.589
GRB2	0.99305
HIST1H2AD	1.21325
DUS3L	-0.779666666666667
EIF1	-0.1915
RP5-1077B9.4	-0.7025
FPGT	0.606
GDF10	-0.556666666666667
COQ9	0.31075
GCC2	-0.618285714285714
RARRES3	2.758875
PLXNA1	-0.1009
KIAA0100	0.8714
PMF1	1.0425
FNDC1	6.18
HS2ST1	-0.0373333333333333
CRELD2	2.354
C8G	-1.321
CD82	1.7875
LIM2	-0.914
UNQ6490	-0.68
MMP16	-0.23875
DRD3	0.233
C5orf26	-1.646
C11orf73	-0.30625
PTP4A2	1.497
OR4M2	0.5275
HPCA	-0.859
SEC14L1	-0.559333333333333
CHFR	0.092
EMILIN1	1.393875
NDUFS4	-1.39925
COL18A1	0.756625
PDZD3	-0.3839
C9orf16	0.8005
ERBB2IP	-0.1395
EMX2	4.076
FUS	-2.46025
TF	-4.3755
CLCN4	-0.965166666666667
CXorf56	-0.31725
C11orf72	-0.35925
ELAC2	-1.07241666666667
NPR1	-0.25125
ASS1	0.5125
USP42	-0.129875
POLR2J	-0.42
SEC23IP	-0.4615
UQCRC1	-0.1165
LOC729603	-0.43125
C1orf71	-0.434375
POLG	-2.068
ADAM23	-2.90475
TFR2	-0.98
RICTOR	-1.1978
MGC39606	0.36725
C19orf55	-0.19525
SNAPC1	-1.91933333333333
GNA11	1.156625
CCDC52	0.155333333333333
FSIP1	1.3915
UPF3A	-0.15575
IGSF11	-2.2545
LAGE3	0.719
CHST6	-0.264
UNC13B	1.48825
TTLL4	-1.186875
ZNF687	1.60975
SDC2	-0.2009
COX7A2	-0.471
LAMB4	-0.215
FAM24A	0.062
LRRTM3	-0.729166666666667
GPHB5	0.84425
OR4C13	0.182
EIF3EIP	0.913571428571429
HABP4	-0.728
TMEM125	4.3595
CNTN2	0.8245
ASNSD1	-0.9365
FUT4	-0.38175
ACF	-3.3925
LOC158381	-0.711
CDH8	-0.397
AGPS	-0.210833333333333
C4orf18	2.920875
PECI	0.0704166666666667
UNG	-0.797375
GSTP1	-2.412625
DCUN1D5	-1.3505
DKFZP564J0863	1.2595
SLC9A3R1	2.5525
BCDO2	-0.698375
CHMP7	-0.389875
REM2	1.364
DNHD1	0.25725
FKBP4	-0.363375
ZNF350	3.49975
MGC11102	0.378375
BST1	0.89575
KISS1R	1.347
NCR2	-0.0015
DEFB125	0.058
UBE2W	0.789375
KRT15	0.573875
C10orf99	0.6545
SCN11A	-0.298
GFI1	-3.12175
RDHE2	5.26233333333333
FHL1	-0.747166666666667
OSGEP	-0.3535
GATA1	-3.166
SMC6	-1.47975
TTTY14	-0.697
LPIN3	-0.357
RPL4	-0.7098
RBPMS	0.3804
PRPF3	-0.0886666666666667
EMR1	-1.953
SPATA19	-0.0425
XCR1	0.2605
IRX3	2.3854
RBM6	-1.06825
KLF4	-0.2742
UNC5CL	-1.183
SEBOX	0.36
BTK	-1.11275
KRCC1	-0.613
C6orf27	1.276
SYTL5	-0.7935
PRND	2.92875
LOC653319	-1.1875
PIGL	-1.331625
HUS1	-0.565166666666667
SFRS6	-0.11525
C17orf77	-0.0215
UIMC1	-0.342166666666667
FXYD2	-1.6361
LOC283152	-0.7245
ZNF667	-0.93625
ZCCHC12	-0.928
TFEC	1.1123
ATP7B	1.71383333333333
POLD2	-0.375666666666667
RG9MTD1	0.12075
ACOT2	0.190833333333333
HIST1H4I	-0.378
PPARGC1A	-1.3528
ETFA	-0.9175
POLRMT	-0.11225
ZNF146	0.279125
MIA2	-1.2245
KLHL6	-1.65483333333333
HOXB5	-0.50475
NENF	0.837333333333333
CUGBP1	0.49275
PRSS22	2.02183333333333
CASC4	0.4014
CUL4B	-0.9144
CENPJ	-1.1997
PITX1	1.49716666666667
FLJ31033	0.237833333333333
CELSR3	0.590833333333333
ZNF568	0.0475
ITSN1	-0.607416666666667
EHBP1L1	0.146833333333333
C19orf2	-0.9425
DCTN1	0.4135
LIN28B	-3.81866666666667
TNKS2	-0.51875
C1QBP	-1.364125
CADPS2	2.53475
SRMS	0.6985
GJA9	0.702666666666667
MGC24975	-0.88
TRIM45	-0.804833333333333
TSP50	-0.24425
TCP1	-1.81075
TMED7	0.1083
CMA1	0.0495
CENPL	0.354666666666667
PTCRA	0.0345
FST	-2.8125
VWCE	-3.401
PAWR	0.44375
ABCC12	3.4
LDLR	-1.5227
ASTN2	2.544
LOC441212	-1.198875
GPATCH8	-0.42975
TANC2	1.2545
KIF4A	-1.4365
C18orf18	-2.369
PGM1	-0.8185
KIAA0258	2.2095
CPD	-1.5135
SNCAIP	-1.61125
DCT	-3.83716666666667
HLA-DOA	2.632
OR11L1	1.23
UPK1B	-0.742333333333333
DNAJB4	-0.7725
UGT1A8	-0.81825
HIST1H4L	-1.24
PECR	-2.32366666666667
HSPA2	1.46675
WFIKKN1	-0.5835
SERP1	1.67825
SYDE2	3.1095
TACR2	1.5295
NUP85	0.04525
CD177	-0.8595
LGR5	-1.9365
PIGG	0.0988333333333333
PTHR1	-0.793
RAB5A	1.0302
FLJ13224	-0.736
USP9Y	-1.66333333333333
C7orf53	-0.8155
LRP1B	3.41075
XAF1	1.4089
ABCG8	-0.581
ANKDD1A	-0.932833333333333
DAND5	-2.165
SPAG6	-0.252166666666667
LINCR	-0.655
ZDHHC22	-1.818125
CCDC60	-0.135
THOC7	-1.8685
TCTA	0.9278
OR8K3	0.5135
NY-REN-7	-1.32475
B2M	0.835
C6orf141	-2.846125
LPPR4	1.55475
SQLE	0.72975
SEPHS1	0.4885
BTBD14B	1.03514285714286
PLRG1	-0.9945
SPG7	-0.0993125
ZNF614	1.16116666666667
PARD6G	1.64533333333333
INPP5B	-0.8135
GRPEL2	-0.902625
PPID	-0.8514
TRIM56	-0.04975
UBE2J1	-0.214125
IL20RA	1.23775
LOC387856	0.0915
C1orf107	0.2925
UTS2R	1.48275
C19orf22	0.3635
SAFB2	0.10775
KIAA0652	0.147
KLRG1	-0.780833333333333
MS4A8B	0.0186666666666667
FRAG1	-0.09075
KIAA1546	0.6595
E2F4	-0.9376
CLEC4M	-0.0486666666666667
BTBD14A	-0.2085
KIAA0999	0.4801
GYPA	-4.30933333333333
TAC1	0.909
TRAIP	-0.979666666666667
KIAA0232	0.5074
ERCC8	-1.42475
GPX4	0.46675
KIAA0368	0.592125
GPR157	0.537666666666667
CTAGE4	1.8365
C9orf30	-0.850333333333333
OR52A1	-0.00749999999999998
HSP90B3P	-0.5175
ALG9	-0.9857
BTBD10	0.2655
SDK2	0.3505
BAIAP3	-1.381
RABGGTB	-2.1505
ANKRD40	0.72
KRT74	0.381
CALCOCO2	0.429357142857143
SNCA	-3.189
TMSL8	-1.699125
C2orf53	0.312
ESRRB	-0.171
ARHGAP26	-1.9465
TDRD9	-2.5745
HRAS	0.4825
KLRC4	-3.112
JAGN1	-0.0333333333333333
BSDC1	0.368
RNF43	0.9493
NDUFAF1	-0.68575
PHF12	1.13375
OR1L3	-0.56325
FOLR2	1.77266666666667
LYZL6	0.253833333333333
tcag7.1260	-2.1275
WSB1	-1.6885
PROS1	-1.1719
OSTN	0.81
PSMB8	-0.19225
SOCS4	-0.3475
DDIT4L	0.53375
MAS1	0.397
MGC34796	0.6985
CSHL1	0.148
TBCCD1	0.225666666666667
ZBTB7C	0.9535
AP2S1	-0.102375
P15RS	-0.1333
VAT1	-0.0853
SHANK3	1.2665
TUFM	-0.138666666666667
THEG	-0.6175
KRT34	-2.10225
SGSM3	1.0485
TOMM22	0.3235
SOCS3	1.316
CPO	-0.3155
POP4	0.32125
BHLHB3	0.16175
MALL	0.39075
OR1B1	0.73
PARK2	0.179166666666667
GPR124	0.912625
LCE1E	0.0475
RUVBL2	-0.225
CGRRF1	-0.4535
ACPL2	0.54225
WNT10B	0.626625
BAIAP2L2	-1.697375
ISCA1	1.026
C1orf125	0.718875
RPAP1	-0.8825
RAI16	-0.6195
RPL27	-0.904
NLRP9	-0.909
EPN1	1.0825
LOC388610	-2.64775
SLC35A1	1.0412
GAL	-3.6425
SLC14A2	0.643
RDH11	-1.13033333333333
FAM138F	0.367
AUH	-0.02075
FLJ40243	0.162
C14orf129	0.8975
MBD2	-0.212333333333333
ABHD14B	-0.079
PIGT	0.867125
ALS2CR4	-0.326125
ALAS1	0.234
FOXO1	0.402166666666667
CRLF3	-0.34975
C20orf107	-0.1665
FARS2	0.5265
CCDC28A	-1.10525
NPHP3	-1.1565
OR13F1	0.677
TSEN54	0.64975
DEFB106B	0.4677
OR8B4	0.3085
STH	-2.548
ZC3H14	-0.331125
CBX2	0.1935
TMEM49	-0.2155
C6orf21	0.534
FLJ20920	0.76575
CRTAP	-0.839142857142857
DDX50	-0.39725
STYXL1	0.335
BLVRB	0.609333333333333
LOC147650	0.3175
MMP24	0.31225
GRID1	0.9245
BANF1	-0.129833333333333
CTAGEP	0.4635
HMBS	-2.0805
SLC25A24	-0.0783333333333334
C14orf50	-0.6105
MRO	1.15716666666667
SLC25A15	-0.19
FAM84B	2.0167
TDP1	-1.0665
C16orf78	-0.358333333333333
C11orf57	-0.555875
RFK	-0.69975
ZFYVE9	-2.538625
STCH	-1.546
WIBG	0.1795
LOC283871	0.032
GBA2	0.3239
NDUFB3	-0.53125
HSD17B13	-0.793
GRIN3A	0.0946666666666667
FMNL1	-1.57933333333333
SEPT7	-0.4389
GNLY	2.6915
GRAMD1C	1.07383333333333
ZNF165	-0.384
USP38	-0.13875
FAM83A	-1.8445
C14orf24	0.839
ARMCX3	0.7065
ARHGDIB	0.263833333333333
AK1	1.05625
KIAA1045	0.21475
DNAJB13	0.0143333333333333
NEU2	1.0875
HIST1H4B	-1.431
FAM20B	0.2292
HES2	2.07835714285714
FAM73B	0.6255
LOC388381	0.044
INTS7	-0.112363636363636
AMPH	2.194
ZNF775	0.571875
UCKL1	-0.0516666666666667
C10orf97	0.47025
C1orf161	-0.6535
ALDH1L1	-0.46275
FLJ39378	-0.51025
SLC23A1	-2.1435
RBM4B	0.18025
THAP4	0.471666666666667
OGFRL1	-0.3435
KIAA0831	-0.57825
PPP1R15A	0.335833333333333
C1orf96	-0.2745
C12orf11	-1.834
BMF	1.3445
MAN1A1	-1.192
KIAA1600	-0.2555
NLGN4X	-0.0615
ALOX12	-1.42133333333333
RB1CC1	-0.1661
NEIL2	0.0744
EIF4E	0.329818181818182
ABHD5	-0.51525
EXOC4	-0.351166666666667
CIP29	0.441333333333333
BATF2	-0.507
SLC29A4	1.1595
HTR4	0.48825
EMB	-1.18725
TRAF6	0.31225
LMNB1	-1.55225
FAM19A5	-0.040875
SHE	1.23
PIK3C2B	1.7905
C15orf15	-1.3983
USP15	0.3596
TCEAL2	0.68225
C5orf39	-1.334
PTGER2	-0.93925
SLC31A1	0.2336875
IFT172	0.4615
ADAM29	0.394
GFOD1	-0.50875
ST7L	0.087
C15orf26	-2.92475
PKN3	-0.18875
CNTD1	1.36816666666667
COMMD1	0.25225
NTRK2	2.24191666666667
FOXN3	0.07575
MFGE8	-0.7183
PFKFB2	0.351
TAS2R4	-0.208
ENTHD1	0.249166666666667
PRMT5	-0.7655
MGC16384	-1.57075
LOC442229	0.20275
TSKU	0.778375
KRTCAP3	2.792125
PDLIM1	-0.0773
KCNS2	0.5155
RNF126	-0.374333333333333
CEP63	0.794375
CLIC4	-0.611625
hCG_1990170	-1.14225
ACR	0.7242
KLK7	0.28025
ALOX5AP	2.262125
RIPK3	4.00175
TAS2R9	0.3985
C19orf18	3.4125
BIRC6	-0.0535714285714286
ZNF16	0.952
RFT1	-0.41375
SLC8A2	-0.49175
TACC1	1.231125
ITGAD	-0.0795000000000001
SAMHD1	-0.311
SH3PXD2B	1.7054
EPC2	0.773
C20orf85	0.174125
ATP13A2	0.636166666666667
KRT4	0.714375
CAPNS1	0.19075
MDM2	-0.710833333333333
PCDH20	4.0585
KCNK9	0.8305
OR2C1	0.1235
KLHDC3	0.679166666666667
IPPK	0.9185
EFHD2	-0.00987500000000001
GALR3	1.145
NBEA	1.30483333333333
ABCA6	1.7684
CLDN3	0.9775
AKT2	-0.295357142857143
EGFR	-2.0739
RBM16	-0.06075
ZDHHC3	0.6764
SLC25A4	-0.904
CYB5B	-0.643666666666667
CPXM1	0.7515
NDRG1	-1.46038461538462
FLJ43826	1.15725
OR5L2	-0.273166666666667
FARP2	0.7689
MRPL46	-0.771166666666667
LDHAL6B	0.498666666666667
MAPKAPK3	-0.338
NCAM2	1.35875
PRKD2	0.745166666666667
ZFP36L1	2.4338
CYSLTR1	-1.996
OR4C3	0.1835
HIST1H2AJ	0.616
CCNB2	-1.86488888888889
ZNF10	-0.40925
TMEM175	0.636
FAM134A	0.967
TIGD4	-0.466
PCNP	-0.2265
MGC39715	0.15925
LQK1	-0.58975
CREB1	0.6984
TMPRSS3	-2.48175
C4orf32	1.448625
LAT	-2.15616666666667
KCNA3	0.609
SKIV2L2	-1.53525
ROPN1B	-1.26925
tcag7.23	-0.4415
CDT1	-1.989375
ZHX2	1.50825
CD28	-4.588
ZNF624	1.3105
SEPT2	0.263666666666667
SOHLH2	-1.025625
MCOLN3	-1.28925
UNQ1945	1.0275
MASP2	-0.8015
ZNRF3	-0.925
GPATCH3	-0.02725
AGL	1.221125
QRICH2	-1.4265
PSD4	1.18816666666667
CCNB1IP1	-1.53175
ENPP7	-0.29575
OBFC1	-0.754
KCNG3	-2.5355
C14orf79	1.50275
ENPEP	1.71
SCT	3.288
SKI	0.88275
SEC61G	-0.73475
CAPN11	-0.2955
ATXN7L3	-0.14925
DBNDD1	1.04116666666667
FAIM	0.261
ANKRD36	-1.499
GABRP	-0.866833333333333
TACSTD2	1.28416666666667
EIF3J	-1.383
PPP2R2A	-0.64975
TEKT4	-0.226666666666667
PVALB	-3.42466666666667
F10	-2.464
FAM134C	0.8194
COMP	5.12375
EFCBP1	-2.832
SCLT1	-0.603
TAL1	-0.8303
ACSL1	1.35875
ABCC5	0.477166666666667
ABL1	0.3735
RBBP7	-0.436083333333333
PTPRG	-1.405875
NCOR1	0.2314
SPINK4	-1.89816666666667
TXNRD1	-1.1255
TNRC15	0.146875
C9orf138	0.3825
UBE2H	0.1875
BRDT	0.437333333333333
C8orf31	0.66525
CCNE2	0.601909090909091
SLC6A8	-1.46975
CALCR	-3.67175
PPP1CB	0.710333333333333
ABHD8	0.2935
ARF5	0.7343
SLC24A4	0.62775
CCT3	0.2185
ZNF121	-0.390875
SLC3A2	-0.5494
OR13A1	0.695
SLC5A10	-0.106
RAD50	-0.534875
IER5	0.394125
MTHFD1L	-2.259375
MBTPS2	-0.39225
MVK	-0.159625
NCL	-0.7752
PSMD10	-0.8845
MOBP	1.202375
FLJ32894	0.797
HRH1	-1.50833333333333
C5orf30	-0.44675
NUDT16L1	1.1669
RASGRP3	3.45733333333333
PRKRIP1	-0.2955
CCDC75	-0.688
LOC253970	0.20925
KIAA1239	1.1595
MED21	-0.992
SYT11	-0.321083333333333
NTSR2	-1.2255
EGFL11	1.068
CXorf59	-0.1635
OR2A25	-0.4515
SPTBN2	1.1605
LRMP	-2.13033333333333
RNF111	-0.88425
PTH	0.103
LOC619208	0.99
KIAA0895	0.14175
RANBP5	-1.044375
P2RY10	-0.702
NME5	1.138
DDX21	-1.401
LRSAM1	1.0495
HDAC11	1.21333333333333
VMO1	1.341
NOLA2	-0.42
ADAR	1.01733333333333
MTO1	-1.12816666666667
SF4	0.681166666666667
P2RX1	-0.460166666666667
HBM	0.14425
EN2	1.4945
C14orf172	1.1985
TM9SF2	0.3382
INHBE	-1.98583333333333
TCTE3	-0.498333333333333
TOX2	-2.88075
CTAGE3	-0.471625
HBB	3.6001
MED15	0.139
CASR	0.27025
C6orf66	-2.47316666666667
MTPN	-1.104
UNC50	-0.57625
C21orf33	-0.30475
IRF2	0.499625
PGR	-2.25833333333333
GPR84	1.75025
CROCCL1	-2.59775
SRPX	-1.54425
BRE	-0.184166666666667
FGF10	1.0715
SDC3	1.38433333333333
ZRSR1	0.0535
DKFZP434P211	0.309
SOX6	0.3995
RPUSD2	-0.38925
C14orf173	0.68925
MAPK11	0.42
TBC1D22A	0.758
FAM123A	-2.5535
COL4A6	-1.78716666666667
TOMM70A	0.8555
NAB1	-2.02125
MGC16385	0.156125
TSPAN18	-0.189166666666667
MED31	-1.33775
PLG	-0.2215
CAPSL	0.042
ZNF532	1.2174
ASB14	-0.6105
CA8	1.101
NUDT16P	-0.645833333333333
SLFN11	-0.4825
LRRIQ2	-0.558125
NOL7	-0.3975
BRMS1L	-1.399125
JARID1A	0.431
PANK2	-0.03425
ICAM3	0.08375
MDS1	1.577
TAF8	-0.479
RNF139	1.0405
ZNF594	-0.658333333333333
ADAM8	0.97425
SFTPC	-0.219875
MAN2B2	1.659375
RGS12	0.4886875
EIF1AY	-4.74791666666667
LRRIQ1	-1.097
GPR150	1.6315
CCDC21	-1.00116666666667
PRRG3	0.369
SAA4	-3.75575
RAPGEF5	1.512
ZCCHC2	0.31975
MGC39372	0.489
PPP4R2	0.303833333333333
CDCA2	-1.55033333333333
OR4D5	0.673
PTGFRN	1.5429
SIGLEC5	0.104166666666667
C19orf61	-0.333
NMUR2	0.4
KIAA1586	-1.23716666666667
DAGLA	0.607
CHCHD6	0.1365
GPR32	1.04
NEUROD6	0.1915
SLC2A4RG	1.0578125
CA5B	-0.0465
FBXL3	0.998
MPHOSPH9	-1.671
HMG2L1	0.10275
HCN4	0.519
CEACAM19	0.522
SH2D4B	0.681333333333333
HFE2	-0.7555
TGM4	0.751
LYPD2	-0.52975
TBC1D15	-0.03625
MRPS21	-1.2005
NONO	-0.8042
CLEC5A	1.76925
ITCH	0.4148
MGAT3	-1.01383333333333
MBP	-0.531125
RPP25	-2.566
SOSTDC1	-2.5025
HRC	-1.3845
TRIM48	0.212
TMEM133	-0.60275
ECEL1P2	-0.9435
HOXC11	2.2645
DOK5	-1.1115
HELZ	1.4
LOC348180	-0.7215
MGC33894	0.634
ADRB3	0.844
DMD	-0.128166666666667
PTRH2	-0.422
MPEG1	2.2875
NDUFA12	0.473833333333333
KRTAP2-4	0.638583333333333
STAMBPL1	-1.65433333333333
ADCY2	2.3885
UNQ6125	0.3925
KLHL20	0.5665
SRM	-0.79975
OTC	-0.4835
TMIE	-0.535666666666667
SNX8	0.56725
LIPK	0.209
CHURC1	-1.109
KLC2	0.589333333333333
HDAC1	-0.647166666666667
FAM128A	-0.285833333333333
FNDC3B	-0.2054
MTCP1	-0.901833333333333
WFDC10B	-0.247888888888889
PCDHGB3	0.144
ATRNL1	-2.4759
CAV2	-0.6095
MED26	0.0698333333333333
DUS1L	1.51925
CHRM3	-1.448
NEK9	0.45075
WARS2	0.72825
TBX22	-0.879
TOMM40	-0.39025
RP6-213H19.1	0.527333333333333
TUBGCP5	-0.91725
IGSF6	5.23925
TPPP	-0.174166666666667
UNQ6190	-0.1155
GSTM5	-0.737
BTD	1.4655
PDCD1LG2	-0.4045
SNRPB2	-0.245333333333333
ERICH1	-0.691875
APOA4	-1.97475
HOXA11	-1.62075
NARG1	-1.255
MKX	-0.58
RAB28	-0.500785714285714
PKP3	1.0245
SH3GL2	-2.676
CTSO	2.54925
RPN2	1.2583125
IL28RA	-1.19083333333333
SFMBT1	-0.255
WDR57	0.3845
FER1L3	-0.62075
HSF5	0.1615
TTC9B	0.18575
C4BPA	-3.32766666666667
ALB	-3.80507142857143
SORBS3	-0.51125
UPF2	0.8915
JPH1	-0.3445
AGBL2	-0.46875
DOPEY1	0.5525
TERF1	-0.735916666666667
KIF22	-0.125
NINJ1	2.46575
SEC61A2	-0.725583333333333
HIST1H1D	-2.21666666666667
SFXN4	-1.3525
UCP3	1.8133
ZNF703	2.713
MYL6B	-0.72725
TREM1	2.153
OR52E6	0.3605
CKMT2	0.884
HLA-C	1.938125
SLC13A3	-2.21783333333333
TIMP4	-0.09
SLIT2	2.61325
RSF1	1.76427777777778
LONRF1	-1.94514285714286
MON1A	-0.5395
CACNG6	-1.41983333333333
DPPA4	-4.6135
ZSWIM3	-0.17425
ZNF804A	0.289166666666667
CCIN	2.40625
SLC25A31	0.574333333333333
KCNMB4	-0.7515
RABL5	0.41625
GALNS	0.129
STX6	0.851375
HIST1H1C	-1.07516666666667
CIDEB	-0.0745
CASP4	-0.113166666666667
PDK3	-0.9026
KCNJ11	1.346
TPR	-0.208875
ZSCAN20	-0.2095
MTX2	-0.6795
HIST1H2BH	1.0585
LOC283767	0.741
LYRM7	-2.12755555555556
BRD3	1.1445
HIST1H2BO	1.1025
MAGEB10	-0.103
SLC45A1	0.65325
SERPINA3	0.88625
KIAA0143	0.0755
KCNJ16	-0.629333333333333
KRT79	0.88175
FABP2	-0.7505
NUT	-0.3085
ZNF57	-0.291
FBXL4	-0.303375
CLEC9A	0.5935
UGT8	-0.680833333333333
BMP2K	-0.33175
MAPK4	-3.3715
SLC25A23	-0.5928
HINT1	-0.8818
KRTAP13-1	0.297
SFXN5	-0.1083
CHCHD2	0.699666666666667
FAM3D	1.0075
NDP	-3.798
RHOBTB1	-0.110833333333333
SLC4A4	-1.9655
RPL38	0.5185
HTF9C	0.141333333333333
AP2A2	0.036375
ZBTB46	-0.4635
MAP7D1	0.881625
AOX1	-2.012
CYR61	1.00425
DTNA	0.397214285714286
JRKL	0.236
TMOD3	-0.079
EEA1	0.4246
ADCK5	0.40625
IL1R1	2.16366666666667
KLK3	0.843923076923077
HRSP12	-1.66025
KTN1	-0.44125
LOH11CR2A	0.8595
RELL2	-0.4885
MAB21L1	0.9345
C20orf59	-0.905333333333333
PHKB	-0.228
ADAM2	-2.629
TBC1D8B	0.817166666666667
FAM13A1	-0.720125
LAPTM4B	-0.0254166666666667
LCN8	0.216
TMEM147	0.633
SYT4	-0.139666666666667
XPO7	-1.4415
C9orf62	1.91475
GPR75	0.852
TRIM5	0.47425
APOC1	-1.89633333333333
RNASE4	-0.06
PARD6B	-2.536625
ARID1A	0.501166666666667
TPD52L3	0.2105
RRAGB	0.639
RCN2	-0.917333333333333
HIST2H2BE	1.445125
STARD7	-0.4085
SHMT2	-0.96125
KIAA1751	0.242333333333333
MLYCD	0.114625
LOC162632	-0.6626
UQCRH	-1.1615
RP11-217H1.1	0.82075
SDHA	-1.71616666666667
NCLN	0.08
ZNF17	0.875833333333333
RCBTB2	-1.886
VEGFB	-0.0244
RP4-747L4.3	0.87675
COLQ	0.4536
MPN2	-0.514833333333333
DRG2	-0.3245
KLRB1	3.12775
ALPK2	-2.04275
DNASE2B	0.8725
FLJ23834	-0.682833333333333
AXUD1	1.06833333333333
SAFB	-0.3935
NSUN4	0.08475
RFX2	-0.491333333333333
MAPK8IP1	-1.3425
FANCD2	0.331357142857143
ANKZF1	-1.34783333333333
C19orf50	-0.47375
DUSP8	1.59
SENP5	-0.39475
NFKBIL2	-0.0580000000000001
LBR	-0.460375
IGFL1	0.376
LZTS2	0.427875
IL2RG	-1.344625
CCDC51	-0.0855
KLF3	0.816875
ANKRD37	-2.583
KCTD14	-1.85883333333333
FZR1	0.423166666666667
SLC44A4	4.1493
ESPL1	-0.55425
GMPR2	-0.6378
TBC1D19	-1.218
ERGIC1	1.48214814814815
ERBB4	2.8292
TSPAN32	-0.261583333333333
MAP4	0.04275
GPHN	-2.15125
SLC6A2	-0.274875
HIVEP1	0.6245
DFFB	-0.9687
EIF4EBP2	0.647125
DMRT1	-0.62175
HSPB6	0.07475
IER2	-0.036
AIFM1	-0.62875
WWC2	0.0854166666666667
MRPL4	-0.42575
FLJ21062	-1.332
EPB41L4A	1.55175
SH2D6	0.441
TAF4B	-1.68725
GAL3ST3	-0.654
MALT1	-0.505833333333333
RTDR1	0.22
ARVCF	1.455375
MEX3B	-0.0418333333333333
FBXO16	-2.957
KIF7	-0.503
C1QC	4.03316666666667
ZNF783	-0.383166666666667
ZNF85	-0.334
MMP13	5.5235
KIAA0329	0.71725
RTP3	-1.437
ZBED3	-0.84075
CLGN	-0.441
SLC25A37	-2.05375
hCG_18290	0.324
OR5AS1	0.372
SMARCC2	0.433333333333333
FAM109A	0.380333333333333
CCDC12	-0.373
USF2	0.3607
DEPDC7	-2.3965
C20orf24	-0.463666666666667
JMJD3	0.009
DSP	1.20878571428571
SLIC1	-0.096375
FAM20A	1.123125
IRF2BP2	0.981625
ZNF230	0.813
MSN	-0.742071428571429
SLC9A5	-1.4905
EPDR1	-1.526
MUSK	0.3645
ZNF434	0.0641666666666666
SMARCD1	-0.0795
ZFP106	-0.83925
ZNF347	0.3632
GTF2E1	1.231
RY1	-0.575333333333333
ATAD2B	0.353875
ARHGAP17	-0.5003
KCNIP3	-0.3295
SFPQ	0.18
GFRA4	0.654833333333333
AKR1B10	-3.384625
TIGD6	0.814333333333333
RGS16	1.943875
URB1	-0.621666666666667
OR4C46	0.675666666666667
TOP3B	-0.075
NFATC4	0.6575
CA14	-3.92475
BMPR1A	0.0416666666666667
SNRP70	-0.396125
PRL	0.3775
C6orf130	-0.78475
STAG2	-1.505
CD55	-0.883642857142857
RPS23	0.103833333333333
SSX2	-1.40933333333333
FDPSL2A	0.757
FBXO27	0.1295
SYNGR3	-1.54033333333333
TMSL3	1.8475
EML1	-1.984
NUP93	-0.0154166666666667
SMAD3	0.0984
KIAA1189	1.8365
HNRPUL2	0.415
TBC1D12	-0.526333333333333
C16orf24	0.455
MRVI1	1.36283333333333
ZNF581	0.146333333333333
ELOVL3	-0.463
OR51Q1	-0.0855
CACNB3	2.10333333333333
GALNT13	-0.554375
C10orf84	0.1156875
NEDD4	-0.8764
SPO11	1.481
OR5AU1	0.4845
NEK4	-0.428071428571429
PRKAR2A	-0.6125
IHPK1	-0.6715
ATP6V0B	0.289875
CACNA1E	1.831
CEACAM8	0.1654
PEX14	0.2445
FLJ12993	-0.358
ZBTB38	0.244166666666667
PCTK2	1.2765
LRRC16	1.3493
FBLIM1	2.61033333333333
FYCO1	1.4185
RP5-1022P6.2	-0.340333333333333
CMTM1	0.708666666666667
PLTP	-0.3625
RAPH1	1.100625
DOCK8	-0.4015
EZH2	-1.2274
SLC25A1	0.530833333333333
PLEKHB1	1.7713
GRB7	3.7949
ZFP37	0.43675
MRPL33	-1.1165
PELO	-0.8325
ARMC1	-0.788818181818182
C9orf27	0.2595
FLJ25778	0.046
C9orf37	-0.196666666666667
TMEM66	0.41125
SPRN	0.054625
HBEGF	0.35675
PI4KA	-0.013
LEPRE1	-0.0865
POU2AF1	-3.74175
MRPL12	0.3645
REP15	-1.859
ZC3H3	1.29875
RASAL1	-0.17625
DDAH1	1.766
ACBD5	-0.341428571428571
TMC2	-0.03
CCDC137	0.0655
SAMD13	1.45166666666667
UGT2B15	-4.02066666666667
TIPARP	-0.55775
DNASE1L3	-0.5995
TRIM72	0.552333333333333
DBX2	-0.082
IPO8	0.054
C21orf88	0.6669
MAP3K14	0.00724999999999999
LOC51233	0.931666666666667
GGTLA4	1.66475
PDE6D	-0.659
ZNF117	-0.12375
CLK2	-0.294375
NKRF	-2.025
TNFSF15	1.3434
DUSP2	-0.418125
SECISBP2	0.1749
GABRR2	-0.3275
PPAP2C	2.1135
LOC51145	0.3585
PAG1	-0.61475
PIK3C3	-0.17975
GNG10	-1.777
APOL4	0.923833333333334
ANKRD28	-0.299375
STMN3	-1.8732
RAB14	1.2981
CDK2AP2	1.15
HDDC3	-0.1395
COMMD7	0.61675
CXXC1	0.26125
HMCN1	-0.445666666666667
CD40	0.28275
DYNC1LI2	-0.37525
GDI1	0.12475
LOC646938	-0.12525
VSNL1	-1.69916666666667
PIH1D1	0.094
RAET1G	0.603
KRTAP5-9	1.35
EFTUD2	-0.83075
ZNF311	-2.169
ATP6V1G3	0.092
OR2W3	0.474
SCN4A	0.87975
MED10	-0.473
FAM135A	-1.9223
ARHGAP4	-1.9315
EHMT2	-0.980625
UFD1L	-0.11675
ERMP1	0.28775
MAG1	-2.33816666666667
THAP8	0.7805
HACE1	-1.50466666666667
FAM82C	0.1085
C3orf20	0.259
UNC84A	-0.547666666666667
SCD5	0.00271428571428572
LASS6	2.035875
LSG1	0.427
MAL	-4.898
GPR22	-1.0935
WDR5B	1.72375
ACTRT1	0.052
C17orf60	-0.3245
GRIN2C	0.4642
ARMC8	0.0985
SLC47A1	-2.86616666666667
DMPK	-0.0925
DHRS13	1.517
SMC1A	0.515333333333333
KRTAP17-1	0.1685
SMYD5	-0.38325
TUSC2	0.138625
CRHR2	0.989
KIR3DL2	0.3735
CCDC104	-1.12875
ATP2C1	1.292625
CROT	1.33625
PABPC3	-0.528333333333333
EGR1	0.314
THSD1	0.6375
KHK	-1.19825
SLC12A2	1.514875
CD58	-1.31325
STOX2	-0.270833333333333
CCDC76	-1.268
CCDC48	5.94375
DNAH1	-0.484833333333333
ZIC4	-0.561625
OR1G1	0.531
PSMC6	-0.855166666666667
PROKR1	0.5695
ABCB1	-1.36475
TRAT1	-2.585
LLGL1	0.5045
MTF1	0.14675
USP54	1.038
PAGE2B	-2.2085
ITGB7	-3.28825
CCDC81	-0.3025
LOC149837	0.576
SCUBE1	0.377
ZSCAN10	1.3935
HUWE1	0.513428571428571
CDH17	1.393
CD180	-0.265
IL17A	0.3445
TMPO	-0.984125
KIAA1524	-0.413
HDGFRP3	0.615333333333333
OXCT1	-0.0194545454545455
RRAS2	-1.05433333333333
LTBP2	2.96475
SV2B	0.722
CYP2A6	0.41775
PKD1L2	-1.42433333333333
PPM1M	0.2505
FLJ22662	-0.160333333333333
ZNF502	0.0755
GP6	-1.48125
CRYBA2	-2.28925
LEF1	-2.3375
CTPS	-1.51657142857143
EYA1	-2.71683333333333
EPS8L1	1.9805
MAPK14	-1.23966666666667
SERPINB2	-4.842125
GTF2F2	0.260333333333333
ZNHIT4	-0.6485
PLA1A	-0.655
C20orf114	1.36075
HPR	-2.6705
C18orf2	-3.51016666666667
SATB2	-1.78275
KCNJ9	0.640875
MGC157906	0.3015
MOCS3	0.33925
C17orf71	-0.183166666666667
PPHLN1	-0.2838
HIST1H2BN	0.58575
RAPGEF1	-0.53875
MAP3K8	-0.75175
DLG4	0.713
STC1	0.925166666666667
CDGAP	1.41725
DDX26B	-1.616
LOC150223	-1.14625
CPSF3	-1.1565
TMEM14A	1.0445
MYH3	-2.138
GPKOW	0.1945
SULT1A1	-0.53
SPON1	4.0535
YY1AP1	0.735
RAB23	-0.33375
PLA2G4A	-4.452
MAPRE3	-0.30025
ZNF516	-0.897142857142857
GGPS1	1.21525
EXOC3L2	0.344875
C19orf42	0.2059
MAP2K2	0.0928333333333333
HIST1H2BB	1.20925
RNF19B	0.749833333333333
C6orf128	-0.3735
TLR8	1.343
PCDHA9	0.506
CARS2	0.256
CLUL1	2.0885
RHAG	-3.60316666666667
UNK	0.281
EXOC8	0.9607
C9orf95	-0.24375
C14orf143	0.473833333333333
MAML3	0.07275
LDHA	-2.55775
MRPL20	-0.196125
KLHDC6	0.324
ATP5S	-0.6165
C8orf55	0.91575
PHF19	-1.716875
KRTAP13-4	0.6255
TTC5	0.0545
XKR5	-0.77
SILV	-4.1345
TEX28	0.181
TCTN1	-0.0805
CX40.1	0.6595
PPP2R5C	0.244125
C12orf30	-1.68716666666667
CAPG	1.9165
MPZL1	1.62205
ARSB	-0.526833333333333
TDH	-1.8845
WASF4	0.5865
TSSK3	-0.6084
7A5	0.75
CRISPLD1	1.117625
MAD1L1	-0.125166666666667
SPIN4	0.265
AMPD1	-1.80875
DPYSL5	0.125
INPP1	-0.287833333333333
ANKRD11	-1.34888888888889
NPAS4	0.0607142857142857
GCET2	-0.4734
RNASE9	1.7335
GUCY2D	0.409666666666667
CCDC98	-0.09525
FGF4	-0.64375
CPM	-0.885833333333333
SLC26A4	-3.1626
PLD5	1.162
FAM59A	1.4518
FBXO5	-2.09966666666667
SIPA1L1	-0.4155
DPYS	0.765
ATG4D	0.2855
TGM3	0.534
MTCH1	1.09325
HK1	0.1955
CDC26	0.823625
GALNT12	-2.66866666666667
LOC339229	0.5315
MRPL35	-0.66675
ORC4L	-0.683625
TNKS	-0.701142857142857
C2orf24	0.631666666666667
ZNF553	0.5275
GGTLA1	3.4956
ZNF497	-0.75775
CDY1B	0.841
SLC30A4	-0.373625
TUB	-1.26925
ARHGEF18	0.3305
ARRB1	2.593
KCNK1	2.6885
EREG	-2.9881
SCAMP5	-1.02425
RUNDC3B	1.878
ADAMTS20	0.166
IL17RB	-1.280125
FLJ20323	-0.56425
MCAM	0.6685
POLR3E	-2.29516666666667
AQR	0.107666666666667
IPMK	-0.683
CDCA7	-4.892125
CAMP	2.542
GRHL3	0.67
ADAMTSL2	1.73233333333333
CLMN	2.63966666666667
SSTR3	0.523
MAGEA5	-1.481
OVOL2	4.59875
JMJD1B	0.1715
RBL2	0.1405
PYGO2	1.46575
PPP1R10	1.3555
CSE1L	-1.21
LCA5	-0.3625
RDH16	2.08175
ASRGL1	-3.1655
TOM1	1.01866666666667
PTX3	-6.16975
TTC15	0.531
SCGB3A1	4.456
MRPL50	-1.521
RCAN3	1.004625
SLC26A11	1.5445
STYX	0.111833333333333
CINP	0.46875
MARCH7	-0.0535
PFKM	-1.37783333333333
SGMS1	0.4905
RIOK3	-0.6464
C1orf110	0.7315
CES7	0.12325
LOC440248	-2.69625
PPP1R12C	0.29025
C10orf27	0.011
ATG9A	-0.36275
MRPS26	0.903
TMEM40	2.32575
ELP3	-0.5495
ZNF787	1.0658
HIAT1	0.22
C8orf34	0.158833333333333
MGC4655	0.7429
PELI1	-1.02733333333333
PPT1	0.2945
SLC35C2	0.3965
C6orf125	-0.8185
MUC4	-1.2235
RFC4	-1.70942857142857
GNB2	0.695166666666667
NUP50	0.642
SULT4A1	-0.603333333333333
C7	2.7575
CCDC130	-0.157
ARRDC4	-2.03775
RQCD1	-0.53875
GLYCTK	-1.21575
AYTL2	-1.032
MTUS1	1.3858
LEMD3	0.125166666666667
PLEKHF2	1.98125
HOXA7	-0.47175
GTF3C2	-0.8605
DYNLRB2	1.7075
CNOT10	-0.7195
MR1	1.501
FFAR1	0.35625
PRIC285	0.681
SLITRK6	3.9005
LIX1	-1.9963
UBE1L2	-0.642083333333333
F8	0.299375
ACHE	0.599166666666667
KPNA5	-0.31925
TNFRSF12A	0.022
EGR3	-0.142
SERPIND1	-2.9335
OASL	2.76825
IFRD1	-2.179
WDFY1	-0.609666666666667
ZNF267	0.0885
ACCN5	0.498
ZBTB6	0.44375
PPP1R3A	0.209
PRRT3	1.74675
FBXL19	-0.1815
TXNIP	-0.197785714285714
ACTN2	-1.87775
ATG9B	-0.163125
C9orf117	0.9235
IL27	-1.072
RPL36AL	-0.3355
KLK15	0.2865
CHAD	2.141
RAP2B	0.7223
HEBP2	0.5425
ZNF342	1.3715
CAMK2G	-0.5175
TLR3	0.14425
FGF14	-0.00675000000000001
HMGB2	-1.412
TRPM5	0.2145
OR5M11	0.5785
KIF3B	0.543947368421053
PRICKLE2	0.97
MTMR9	-0.246125
C3orf27	0.54025
GLRA3	-2.32433333333333
NSDHL	-0.601
TMEM32	-0.782
POLR2D	-0.649416666666667
MYADML	0.6435
C9orf114	0.2415
MRGPRX1	0.743
TOPORS	0.7895
CLDN19	-1.53375
C1QL4	0.1575
RNF165	-1.3405
DHRS9	-1.30025
DNAH2	-1.40316666666667
FXR1	-0.9475
ZMYM3	-1.254125
CASP3	-0.279333333333333
FAM120C	-0.037
SCLY	-0.598
CA7	-0.1945
ENTPD5	-0.667833333333333
ZNF461	0.20875
PDIA5	0.69325
C1orf19	-0.0878333333333333
TMEM67	-1.26475
KCTD20	-0.96675
WDR47	0.5095
FLJ38723	-0.231
KLRF1	-0.2995
TAS2R16	0.619
CLDN12	-0.25175
PRKCE	-0.91625
UBXD4	-1.413
ITGAM	1.982
GLT8D3	0.111375
WDR31	1.5735
RGS2	0.1595
OR51L1	0.51
MST1R	0.328
KIAA1737	0.7315
OR4A5	-0.401
GLIS1	-0.933666666666667
PTMA	0.265357142857143
NAPA	1.12775
PRDM11	0.043
LIPF	0.823
DIRAS3	0.45
ASGR2	-4.187
C1QTNF4	0.73125
PIK3R4	0.68
ARMC3	2.181
NDUFV3	-0.898833333333333
BTBD3	-0.331
PPP1R2	0.827333333333333
UBE2NL	0.6465
FOSL2	0.891571428571429
FAM119A	-1.543
TUBA4A	-0.8101
KRTAP12-1	0.61425
SFRS2	-1.027
RHPN1	0.3272
EEF2	-0.757166666666667
ZDHHC11	-0.112333333333333
EPHA3	-1.0667
RBM12	-0.1665
H2AFJ	0.229583333333333
EDIL3	1.87
KIF26A	-0.77075
SERGEF	-0.7775
B3GALT4	3.87725
LOC90925	0.132333333333333
OSCAR	-0.122
NPFF	0.02125
DEDD	0.8935
TMEM155	-0.616
PTPN1	-0.5705
SCYL2	-0.145
SKAP1	3.55775
LEAP2	-2.53866666666667
GADD45G	3.0637
IFITM3	0.807
PILRB	-1.62666666666667
SLU7	-0.02475
DSC3	-0.32875
DNMT3L	-1.447
PAPD5	-0.876375
B3GNT3	-2.08866666666667
LHCGR	1.897
MSL-1	2.56525
UBE2S	-1.1465
SAP130	-0.502
ANAPC11	1.039
MAGED4B	0.363
ATP6V1B2	-0.461833333333333
C14orf179	0.9045
CAPZA1	0.338
CDYL2	0.568666666666667
GLRX3	-2.35983333333333
LOC136288	-0.776
MOBKL1A	-0.5615
HTR2B	1.61475
CRYGD	0.1618
NUS1	-0.3585
PGRMC1	0.1635
MYOM2	-1.455
FLJ39653	-1.69616666666667
CHM	-1.2423
OR5M8	0.2515
ZNF619	0.424
FAM105A	-0.07475
CCNL1	-1.500625
NAP1L3	0.33825
C10orf57	1.6705
B3GALNT1	2.29233333333333
CSN1S2A	-0.7735
TCP10L	-1.79575
GDAP2	-0.3945
DMKN	0.473833333333333
COX6B1	0.384
DNASE2	0.560333333333333
MSH5	-2.08375
LGMN	-0.0245
USP31	-0.7995
OR13C8	1.324
SDCBP	-0.8394
NUDT11	-2.09216666666667
PYGL	-2.36483333333333
SNPH	-0.854333333333333
B3GNT4	-1.3515
MIZF	-0.9528
NUBPL	-0.103375
NOD1	0.5295
CDH22	-0.033
NUBP1	-0.281166666666667
DSCAM	-3.44425
DGKI	0.7185
FAM136A	-0.83375
AKAP1	0.378333333333333
SLC16A6	-0.40825
RIN3	0.518666666666667
PSG2	-0.10925
DIP2B	0.801166666666667
PSORS1C1	-0.8564
KIAA0495	-0.6595
FLJ90709	-0.8165
LPA	-0.494333333333333
PIGA	-0.368666666666667
LY75	0.6305
UTS2	-6.09866666666667
RREB1	0.499
GALNACT-2	0.5307
MGC3196	-0.14075
FLJ31568	1.0795
LPHN1	-0.165875
SP1	-0.3155
TOX4	0.723
HSPA9	-0.0626
APOBEC1	0.0295
SLC35E4	-1.005
LSM5	-1.514
SURF1	1.41175
ZBTB1	-0.69625
GTF2F1	0.176125
RPS15A	-0.627357142857143
DUSP21	-1.13816666666667
GINS4	-2.02766666666667
MYO15A	1.442
GIMAP7	2.658
MGC13379	1.06175
ATP6V1E2	-0.9085
UTP3	-0.15675
HNRPA3	-0.6203125
MT4	0.25
C14orf155	-0.14725
U1SNRNPBP	-0.138
CKLF	-1.07983333333333
PLEKHN1	-0.8735
MBNL1	-0.192416666666667
NUP160	-1.4625
ACSM2A	-1.93775
LOC129881	-0.2995
KIAA1529	-0.919
FLJ22639	-2.00025
HAND1	-1.354
GSX1	0.5485
FGA	-3.90126666666667
SERPINB1	-0.4255
ZNF642	0.62875
IGFBP1	-7.653875
SLC1A1	2.58725
DHX57	-0.428875
ZNF766	0.871
PTPN21	0.7642
GDPD3	-2.19816666666667
PNPLA5	0.5755
TBR1	0.447166666666667
FAM116A	-1.026
IQGAP1	0.577625
FOS	-0.325125
ZNF226	0.706125
FIGNL1	-0.2575
C14orf1	0.6215
ZMYND17	-0.404
PUS7	-1.216
TUBB6	-0.8055
KCNQ2	-1.03475
MARCH6	-0.126333333333333
CCDC33	0.615
PRODH	2.55275
RBM11	-0.87425
EPHA6	-0.109375
SLC43A1	-1.70825
LOC196541	0.3215
NTN1	1.889
ING4	0.26375
PCDHB10	2.13475
DPH2	-0.765333333333333
SPACA4	-0.35375
FBXL21	-6.61
DIAPH1	0.136833333333333
ZNF71	1.5965
CEP76	-1.0885
CORO1A	-1.132
RRM2	-2.209875
EDG4	1.3445
OS9	1.09633333333333
SLC4A1AP	-1.05375
COG5	-0.9325
COPS8	-0.023
NGLY1	-1.37125
NCBP2	0.044875
C17orf42	0.709333333333333
GPSM3	0.632125
SIL1	1.19133333333333
ASB6	0.515
SMAD5OS	0.0875
UNC93A	-3.31125
A1BG	-0.779833333333333
C21orf62	0.86575
FMO5	1.55075
ATRIP	-0.614166666666667
CEBPG	-0.328
C7orf38	-0.082
TNFRSF1B	0.360666666666667
CLEC1A	0.9655
IQSEC1	0.60025
PATZ1	1.9844
RBM22	0.509625
BAG2	-2.72416666666667
PAQR5	-2.33683333333333
C9orf127	1.0475
THNSL1	-0.08
SHROOM3	3.3131
JAM2	0.30425
SNRPN	-2.88
ALX4	0.314
CACNA1S	0.155
FAM130A1	0.811
CORIN	2.5355
CD300LB	1.031
PLEKHG6	1.693
LRRC40	-1.73475
PCLKC	-1.42775
PCDHB16	2.48683333333333
WNT2B	-0.249666666666667
ASNS	-1.99722222222222
MRPL49	0.106125
FLJ46111	0.72825
ISG20	-0.2785
SMU1	0.460333333333333
CASZ1	1.1685
POLR1D	-0.089
GIN1	-0.92775
SNAG1	-0.501833333333333
ANKRD29	-2.182
CDKN2AIP	-0.9335
KRR1	-0.20175
CXCL1	-5.0445
EPM2A	-0.9734
PC	-0.0881666666666667
DEFB127	0.049
PDZRN4	1.2315
FAH	0.66325
OR51E1	2.451
CDC2L6	-0.403333333333333
DNTTIP1	-0.38025
PAX8	-0.80175
TMEM116	0.08
C1orf150	0.319
PRO2012	0.337
MRPL40	-0.246333333333333
BEX1	-3.5136
SLC2A4	-1.22616666666667
PKMYT1	-0.1165
FEZF2	-0.143666666666667
SLC26A9	-2.4175
MAP2	1.31716666666667
LYL1	-1.1065
SLC25A19	0.0468333333333333
NOS3	0.372
ZNF34	0.577
TMPRSS11F	-0.536
FAM43A	-0.0355
FCRL4	0.2885
KLF14	0.753
FLRT2	-0.324166666666667
WRN	-0.90075
SDF2	1.8339
KRT8P12	0.8025
C6orf195	-0.1745
C9orf125	-0.982666666666667
DZIP3	0.297625
RIT1	0.872583333333333
SCML1	-3.601
RHBDF2	1.255875
OR2G3	0.667
REXO1L1	-0.276
MAP3K7IP3	0.73625
C3orf57	-2.558
FBXW11	-0.999
ETAA1	-1.11575
C14orf131	-0.8756
AKT1S1	0.01675
SLC12A5	-0.98425
C9orf164	2.094
NRIP3	-1.131875
NOS1AP	0.82825
TMEM121	-0.822
SAP30BP	0.8903
DGCR6	1.769
WDR76	-1.64525
FAM82B	-0.2075
LOC606495	-0.4405
MAP9	0.445916666666667
BCDIN3D	1.27725
CXorf36	3.5935
DSCR3	-0.8315
ZFAND3	1.50125
C7orf43	0.504833333333333
SPSB3	0.4887
C19orf19	0.63975
FAM133A	-1.733875
C12orf25	0.125
SLC39A3	-0.24375
DISP2	1.16575
PI4KAP2	-0.96
MKRN3	-2.2035
ADAMTS13	-0.055625
CBLN3	0.3171
TTYH1	-1.34516666666667
C3orf18	0.45925
FLJ13236	1.041
ZMYND12	3.407
C18orf25	0.742875
GLB1L3	-1.796
ATP13A5	0.1925
RANBP10	0.0825
CD96	-2.0342
DENND1C	-0.9455
RBMS3	0.7409
SLC41A3	0.949
DGCR6L	1.82675
TMEM128	-0.716333333333333
CSNK1G3	-0.434
MOBKL2C	1.14325
TSPAN6	-1.174625
MATN2	0.8053
MSL2L1	0.2675
ST6GALNAC2	1.83916666666667
FGFBP2	-0.489625
FGL1	-6.013
MPP3	0.0575
ARHGEF6	0.544666666666667
TGFBR2	-0.02625
ACMSD	-1.29566666666667
IL33	1.395
C9orf5	0.480833333333333
DEAF1	-0.0379
AMN	0.581
DEFA6	-0.196
RNF212	-1.5405
METT5D1	-0.754166666666667
CIB1	0.4837
TSSK1B	-0.059
[truncated: 15,816 more rows]
