# Supplementary material for: iGC—an integrated analysis package of gene expression and copy number alteration
Source: BMC Bioinformatics. 2017 Jan 14;18:35. doi: 10.1186/s12859-016-1438-2 (PMC5237550; doi:10.1186/s12859-016-1438-2)
Supplement: Additional file 1: — The source codes and example data of the package iGC in R. (GZ 2818 kb) [file 12859_2016_1438_MOESM1_ESM.gz › iGC/inst/extdata/GE/US82800149_251976012264_S01.tcga_level3.txt]

Hybridization REF	TCGA-AO-A0JI-01A-21R-A056-07
Composite Element REF	log2 lowess normalized (cy5/cy3) collapsed by gene symbol
ELMO2	0.426333333333333
CREB3L1	-0.41575
RPS11	0.838875
PNMA1	1.57475
MMP2	-1.471
C10orf90	-1.55
ZHX3	0.612833333333333
ERCC5	-0.83925
GPR98	-2.807
RXFP3	-0.1465
APBB2	1.716
PRO0478	-1.095
KLHL13	-0.505
PRSSL1	-0.918666666666667
PDCL3	1.78633333333333
DECR1	0.61375
SALL1	-2.401
CADM4	-0.0845
RPS18	0.488214285714286
HNRPD	0.0175
CFHR5	1.22166666666667
SLC10A7	0.608625
OR2K2	0.255
LMAN1	0.2235
SUHW1	-2.7105
CHD8	-0.3725
SUMO1	0.2715
GP1BA	1.08033333333333
DDB1	-0.8555
MYO9B	-1.1187
MMP7	2.96625
CRNKL1	2.108375
C9orf45	-2.00383333333333
XAB2	-0.091
RTN1	0.698375
KLHL14	-1.00871428571429
TBX10	-1.679
CENPQ	-0.21375
UTY	-1.0215
ZBTB12	0.2805
DTNBP1	0.1685
KBTBD8	-1.02633333333333
ZEB1	-0.760333333333333
ZG16	-2.1155
MIER1	-0.1221
ADAM5P	0.287
CHD9	-0.8564375
STK16	0.4205
KIAA1486	-1.087
TOB2	0.270416666666667
BANK1	3.72175
OR2V2	0.41425
GRM2	-0.404833333333333
PROSC	2.682625
SPIN2B	1.20875
PIR	-1.07133333333333
IPO9	-0.9072
EVC	-0.507
CXCL13	5.06
KIAA1199	-2.4586
SORL1	-0.07775
NAT10	-1.27825
CHD1	-0.1595
SYN3	0.04925
SLC22A2	-2.18866666666667
SERPINF1	-1.80366666666667
WDR34	-1.4845
OR7A17	0.067
C9orf11	-0.246
RNF216L	-0.8271
LHB	0.51
STK25	-2.089125
TAOK3	0.7105
LOC152573	-2.76325
C3orf39	0.807875
C14orf108	1.0529
CDC25B	-1.52054545454545
BMP3	1.041
TMEM180	-0.8595
MAP1LC3C	-0.25025
CRYGC	-0.918
POU3F1	-1.3577
C20orf32	-2.212
CCDC95	-1.149
HIGD1B	4.6635
USP6NL	-0.87475
ABCD4	0.086
DIMT1L	-0.0114166666666667
TEK	1.164625
SLC25A46	0.0865
LARP7	-0.6524
CD160	-0.200833333333333
MT1JP	-1.51566666666667
PHF20	-0.1331875
CPNE4	-2.576
GTPBP1	-0.598571428571429
RAB33B	0.697666666666667
ALDOC	-2.1145
ZNF212	-0.38425
NUDT1	-0.156
RFPL2	-1.261
ZNF83	0.840833333333333
GDPD5	-2.680125
PDCD4	3.34021052631579
CEP350	-0.51025
OR10A2	-0.0942500000000001
CST7	0.7315
CIAO1	-1.107
SELL	1.97725
OR8J3	0.914
LTBP4	-1.77066666666667
SIRT6	-1.32425
CCL19	5.83325
PPIL1	0.223333333333333
GBP7	-0.265
STK17A	-1.4386
ABR	0.62775
OR9G1	0.3725
FOXE1	-1.102
CNGA3	2.4525
GML	-0.349
CD38	-1.893
ZDHHC6	0.388
NEFH	-2.7915
CTDSP2	-0.624583333333333
PGBD5	-0.0611666666666667
CCNY	-0.510214285714286
RMND5B	0.0369166666666667
ZNF257	-0.94975
FLJ22167	-0.189
EXOSC7	0.0413333333333333
ROR2	0.335375
MAOA	2.73725
TNNT3	0.331666666666667
GYPC	-1.81275
C7orf33	-0.0445
PLIN	2.55216666666667
LOC90826	1.1655
RNF4	-0.2801
F8A1	0.213166666666667
PLEKHG4	-3.44775
GRB2	-0.1819
HIST1H2AD	2.7745
DUS3L	-1.65383333333333
EIF1	0.0841666666666667
RP5-1077B9.4	-1.92866666666667
FPGT	1.9215
GDF10	1.08633333333333
COQ9	-0.748
GCC2	1.20814285714286
RARRES3	3.5455
PLXNA1	-1.1177
KIAA0100	-0.0434
PMF1	-0.90775
FNDC1	4.72275
HS2ST1	-1.05108333333333
CRELD2	-0.10875
C8G	-1.4815
CD82	0.29125
LIM2	-1.021
UNQ6490	-1.461
MMP16	-0.5655
DRD3	0.117
C5orf26	0.189
C11orf73	0.610375
PTP4A2	-0.100125
OR4M2	-0.525
HPCA	-2.12266666666667
SEC14L1	-0.486833333333333
CHFR	-1.42775
EMILIN1	0.0821249999999999
NDUFS4	0.5825
COL18A1	-1.851125
PDZD3	0.0894444444444445
C9orf16	-0.834666666666667
ERBB2IP	0.390333333333333
EMX2	2.464
FUS	-1.25175
TF	-4.022
CLCN4	-0.4655
CXorf56	1.7745
C11orf72	-0.551333333333333
ELAC2	-0.768666666666666
NPR1	-1.84525
ASS1	-3.37816666666667
USP42	0.034875
POLR2J	-0.6115
SEC23IP	0.7
UQCRC1	-0.69425
LOC729603	-1.38725
C1orf71	0.62125
POLG	-1.594
ADAM23	-2.49375
TFR2	-1.799
RICTOR	-0.6237
MGC39606	-0.813
C19orf55	-0.861142857142857
SNAPC1	-0.851
GNA11	-0.7195
CCDC52	0.5245
FSIP1	7.417
UPF3A	-0.617125
IGSF11	-1.19933333333333
LAGE3	-0.85775
CHST6	-2.445
UNC13B	-0.095625
TTLL4	-2.16875
ZNF687	-0.613125
SDC2	-1.914
COX7A2	0.41375
LAMB4	0.58175
FAM24A	1.196
LRRTM3	-0.0468
GPHB5	-0.424
OR4C13	1.9
EIF3EIP	0.839142857142857
HABP4	-1.261
TMEM125	2.8065
CNTN2	-1.28357142857143
ASNSD1	-0.04175
FUT4	-0.645714285714286
ACF	-4.7655
LOC158381	1.536
CDH8	-0.208
AGPS	-0.704666666666667
C4orf18	3.815125
PECI	1.20841666666667
UNG	0.11825
GSTP1	-3.4255
DCUN1D5	-0.911166666666667
DKFZP564J0863	-0.61225
SLC9A3R1	1.559
BCDO2	-1.59125
CHMP7	-0.248875
REM2	-1.2855
DNHD1	-0.36
FKBP4	-0.40425
ZNF350	1.44075
MGC11102	-0.60225
BST1	0.83825
KISS1R	0.5125
NCR2	0.5535
DEFB125	1.0165
UBE2W	1.847625
KRT15	0.159875
C10orf99	0.0355
SCN11A	0.414125
GFI1	-1.526
RDHE2	0.3665
FHL1	-1.30516666666667
OSGEP	0.202
GATA1	-2.54066666666667
SMC6	-1.20925
TTTY14	-1.16775
LPIN3	-0.25
RPL4	-0.4172
RBPMS	-1.5383
PRPF3	-0.980166666666667
EMR1	-2.618
SPATA19	-0.17375
XCR1	0.2195
IRX3	1.9327
RBM6	-0.84275
KLF4	-1.19211111111111
UNC5CL	-0.72775
SEBOX	null
BTK	1.4575
KRCC1	3.08325
C6orf27	0.039
SYTL5	-1.496
PRND	0.325285714285714
LOC653319	-1.3175
PIGL	-0.2585
HUS1	-0.223166666666667
SFRS6	0.794083333333333
C17orf77	0.291
UIMC1	-0.0466666666666667
FXYD2	-2.0335
LOC283152	-0.63975
ZNF667	-1.9825
ZCCHC12	-0.087
TFEC	0.2984
ATP7B	0.424333333333333
POLD2	-1.66
RG9MTD1	0.74975
ACOT2	1.56216666666667
HIST1H4I	-0.276625
PPARGC1A	-2.3597
ETFA	-0.5218
POLRMT	-1.087
ZNF146	0.54975
MIA2	-1.932
KLHL6	-0.453166666666667
HOXB5	-1.374375
NENF	0.538333333333333
CUGBP1	0.82425
PRSS22	-0.0531666666666667
CASC4	1.7325
CUL4B	-0.1469
CENPJ	-1.46366666666667
PITX1	-2.42616666666667
FLJ31033	0.353333333333333
CELSR3	-0.0686666666666667
ZNF568	1.6735
ITSN1	-0.614583333333333
EHBP1L1	-2.24366666666667
C19orf2	0.414
DCTN1	-0.65625
LIN28B	-2.0764
TNKS2	-0.116
C1QBP	0.896375
CADPS2	0.5635
SRMS	0.72475
GJA9	0.138833333333333
MGC24975	-0.608833333333333
TRIM45	-0.7445
TSP50	-0.972
TCP1	-1.45175
TMED7	1.0365
CMA1	2.143
CENPL	-0.575333333333333
PTCRA	-0.668
FST	-4.52075
VWCE	-4.24225
PAWR	-0.18125
ABCC12	-0.178
LDLR	-2.4912
ASTN2	2.4075
LOC441212	-0.13925
GPATCH8	-0.39525
TANC2	-1.55836363636364
KIF4A	-2.43325
C18orf18	0.22025
PGM1	-1.3485
KIAA0258	1.785
CPD	1.72175
SNCAIP	-1.507
DCT	-4.066
HLA-DOA	2.332
OR11L1	0.7345
UPK1B	-0.2194
DNAJB4	-0.83275
UGT1A8	-0.357
HIST1H4L	-1.935
PECR	-0.0375
HSPA2	-0.5865
WFIKKN1	-1.9475
SERP1	2.194
SYDE2	0.4015
TACR2	1.287
NUP85	-1.1495
CD177	-0.6644
LGR5	-2.2402
PIGG	0.2535
PTHR1	-2.643
RAB5A	0.9515
FLJ13224	-1.4445
USP9Y	-1.811
C7orf53	-2.158
LRP1B	-1.3505
XAF1	1.7094
ABCG8	-0.8335
ANKDD1A	-0.837833333333333
DAND5	-1.743
SPAG6	1.0964
LINCR	-0.2475
ZDHHC22	0.512125
CCDC60	-0.5435
THOC7	-0.4075
TCTA	1.1539
OR8K3	0.15975
NY-REN-7	0.236
B2M	1.79483333333333
C6orf141	-0.257375
LPPR4	1.92475
SQLE	-0.163125
SEPHS1	0.097
BTBD14B	-0.0198571428571428
PLRG1	-0.18775
SPG7	-1.659875
ZNF614	0.316333333333333
PARD6G	0.535833333333333
INPP5B	-1.3416
GRPEL2	0.2785
PPID	0.0142
TRIM56	-0.702
UBE2J1	-0.799875
IL20RA	6.08125
LOC387856	-0.16075
C1orf107	0.5355
UTS2R	-0.25475
C19orf22	-1.3805
SAFB2	-0.286375
KIAA0652	-0.88725
KLRG1	0.8755
MS4A8B	6.276
FRAG1	0.2115
KIAA1546	-0.49275
E2F4	-1.8475
CLEC4M	-0.0541666666666667
BTBD14A	-0.805
KIAA0999	2.2893
GYPA	-2.7438
TAC1	0.1124
TRAIP	-1.4035
KIAA0232	0.8969
ERCC8	-0.461714285714286
GPX4	0.523125
KIAA0368	0.308875
GPR157	-1.75066666666667
CTAGE4	-0.173
C9orf30	-0.652333333333333
OR52A1	0.11
HSP90B3P	0.269
ALG9	0.6513
BTBD10	1.29
SDK2	-0.205666666666667
BAIAP3	1.2475
RABGGTB	-0.552
ANKRD40	-0.224833333333333
KRT74	0.3855
CALCOCO2	1.61757142857143
SNCA	-3.00625
TMSL8	-0.8035
C2orf53	0.786
ESRRB	-0.4455
ARHGAP26	-1.79125
TDRD9	-2.699
HRAS	-0.650166666666667
KLRC4	-5.3095
JAGN1	0.411166666666667
BSDC1	-0.4
RNF43	0.2941
NDUFAF1	1.80525
PHF12	-0.01025
OR1L3	0.4055
FOLR2	2.03108333333333
LYZL6	1.13033333333333
tcag7.1260	-2.7695
WSB1	-1.88083333333333
PROS1	-0.777333333333333
OSTN	-0.016
PSMB8	0.34825
SOCS4	-0.730625
DDIT4L	-0.394
MAS1	0.157
MGC34796	1.68225
CSHL1	-0.442166666666667
TBCCD1	-0.270166666666667
ZBTB7C	-0.5765
AP2S1	-0.672875
P15RS	1.2088
VAT1	-0.7674
SHANK3	-0.746666666666667
TUFM	-1.141
THEG	-1.13825
KRT34	-2.54975
SGSM3	-0.129375
TOMM22	-0.237375
SOCS3	-0.119833333333333
CPO	0.578
POP4	0.69075
BHLHB3	-0.0815
MALL	0.344
OR1B1	-0.5615
PARK2	0.0626
GPR124	-0.15975
LCE1E	0.3105
RUVBL2	-1.59075
CGRRF1	1.3246
ACPL2	1.6875
WNT10B	-0.8315
BAIAP2L2	-1.92275
ISCA1	1.1145
C1orf125	0.113714285714286
RPAP1	0.04575
RAI16	-0.8905
RPL27	0.30025
NLRP9	2.1
EPN1	0.0555
LOC388610	-0.974875
SLC35A1	1.4221
GAL	-4.305
SLC14A2	-0.0595
RDH11	-0.0883333333333333
FAM138F	-0.521
AUH	2.02275
FLJ40243	0.45025
C14orf129	0.656666666666667
MBD2	0.189833333333333
ABHD14B	-0.717625
PIGT	0.18325
ALS2CR4	-0.547375
ALAS1	-0.2179
FOXO1	0.689166666666667
CRLF3	-0.11275
C20orf107	-1.3445
FARS2	1.36725
CCDC28A	0.6815
NPHP3	-0.85425
OR13F1	0.238
TSEN54	-1.20925
DEFB106B	0.245285714285714
OR8B4	0.6955
STH	-0.0646666666666667
ZC3H14	-0.19625
CBX2	-0.699
TMEM49	-0.465
C6orf21	-0.5405
FLJ20920	-1.598125
CRTAP	-0.0301428571428571
DDX50	0.4095
STYXL1	0.79125
BLVRB	1.02183333333333
LOC147650	-0.585833333333333
MMP24	1.267
GRID1	1.548
BANF1	-1.097
CTAGEP	0.34525
HMBS	-1.61425
SLC25A24	0.569333333333333
C14orf50	2.806
MRO	-0.584
SLC25A15	0.64125
FAM84B	0.6012
TDP1	-0.3045
C16orf78	-0.206
C11orf57	0.658875
RFK	0.754125
ZFYVE9	0.500375
STCH	-0.1845
WIBG	-0.2785
LOC283871	-1.8075
GBA2	-0.7137
NDUFB3	0.45925
HSD17B13	-0.048
GRIN3A	1.29883333333333
FMNL1	-2.267
SEPT7	0.0914
GNLY	0.567
GRAMD1C	1.45416666666667
ZNF165	1.19275
USP38	0.926
FAM83A	-3.7915
C14orf24	1.86241666666667
ARMCX3	1.2835
ARHGDIB	-0.0973333333333333
AK1	0.2845
KIAA1045	2.12325
DNAJB13	-0.6838
NEU2	0.4515
HIST1H4B	-1.14366666666667
FAM20B	-0.5883
HES2	-0.314846153846154
FAM73B	-1.5676
LOC388381	0.227
INTS7	-0.836727272727273
AMPH	-0.046
ZNF775	-0.618125
UCKL1	-0.993
C10orf97	1.46575
C1orf161	-0.64875
ALDH1L1	-2.00925
FLJ39378	0.0155
SLC23A1	2.0535
RBM4B	-0.562
THAP4	-0.898333333333333
OGFRL1	2.74
KIAA0831	0.31325
PPP1R15A	-1.71116666666667
C1orf96	1.02285714285714
C12orf11	-1.26625
BMF	0.514625
MAN1A1	0.54925
KIAA1600	0.300166666666667
NLGN4X	-3.292
ALOX12	-0.799166666666666
RB1CC1	0.7104
NEIL2	1.0054
EIF4E	0.846047619047619
ABHD5	0.4125
EXOC4	-0.75
CIP29	0.830833333333333
BATF2	0.1025
SLC29A4	-0.823
HTR4	0.376
EMB	1.08975
TRAF6	0.664
LMNB1	-0.92875
FAM19A5	1.54725
SHE	1.57333333333333
PIK3C2B	0.979
C15orf15	0.6049
USP15	0.2775
TCEAL2	2.851
C5orf39	-0.863333333333333
PTGER2	-1.96675
SLC31A1	-0.4678125
IFT172	0.345
ADAM29	-0.0775
GFOD1	-0.721
ST7L	0.138166666666667
C15orf26	-1.81275
PKN3	-2.04175
CNTD1	4.99016666666667
COMMD1	0.676625
NTRK2	2.06483333333333
FOXN3	-0.256875
MFGE8	-2.015
PFKFB2	-0.8545
TAS2R4	-0.625333333333333
ENTHD1	-0.201166666666667
PRMT5	-1.482625
MGC16384	-1.27357142857143
LOC442229	-0.3305
TSKU	0.911125
KRTCAP3	4.39825
PDLIM1	0.9548
KCNS2	0.4255
RNF126	-0.529333333333333
CEP63	1.135
CLIC4	-1.729875
hCG_1990170	-1.918
ACR	0.1102
KLK7	0.6135
ALOX5AP	3.51325
RIPK3	0.76775
TAS2R9	-0.084
C19orf18	2.743
BIRC6	0.3545
ZNF16	1.117
RFT1	-0.67925
SLC8A2	-1.40766666666667
TACC1	-1.181875
ITGAD	0.40775
SAMHD1	0.85125
SH3PXD2B	-0.1464
EPC2	0.28375
C20orf85	-0.369375
ATP13A2	-0.829166666666667
KRT4	-0.508714285714286
CAPNS1	-0.94525
MDM2	-0.506083333333333
PCDH20	3.4815
KCNK9	-0.1035
OR2C1	-0.0225
KLHDC3	-1.66466666666667
IPPK	0.559
EFHD2	-1.0725
GALR3	-0.3945
NBEA	1.62233333333333
ABCA6	2.7614
CLDN3	0.944833333333333
AKT2	-0.792571428571429
EGFR	-1.3584
RBM16	0.207
ZDHHC3	-0.1982
SLC25A4	0.952333333333333
CYB5B	-0.7265
CPXM1	-2.25675
NDRG1	-0.584230769230769
FLJ43826	0.17075
OR5L2	0.0393333333333334
FARP2	-0.5506
MRPL46	0.155
LDHAL6B	0.3236
MAPKAPK3	-0.773
NCAM2	3.426
PRKD2	-1.15866666666667
ZFP36L1	0.7499
CYSLTR1	-0.9655
OR4C3	1.16966666666667
HIST1H2AJ	4.6715
CCNB2	-2.28233333333333
ZNF10	0.338375
TMEM175	-0.1555
FAM134A	0.135666666666667
TIGD4	0.357
PCNP	0.39875
MGC39715	0.2005
LQK1	-2.5245
CREB1	0.2149
TMPRSS3	-2.608
C4orf32	2.10125
LAT	-0.996416666666667
KCNA3	2.119
SKIV2L2	-0.23325
ROPN1B	-2.1425
tcag7.23	-0.1475
CDT1	-3.447625
ZHX2	0.9615
CD28	-2.0175
ZNF624	2.0445
SEPT2	-0.0979166666666667
SOHLH2	-1.49366666666667
MCOLN3	0.91425
UNQ1945	-3.417
MASP2	-1.992
ZNRF3	0.5207
GPATCH3	-1.624
AGL	-0.891125
QRICH2	-1.1355
PSD4	1.28783333333333
CCNB1IP1	-1.4315
ENPP7	-0.31975
OBFC1	1.028
KCNG3	-0.9555
C14orf79	-0.183333333333333
ENPEP	0.948166666666667
SCT	0.6205
SKI	-0.346142857142857
SEC61G	0.89775
CAPN11	0.36575
ATXN7L3	-1.748
DBNDD1	-0.8465
FAIM	0.87175
ANKRD36	-0.4545
GABRP	-0.3615
TACSTD2	0.339333333333333
EIF3J	-0.33075
PPP2R2A	-0.36225
TEKT4	-0.563166666666667
PVALB	1.90033333333333
F10	-2.19583333333333
FAM134C	0.6196
COMP	4.026375
EFCBP1	-2.501
SCLT1	-0.094375
TAL1	-0.2446
ACSL1	2.11675
ABCC5	0.503333333333333
ABL1	-0.900277777777778
RBBP7	4.14033333333333
PTPRG	-1.1845
NCOR1	0.4851
SPINK4	-0.817
TXNRD1	-1.5737
TNRC15	0.233625
C9orf138	2.816875
UBE2H	1.48933333333333
BRDT	5.506
C8orf31	-0.864
CCNE2	-0.327090909090909
SLC6A8	-2.192875
CALCR	-3.23325
PPP1CB	1.16133333333333
ABHD8	-0.96375
ARF5	0.2206
SLC24A4	-0.75525
CCT3	-0.98425
ZNF121	0.127375
SLC3A2	-1.508
OR13A1	0.27
SLC5A10	2.1275
RAD50	1.115875
IER5	-1.745125
MTHFD1L	-2.382375
MBTPS2	0.9705
MVK	-0.98625
NCL	-0.00419999999999998
PSMD10	0.561
MOBP	0.174
FLJ32894	0.328
HRH1	-1.77633333333333
C5orf30	1.91025
NUDT16L1	0.4337
RASGRP3	2.31383333333333
PRKRIP1	-0.1203
CCDC75	-0.14025
LOC253970	0.6485
KIAA1239	0.369
MED21	0.02425
SYT11	-0.5876
NTSR2	-1.6405
EGFL11	1.417
CXorf59	0.8525
OR2A25	0.204
SPTBN2	-3.0635
LRMP	-0.713
RNF111	0.38175
PTH	-0.7495
LOC619208	0.5248
KIAA0895	0.88325
RANBP5	-1.5225
P2RY10	0.0656
NME5	6.09783333333333
DDX21	-0.41675
LRSAM1	-0.1795
HDAC11	1.82383333333333
VMO1	3.60675
NOLA2	-0.0713333333333333
ADAR	0.268
MTO1	-1.523
SF4	-0.5935
P2RX1	0.523333333333333
HBM	-0.17175
EN2	-0.0435
C14orf172	-1.025
TM9SF2	0.5606
INHBE	-2.08216666666667
TCTE3	-0.304333333333333
TOX2	-3.08025
CTAGE3	0.368875
HBB	4.5359
MED15	-1.90733333333333
CASR	0.13525
C6orf66	-0.8625
MTPN	-0.615625
UNC50	1.0615
C21orf33	1.5275
IRF2	1.7695
PGR	-1.2748
GPR84	-0.24675
CROCCL1	-3.34925
SRPX	-2.5815
BRE	-0.129833333333333
FGF10	0.819
SDC3	-1.5535
ZRSR1	0.162333333333333
DKFZP434P211	-1.584125
SOX6	0.905
RPUSD2	0.10325
C14orf173	-1.59383333333333
MAPK11	0.125
TBC1D22A	0.017
FAM123A	-1.1275
COL4A6	-3.24916666666667
TOMM70A	1.38325
NAB1	-2.611625
MGC16385	-0.46775
TSPAN18	-1.16333333333333
MED31	0.7425
PLG	-0.48425
CAPSL	3.081
ZNF532	0.0464
ASB14	0.1305
CA8	0.546
NUDT16P	3.39783333333333
SLFN11	-2.0445
LRRIQ2	0.122
NOL7	0.532333333333333
BRMS1L	0.15875
JARID1A	-0.254
PANK2	0.5355
ICAM3	0.127
MDS1	-1.31475
TAF8	-1.065
RNF139	1.3
ZNF594	0.943666666666667
ADAM8	-0.597
SFTPC	-0.135142857142857
MAN2B2	0.752
RGS12	0.3819375
EIF1AY	-3.33225
LRRIQ1	-1.1132
GPR150	-1.4695
CCDC21	-2.0305
PRRG3	0.443
SAA4	-3.8775
RAPGEF5	-0.40625
ZCCHC2	0.0434545454545454
MGC39372	0.394
PPP4R2	0.3635
CDCA2	-1.636
OR4D5	0.913
PTGFRN	-0.1227
SIGLEC5	0.308166666666667
C19orf61	-1.39683333333333
NMUR2	null
KIAA1586	-0.0711666666666667
DAGLA	0.196666666666667
CHCHD6	0.914
GPR32	-0.111
NEUROD6	0.215
SLC2A4RG	0.1626875
CA5B	0.53275
FBXL3	1.0835
MPHOSPH9	-1.07025
HMG2L1	0.79025
HCN4	-0.846
CEACAM19	0.57275
SH2D4B	0.7935
HFE2	-4.4
TGM4	0.18325
LYPD2	-0.16725
TBC1D15	0.43275
MRPS21	0.459
NONO	-0.6031
CLEC5A	0.31575
ITCH	1.0705
MGAT3	-1.2384
MBP	-0.457375
RPP25	-3.79775
SOSTDC1	-1.79225
HRC	-1.38925
TRIM48	0.2635
TMEM133	0.49575
ECEL1P2	-0.81525
HOXC11	-2.1755
DOK5	-2.09725
HELZ	-0.443666666666667
LOC348180	-2.14075
MGC33894	-0.8145
ADRB3	-0.3955
DMD	-0.38
PTRH2	0.74325
MPEG1	2.15183333333333
NDUFA12	0.761166666666667
KRTAP2-4	-0.713083333333333
STAMBPL1	-2.09333333333333
ADCY2	0.339166666666667
UNQ6125	0.0854999999999999
KLHL20	0.423666666666667
SRM	-2.63625
OTC	0.0109999999999999
TMIE	-0.531833333333333
SNX8	-0.57
LIPK	-0.558
CHURC1	1.3175
KLC2	0.409166666666667
HDAC1	-1.448
FAM128A	-0.110666666666667
FNDC3B	-0.6932
MTCP1	-0.628
WFDC10B	1.2026
PCDHGB3	0.577
ATRNL1	3.0937
CAV2	-1.223125
MED26	-0.895
DUS1L	-1.53025
CHRM3	-2.9365
NEK9	0.29
WARS2	-0.0925
TBX22	0.739
TOMM40	-1.7885
RP6-213H19.1	-0.113666666666667
TUBGCP5	-0.272
IGSF6	3.5535
TPPP	1.21666666666667
UNQ6190	0.489
GSTM5	0.106125
BTD	1.26783333333333
PDCD1LG2	-0.338333333333333
SNRPB2	0.88
ERICH1	0.062125
APOA4	-1.33025
HOXA11	-1.524
NARG1	1.108125
MKX	-0.156333333333333
RAB28	0.490230769230769
PKP3	1.10425
SH3GL2	2.532
CTSO	4.48875
RPN2	1.5191875
IL28RA	0.596
SFMBT1	0.86275
WDR57	-0.335
FER1L3	1.7175
HSF5	0.4685
TTC9B	1.277
C4BPA	-1.37966666666667
ALB	-2.03371428571429
SORBS3	0.272875
UPF2	0.367
JPH1	1.674
AGBL2	3.06375
DOPEY1	1.7235
TERF1	1.192
KIF22	-1.83466666666667
NINJ1	0.378
SEC61A2	0.0306666666666667
HIST1H1D	-1.22633333333333
SFXN4	0.859125
UCP3	-1.0127
ZNF703	4.86783333333333
MYL6B	0.3105
TREM1	-0.0195
OR52E6	0.769
CKMT2	0.884
HLA-C	2.3125
SLC13A3	0.107
TIMP4	-0.46775
SLIT2	2.239
RSF1	0.347833333333333
LONRF1	-0.0982142857142858
MON1A	-0.681
CACNG6	1.699
DPPA4	-4.9765
ZSWIM3	-0.27675
ZNF804A	0.00616666666666669
CCIN	0.30525
SLC25A31	0.4345
KCNMB4	-1.48575
RABL5	1.145625
GALNS	-1.6752
STX6	-0.0535
HIST1H1C	0.391666666666667
CIDEB	-0.8745
CASP4	-0.820166666666667
PDK3	0.6645
KCNJ11	-0.5915
TPR	-0.71175
ZSCAN20	-1.3135
MTX2	0.19325
HIST1H2BH	2.0955
LOC283767	3.73125
LYRM7	-0.755055555555555
BRD3	-1.02166666666667
HIST1H2BO	1.72575
MAGEB10	1.5115
SLC45A1	0.061
SERPINA3	0.8916
KIAA0143	0.75175
KCNJ16	0.386166666666667
KRT79	-0.397
FABP2	-0.522333333333333
NUT	0.350666666666667
ZNF57	0.52375
FBXL4	0.725
CLEC9A	0.359
UGT8	-2.20866666666667
BMP2K	0.10425
MAPK4	-2.345
SLC25A23	-0.4174
HINT1	0.8859
KRTAP13-1	0.687
SFXN5	-0.5233
CHCHD2	0.388916666666667
FAM3D	0.609
NDP	5.159875
RHOBTB1	0.482333333333333
SLC4A4	-1.43425
RPL38	0.4445
HTF9C	-1.54466666666667
AP2A2	-0.590875
ZBTB46	-1.3165
MAP7D1	-1.798
AOX1	-1.903
CYR61	0.5725
DTNA	-1.0932
JRKL	0.334
TMOD3	-1.06525
EEA1	0.7767
ADCK5	-1.00125
IL1R1	5.06266666666667
KLK3	0.660214285714286
HRSP12	1.052
KTN1	0.47025
LOH11CR2A	1.8601
RELL2	-1.601
MAB21L1	0.431
C20orf59	-1.438
PHKB	-0.386
ADAM2	-1.6938
TBC1D8B	1.12216666666667
FAM13A1	-0.936428571428571
LAPTM4B	-0.296
LCN8	-0.0245
TMEM147	0.715
SYT4	0.97775
XPO7	-0.497
C9orf62	-1.49675
GPR75	-0.522
TRIM5	-1.5045
APOC1	-2.64633333333333
RNASE4	2.8145
PARD6B	1.460375
ARID1A	-0.353333333333333
TPD52L3	0.912625
RRAGB	1.3395
RCN2	0.0745
HIST2H2BE	2.558875
STARD7	-0.54625
SHMT2	-2.25725
KIAA1751	0.348666666666667
MLYCD	-0.366125
LOC162632	0.2073
UQCRH	-1.585
RP11-217H1.1	0.417875
SDHA	-1.808
NCLN	-0.95
ZNF17	0.4985
RCBTB2	-1.8255
VEGFB	-1.2075
RP4-747L4.3	-0.91525
COLQ	-0.253444444444444
MPN2	-0.7328
DRG2	-1.10525
KLRB1	5.4525
ALPK2	-3.56225
DNASE2B	2.05875
FLJ23834	0.246166666666667
AXUD1	0.516
SAFB	-0.8771
NSUN4	-1.09775
RFX2	0.173666666666667
MAPK8IP1	-0.776
FANCD2	-1.38014285714286
ANKZF1	-2.39083333333333
C19orf50	-1.3365
DUSP8	-0.180125
SENP5	-0.14325
NFKBIL2	-0.858
LBR	-1.43625
IGFL1	0.3905
LZTS2	0.082625
IL2RG	-1.208125
CCDC51	0.05625
KLF3	-0.237125
ANKRD37	-1.74425
KCTD14	-1.62466666666667
FZR1	-0.0468333333333333
SLC44A4	0.9373
ESPL1	-1.09375
GMPR2	0.1338
TBC1D19	0.6005
ERGIC1	0.160384615384615
ERBB4	5.0429
TSPAN32	0.596333333333333
MAP4	-1.2455
GPHN	1.27475
SLC6A2	-0.3865
HIVEP1	0.53375
DFFB	-0.7405
EIF4EBP2	0.41475
DMRT1	0.396666666666667
HSPB6	0.08625
IER2	-0.0806666666666666
AIFM1	0.1765
WWC2	-0.429545454545455
MRPL4	-1.12725
FLJ21062	0.890833333333333
EPB41L4A	0.300833333333333
SH2D6	-0.48425
TAF4B	-1.16625
GAL3ST3	-0.413
MALT1	-0.534833333333333
RTDR1	1.4865
ARVCF	-0.30325
MEX3B	-1.7115
FBXO16	1.56175
KIF7	-1.40075
C1QC	3.85616666666667
ZNF783	-0.747666666666667
ZNF85	0.41725
MMP13	-0.019
KIAA0329	0.76025
RTP3	-0.618
ZBED3	0.16125
CLGN	-0.42025
SLC25A37	-2.334
hCG_18290	0.09225
OR5AS1	0.3515
SMARCC2	-0.0575
FAM109A	-0.193166666666667
CCDC12	-0.14475
USF2	0.6204
DEPDC7	-3.34425
C20orf24	0.112166666666667
JMJD3	-0.043
DSP	2.38564285714286
SLIC1	0.316857142857143
FAM20A	-0.022875
IRF2BP2	-0.519125
ZNF230	0.606
MSN	-1.75714285714286
SLC9A5	-2.0265
EPDR1	-0.2447
MUSK	0.916166666666666
ZNF434	0.496
SMARCD1	-0.797833333333333
ZFP106	0.0365
ZNF347	-0.1946
GTF2E1	1.30825
RY1	1.08266666666667
ATAD2B	-0.045875
ARHGAP17	-0.4039
KCNIP3	-0.38025
SFPQ	-0.54575
GFRA4	0.182166666666667
AKR1B10	-3.48514285714286
TIGD6	0.9075
RGS16	-0.295875
URB1	-1.1985
OR4C46	0.233
TOP3B	-1.51375
NFATC4	-0.948
CA14	-0.1445
BMPR1A	1.4265
SNRP70	-1.98625
PRL	0.477818181818182
C6orf130	0.59875
STAG2	-0.05775
CD55	0.603071428571429
RPS23	1.4905
SSX2	-0.669833333333333
FDPSL2A	-0.45375
FBXO27	-0.394375
SYNGR3	-0.818833333333333
TMSL3	1.895
EML1	0.27
NUP93	-1.54308333333333
SMAD3	0.6815
KIAA1189	-1.07883333333333
HNRPUL2	0.183666666666667
TBC1D12	2.40216666666667
C16orf24	1.07375
MRVI1	0.239333333333333
ZNF581	-0.5585
ELOVL3	0.815
OR51Q1	-0.65325
CACNB3	0.460333333333333
GALNT13	-2.83785714285714
C10orf84	1.70275
NEDD4	-0.651
SPO11	null
OR5AU1	0.046
NEK4	1.53014285714286
PRKAR2A	-1.03383333333333
IHPK1	0.0116666666666667
ATP6V0B	-0.469125
CACNA1E	-0.8095
CEACAM8	0.753333333333333
PEX14	-0.4395
FLJ12993	5.2535
ZBTB38	-0.487416666666667
PCTK2	1.32083333333333
LRRC16	0.8351
FBLIM1	-0.54775
FYCO1	1.016
RP5-1022P6.2	-0.29325
CMTM1	-1.27416666666667
PLTP	-2.00216666666667
RAPH1	0.257125
DOCK8	-0.111375
EZH2	-1.37853333333333
SLC25A1	-1.0895
PLEKHB1	0.2276
GRB7	0.4802
ZFP37	-0.000249999999999986
MRPL33	1.20925
PELO	-0.16075
ARMC1	0.974272727272727
C9orf27	0.053125
FLJ25778	0.0415
C9orf37	-1.154
TMEM66	1.59025
SPRN	2.56625
HBEGF	0.759375
PI4KA	-0.737
LEPRE1	-1.96275
POU2AF1	-2.0065
MRPL12	-1.23416666666667
REP15	-0.3815
ZC3H3	-0.61875
RASAL1	-1.348
DDAH1	1.257875
ACBD5	1.870125
TMC2	1.0845
CCDC137	-1.4605
SAMD13	1.95233333333333
UGT2B15	4.89366666666667
TIPARP	-0.81525
DNASE1L3	1.79325
TRIM72	0.510833333333333
DBX2	0.79325
IPO8	0.2785
C21orf88	0.2209
MAP3K14	-1.09075
LOC51233	0.774
GGTLA4	-2.3085
PDE6D	-0.0805
ZNF117	-0.06725
CLK2	-1.46875
NKRF	-0.33375
TNFSF15	-0.973
DUSP2	-0.642375
SECISBP2	0.409
GABRR2	null
PPAP2C	0.88875
LOC51145	-0.2685
PAG1	0.5185
PIK3C3	0.5765
GNG10	1.4445
APOL4	0.155666666666667
ANKRD28	-0.9085
STMN3	0.5501
RAB14	1.3323
CDK2AP2	-2.115
HDDC3	1.70175
COMMD7	0.705375
CXXC1	-1.337
HMCN1	-1.15
CD40	-0.022
DYNC1LI2	-0.462625
GDI1	-0.4515
LOC646938	-0.89775
VSNL1	-3.66816666666667
PIH1D1	-0.154166666666667
RAET1G	-0.136
KRTAP5-9	-0.096
EFTUD2	-0.456
ZNF311	0.937
ATP6V1G3	-0.506
OR2W3	-0.50925
SCN4A	0.0445
MED10	-0.509375
FAM135A	-1.6127
ARHGAP4	-1.58775
EHMT2	-1.191125
UFD1L	0.163
ERMP1	1.17675
MAG1	0.0756666666666667
THAP8	0.198
HACE1	-0.312166666666667
FAM82C	-0.0183333333333333
C3orf20	0.9485
UNC84A	-0.688333333333333
SCD5	1.85307692307692
LASS6	1.880875
LSG1	0.1375
MAL	-4.59325
GPR22	-0.209
WDR5B	2.17975
ACTRT1	0.906
C17orf60	-0.642
GRIN2C	-0.3141
ARMC8	0.373416666666667
SLC47A1	0.0971666666666667
DMPK	-0.3655
DHRS13	0.102
SMC1A	-0.233166666666667
KRTAP17-1	0.786
SMYD5	-1.1875
TUSC2	0.26375
CRHR2	-0.5975
KIR3DL2	0.0205
CCDC104	1.95325
ATP2C1	1.298375
CROT	1.11375
PABPC3	-0.859166666666667
EGR1	1.08733333333333
THSD1	0.4125
KHK	0.019
SLC12A2	1.765125
CD58	-1.378
STOX2	-1.50416666666667
CCDC76	-1.1534
CCDC48	5.886
DNAH1	-1.21783333333333
ZIC4	-0.441
OR1G1	1.133
PSMC6	0.250333333333333
PROKR1	0.461
ABCB1	0.981125
TRAT1	-0.38025
LLGL1	0.426
MTF1	-0.50575
USP54	0.60925
PAGE2B	-2.07
ITGB7	-4.03325
CCDC81	-1.052
LOC149837	-0.562
SCUBE1	-0.625
ZSCAN10	0.383
HUWE1	-0.0319285714285714
CDH17	0.3515
CD180	-1.95833333333333
IL17A	0.38075
TMPO	-0.355625
KIAA1524	-1.00983333333333
HDGFRP3	1.349
OXCT1	-0.768636363636364
RRAS2	-0.301166666666667
LTBP2	1.334875
SV2B	0.655833333333333
CYP2A6	5.62225
PKD1L2	-0.732
PPM1M	-0.36575
FLJ22662	3.73266666666667
ZNF502	-0.34775
GP6	-0.4075
CRYBA2	-0.22775
LEF1	-1.6328
CTPS	-2.27385714285714
EYA1	-0.488166666666667
EPS8L1	-0.6815
MAPK14	-0.25925
SERPINB2	-4.78442857142857
GTF2F2	-0.225833333333333
ZNHIT4	-1.0365
PLA1A	-0.10625
C20orf114	0.00500000000000001
HPR	-3.6725
C18orf2	-3.71533333333333
SATB2	0.027
KCNJ9	0.412428571428571
MGC157906	-0.8365
MOCS3	0.50975
C17orf71	0.256166666666667
PPHLN1	-0.3632
HIST1H2BN	1.062
RAPGEF1	-1.35525
MAP3K8	-0.45125
DLG4	-1.06283333333333
STC1	1.10133333333333
CDGAP	-0.2445
DDX26B	-1.41225
LOC150223	-1.276
CPSF3	-0.245
TMEM14A	1.25625
MYH3	-1.38725
GPKOW	0.39975
SULT1A1	-0.413833333333333
SPON1	0.528
YY1AP1	0.155
RAB23	-0.3695
PLA2G4A	-3.57725
MAPRE3	-0.204
ZNF516	1.92635714285714
GGPS1	1.30625
EXOC3L2	-0.92525
C19orf42	2.0745
MAP2K2	-2.01116666666667
HIST1H2BB	1.8165
RNF19B	-1.48233333333333
C6orf128	-0.7442
TLR8	0.53375
PCDHA9	1.057
CARS2	-0.071125
CLUL1	4.58383333333333
RHAG	-4.38483333333333
UNK	0.2715
EXOC8	1.2296
C9orf95	1.57
C14orf143	1.241
MAML3	-0.238428571428571
LDHA	-2.11925
MRPL20	-0.054125
KLHDC6	0.3748
ATP5S	1.7835
C8orf55	-0.51325
PHF19	-2.65975
KRTAP13-4	0.077
TTC5	-0.38425
XKR5	0.08225
SILV	-4.2155
TEX28	0.255
TCTN1	1.07875
CX40.1	-1.3
PPP2R5C	0.481375
C12orf30	-1.13716666666667
CAPG	1.098
MPZL1	1.3791
ARSB	-1.577
TDH	-1.6565
WASF4	-1.241
TSSK3	-0.483166666666667
7A5	-1.8895
CRISPLD1	5.761375
MAD1L1	-0.969333333333333
SPIN4	-0.2645
AMPD1	1.52825
DPYSL5	0.242
INPP1	-0.1285
ANKRD11	-1.76044444444444
NPAS4	-0.26125
GCET2	0.339
RNASE9	0.522
GUCY2D	0.2922
CCDC98	0.8475
FGF4	-0.688166666666667
CPM	-0.959333333333333
SLC26A4	-0.6926
PLD5	-0.5485
FAM59A	-0.6179
FBXO5	-2.03566666666667
SIPA1L1	-0.111625
DPYS	0.1965
ATG4D	-0.79
TGM3	0.013
MTCH1	-0.912625
HK1	-0.224357142857143
CDC26	0.490125
GALNT12	-3.49766666666667
LOC339229	-0.08425
MRPL35	0.839375
ORC4L	0.395375
TNKS	-0.472571428571429
C2orf24	-0.508
ZNF553	0.893333333333333
GGTLA1	1.5098
ZNF497	-0.0685
CDY1B	-0.2025
SLC30A4	-0.433
TUB	0.900375
ARHGEF18	-0.27775
ARRB1	0.68225
KCNK1	1.16475
EREG	-2.04522222222222
SCAMP5	-0.5615
RUNDC3B	3.8815
ADAMTS20	0.3895
IL17RB	0.78975
FLJ20323	0.41
MCAM	-0.52325
POLR3E	-2.32741666666667
AQR	0.999666666666667
IPMK	-0.5145
CDCA7	-4.867375
CAMP	-0.04725
GRHL3	-2.17875
ADAMTSL2	-0.241333333333333
CLMN	1.59433333333333
SSTR3	-0.6845
MAGEA5	-2.206
OVOL2	3.912
JMJD1B	1.00575
RBL2	0.7122
PYGO2	0.04875
PPP1R10	0.138666666666667
CSE1L	-0.164166666666667
LCA5	0.90975
RDH16	3.56025
ASRGL1	-2.74775
TOM1	-1.2805
PTX3	-5.1315
TTC15	0.1145
SCGB3A1	0.413666666666667
MRPL50	0.23575
RCAN3	-1.485
SLC26A11	1.10725
STYX	-0.0646666666666667
CINP	0.483
MARCH7	0.4245
PFKM	-1.32
SGMS1	2.10733333333333
RIOK3	-0.1538
C1orf110	0.356
CES7	0.228
LOC440248	-1.753
PPP1R12C	-1.47025
C10orf27	-0.345
ATG9A	-2.5255
MRPS26	1.59525
TMEM40	-0.69125
ELP3	-0.1697
ZNF787	-1.3668
HIAT1	0.172875
C8orf34	0.792666666666667
MGC4655	-1.1609
PELI1	-0.696
PPT1	0.1988
SLC35C2	-0.934833333333333
C6orf125	1.07675
MUC4	-0.924333333333333
RFC4	-1.32285714285714
GNB2	-1.077
NUP50	0.472071428571429
SULT4A1	-1.69016666666667
C7	3.710875
CCDC130	-0.656666666666667
ARRDC4	0.24375
RQCD1	-1.40725
GLYCTK	-1.08625
AYTL2	-0.627818181818182
MTUS1	1.9344
LEMD3	0.856833333333333
PLEKHF2	3.6015
HOXA7	-0.425125
GTF3C2	-2.0065
DYNLRB2	5.3555
CNOT10	0.31375
MR1	-0.773666666666667
FFAR1	-0.1225
PRIC285	-0.54325
SLITRK6	-0.4175
LIX1	-2.36444444444444
UBE1L2	-0.411416666666667
F8	1.3655
ACHE	-0.386833333333333
KPNA5	-0.1715
TNFRSF12A	-3.6005
EGR3	-0.1015
SERPIND1	-2.88783333333333
OASL	1.117
IFRD1	-2.10825
WDFY1	-0.8435
ZNF267	0.59025
ACCN5	-0.206
ZBTB6	0.4095
PPP1R3A	0.4645
PRRT3	1.70075
FBXL19	-1.2315
TXNIP	1.26421428571429
ACTN2	-0.643
ATG9B	0.1415
C9orf117	0.25925
IL27	-0.8745
RPL36AL	0.2405
KLK15	0.7805
CHAD	-0.8545
RAP2B	-0.652
HEBP2	0.13425
ZNF342	-0.5895
CAMK2G	-1.04266666666667
TLR3	1.26575
FGF14	-0.63325
HMGB2	-0.095
TRPM5	-0.1785
OR5M11	-0.181
KIF3B	0.481684210526316
PRICKLE2	0.68775
MTMR9	0.869875
C3orf27	-0.11525
GLRA3	-1.16516666666667
NSDHL	-0.150166666666667
TMEM32	-1.032
POLR2D	-2.32
MYADML	0.7355
C9orf114	-1.195
MRGPRX1	1.0285
TOPORS	0.8055
CLDN19	-0.973333333333333
C1QL4	-0.0629999999999999
RNF165	-2.013
DHRS9	2.7105
DNAH2	1.58066666666667
FXR1	-0.881166666666667
ZMYM3	-1.289
CASP3	0.478166666666667
FAM120C	-1.594
SCLY	-1.12475
CA7	0.511
ENTPD5	1.28233333333333
ZNF461	-0.04075
PDIA5	-1.0415
C1orf19	0.388166666666667
TMEM67	0.232
KCTD20	-1.88625
WDR47	0.997
FLJ38723	0.492
KLRF1	-0.8725
TAS2R16	0.7515
CLDN12	1.29775
PRKCE	-0.3805
UBXD4	-0.108
ITGAM	2.16466666666667
GLT8D3	-0.163625
WDR31	1.4752
RGS2	2.63125
OR51L1	0.8445
MST1R	-0.632
KIAA1737	1.91775
OR4A5	-0.4015
GLIS1	-1.80266666666667
PTMA	-0.259357142857143
NAPA	0.9325
PRDM11	0.55725
LIPF	-0.0285
DIRAS3	-0.9905
ASGR2	-3.86825
C1QTNF4	-0.4625
PIK3R4	1.54366666666667
ARMC3	2.02575
NDUFV3	-0.16075
BTBD3	0.0928333333333333
PPP1R2	0.9675
UBE2NL	0.79975
FOSL2	-0.962857142857143
FAM119A	-0.528
TUBA4A	-1.7475
KRTAP12-1	0.6305
SFRS2	-1.33
RHPN1	-0.4578
EEF2	-1.94366666666667
ZDHHC11	0.274833333333333
EPHA3	-1.4167
RBM12	0.6
H2AFJ	3.91833333333333
EDIL3	0.6415
KIF26A	-1.04675
SERGEF	0.9475
B3GALT4	3.35975
LOC90925	0.408666666666667
OSCAR	-0.253142857142857
NPFF	-1.267
DEDD	0.056625
TMEM155	-0.333857142857143
PTPN1	2.252
SCYL2	0.222
SKAP1	4.6215
LEAP2	-1.81833333333333
GADD45G	3.5127
IFITM3	1.806125
PILRB	-1.9055
SLU7	0.5631875
DSC3	-1.334
DNMT3L	-1.10966666666667
PAPD5	0.026375
B3GNT3	-1.80266666666667
LHCGR	0.354
MSL-1	0.6015
UBE2S	-2.39925
SAP130	-1.24525
ANAPC11	0.70575
MAGED4B	-1.8215
ATP6V1B2	-0.1475
C14orf179	1.8695
CAPZA1	-0.375
CDYL2	-0.8388
GLRX3	-0.714166666666667
LOC136288	-0.4485
MOBKL1A	0.92625
HTR2B	2.97875
CRYGD	0.249166666666667
NUS1	0.0285
PGRMC1	-0.0125
MYOM2	3.227
FLJ39653	-0.554666666666667
CHM	0.1641
OR5M8	0.4075
ZNF619	1.181
FAM105A	3.09325
CCNL1	-1.4605
NAP1L3	0.129
C10orf57	1.67216666666667
B3GALNT1	2.672
CSN1S2A	0.3755
TCP10L	0.34425
GDAP2	-0.221875
DMKN	-1.01433333333333
COX6B1	0.1595
DNASE2	0.268666666666667
MSH5	-1.42375
LGMN	-0.286375
USP31	-0.2534
OR13C8	1.0475
SDCBP	0.3471
NUDT11	-2.861
PYGL	0.0085
SNPH	0.3305
B3GNT4	0.094
MIZF	-1.1926
NUBPL	1.256625
NOD1	-1.12883333333333
CDH22	-0.578
NUBP1	0.314166666666667
DSCAM	-3.13125
DGKI	-1.007
FAM136A	-0.6635
AKAP1	0.950666666666667
SLC16A6	1.53775
RIN3	-0.7625
PSG2	-0.541666666666667
DIP2B	-0.0404166666666667
PSORS1C1	-0.108222222222222
KIAA0495	-1.475
FLJ90709	-0.0313333333333333
LPA	-0.467333333333333
PIGA	-0.0643333333333333
LY75	0.995833333333333
UTS2	-4.33583333333333
RREB1	-1.46785714285714
GALNACT-2	1.0964
MGC3196	-0.01725
FLJ31568	0.18375
LPHN1	-0.365625
SP1	1.284625
TOX4	0.7375
HSPA9	0.7984
APOBEC1	1.295
SLC35E4	-1.651
LSM5	-0.2055
SURF1	0.23875
ZBTB1	-0.36175
GTF2F1	-0.830125
RPS15A	0.321785714285714
DUSP21	0.163833333333333
GINS4	-2.40833333333333
MYO15A	0.990166666666667
GIMAP7	3.21825
MGC13379	0.905
ATP6V1E2	1.24066666666667
UTP3	1.229
HNRPA3	-0.8714375
MT4	0.395
C14orf155	0.072
U1SNRNPBP	1.2585
CKLF	-0.730333333333333
PLEKHN1	-0.910166666666667
MBNL1	-0.518416666666667
NUP160	-0.8935
ACSM2A	-2.13933333333333
LOC129881	-0.49075
KIAA1529	-1.06425
FLJ22639	-0.763
HAND1	-1.007
GSX1	-0.251
FGA	-3.47076923076923
SERPINB1	1.049
ZNF642	1.15025
IGFBP1	-7.512
SLC1A1	-1.33075
DHX57	-0.279625
ZNF766	0.912
PTPN21	-0.04225
GDPD3	0.924
PNPLA5	-0.203
TBR1	0.368333333333333
FAM116A	0.7265
IQGAP1	0.328875
FOS	-0.2685
ZNF226	0.6615
FIGNL1	-0.3645
C14orf1	-0.77
ZMYND17	1.256
PUS7	-0.559833333333333
TUBB6	-1.74225
KCNQ2	-0.0995
MARCH6	-0.157416666666667
CCDC33	-0.076
PRODH	-2.0485
RBM11	2.82675
EPHA6	0.9855
SLC43A1	-1.286
LOC196541	0.860875
NTN1	1.46027272727273
ING4	0.60825
PCDHB10	-0.2795
DPH2	-3.56666666666667
SPACA4	0.20625
FBXL21	-2.7
DIAPH1	-1.42016666666667
ZNF71	0.404666666666667
CEP76	0.2875
CORO1A	-2.1695
RRM2	-2.713125
EDG4	-0.1375
OS9	-1.25416666666667
SLC4A1AP	0.135
COG5	-0.655
COPS8	-0.538
NGLY1	0.0245
NCBP2	0.862375
C17orf42	0.839166666666667
GPSM3	-0.971625
SIL1	0.760666666666667
ASB6	-0.77075
SMAD5OS	0.745333333333333
UNC93A	-2.998875
A1BG	0.4545
C21orf62	0.39825
FMO5	1.92858333333333
ATRIP	0.0635
CEBPG	0.207333333333333
C7orf38	0.6175
TNFRSF1B	-1.40383333333333
CLEC1A	0.896666666666667
IQSEC1	0.237875
PATZ1	1.2966
RBM22	0.9815
BAG2	-1.7625
PAQR5	0.0326666666666667
C9orf127	0.5995
THNSL1	1.21875
SHROOM3	3.0632
JAM2	1.44075
SNRPN	-2.47025
ALX4	0.024
CACNA1S	0.0595
FAM130A1	1.2315
CORIN	-0.1935
CD300LB	-1.1615
PLEKHG6	0.685
LRRC40	-0.71225
PCLKC	-2.142
PCDHB16	-1.118
WNT2B	-1.5316
ASNS	-1.76211111111111
MRPL49	-0.455625
FLJ46111	-1.262
ISG20	0.8665
SMU1	0.4455
CASZ1	0.0559999999999999
POLR1D	0.43125
GIN1	0.8445
SNAG1	0.180666666666667
ANKRD29	-0.2815
CDKN2AIP	0.67375
KRR1	0.818
CXCL1	-3.58816666666667
EPM2A	-0.6111
PC	-1.36516666666667
DEFB127	0.451
PDZRN4	0.591666666666667
FAH	0.618875
OR51E1	0.24
CDC2L6	-0.428333333333333
DNTTIP1	-0.53625
PAX8	-0.02075
TMEM116	1.9195
C1orf150	1.3355
PRO2012	0.0939999999999999
MRPL40	0.8285
BEX1	2.1924
SLC2A4	-1.0378
PKMYT1	-2.25275
FEZF2	-0.0951666666666667
SLC26A9	-1.562
MAP2	-0.03975
LYL1	-1.982
SLC25A19	-0.888666666666667
NOS3	-1.205
ZNF34	0.586333333333333
TMPRSS11F	-0.232
FAM43A	-2.4385
FCRL4	-0.1172
KLF14	0.39275
FLRT2	-1.17233333333333
WRN	-0.572
SDF2	1.3457
KRT8P12	-1.267
C6orf195	0.1405
C9orf125	-0.846
DZIP3	1.598375
RIT1	0.536833333333333
SCML1	-1.425
RHBDF2	-0.383125
OR2G3	1.03
REXO1L1	0.789
MAP3K7IP3	-0.089625
C3orf57	-3.471
FBXW11	0.179
ETAA1	0.161
C14orf131	-0.0263
AKT1S1	-1.584
SLC12A5	0.728875
C9orf164	0.065
NRIP3	-0.563625
NOS1AP	-0.377
TMEM121	3.01975
SAP30BP	-0.2811
DGCR6	0.22125
WDR76	-0.78075
FAM82B	0.72
LOC606495	-2.134
MAP9	3.52558333333333
BCDIN3D	2.399
CXorf36	3.042
DSCR3	-0.0781
ZFAND3	-0.258125
C7orf43	-0.672333333333333
SPSB3	-0.4889
C19orf19	0.4045
FAM133A	-2.51225
C12orf25	0.76425
SLC39A3	-0.96375
DISP2	1.98825
PI4KAP2	-2.3545
MKRN3	-2.55683333333333
ADAMTS13	0.539125
CBLN3	0.0587
TTYH1	-1.14166666666667
C3orf18	1.7495
FLJ13236	-2.30475
ZMYND12	3.3085
C18orf25	0.90125
GLB1L3	-1.289
ATP13A5	-0.3705
RANBP10	-1.18375
CD96	-0.5883
DENND1C	-0.16175
RBMS3	-0.5045
SLC41A3	1.67783333333333
DGCR6L	0.1895
TMEM128	1.79233333333333
CSNK1G3	0.994692307692308
MOBKL2C	0.043
TSPAN6	0.745875
MATN2	-0.8264
MSL2L1	0.108
ST6GALNAC2	0.0245
FGFBP2	-0.67825
FGL1	-4.99066666666667
MPP3	-0.945166666666667
ARHGEF6	1.292
TGFBR2	-0.393875
ACMSD	-0.30025
IL33	4.4895
C9orf5	0.764583333333333
DEAF1	-0.6814
AMN	-0.217
DEFA6	0.536142857142857
RNF212	-0.541
METT5D1	1.37366666666667
CIB1	-0.058
TSSK1B	0.14375
[truncated: 15,816 more rows]
