# Supplementary material for: iGC—an integrated analysis package of gene expression and copy number alteration
Source: BMC Bioinformatics. 2017 Jan 14;18:35. doi: 10.1186/s12859-016-1438-2 (PMC5237550; doi:10.1186/s12859-016-1438-2)
Supplement: Additional file 1: — The source codes and example data of the package iGC in R. (GZ 2818 kb) [file 12859_2016_1438_MOESM1_ESM.gz › iGC/inst/extdata/GE/US82800149_251976012483_S01.tcga_level3.txt]

Hybridization REF	TCGA-AO-A0JM-01A-21R-A056-07
Composite Element REF	log2 lowess normalized (cy5/cy3) collapsed by gene symbol
ELMO2	0.765666666666667
CREB3L1	1.9795
RPS11	-0.26975
PNMA1	0.81575
MMP2	0.951833333333333
C10orf90	-2.41725
ZHX3	-0.368333333333333
ERCC5	-0.36125
GPR98	0.290125
RXFP3	0.6805
APBB2	1.986
PRO0478	-1.133
KLHL13	-0.33225
PRSSL1	-0.894
PDCL3	0.442666666666667
DECR1	-0.032125
SALL1	-3.68166666666667
CADM4	0.592166666666667
RPS18	-0.0708571428571429
HNRPD	-0.720166666666667
CFHR5	0.82625
SLC10A7	-0.31675
OR2K2	-0.282
LMAN1	0.211375
SUHW1	-4.534
CHD8	0.6823
SUMO1	0.0543
GP1BA	0.117
DDB1	0.625166666666667
MYO9B	0.0364
MMP7	5.8375
CRNKL1	0.706625
C9orf45	-2.62583333333333
XAB2	0.178625
RTN1	2.3005
KLHL14	-1.921625
TBX10	0.5075
CENPQ	-0.916
UTY	-1.58516666666667
ZBTB12	-0.5305
DTNBP1	-0.651875
KBTBD8	-1.72816666666667
ZEB1	1.614
ZG16	-0.09825
MIER1	0.8159
ADAM5P	-0.465
CHD9	0.141875
STK16	1.7655
KIAA1486	-1.2485
TOB2	1.07183333333333
BANK1	2.32875
OR2V2	0.17075
GRM2	0.192666666666667
PROSC	0.31675
SPIN2B	-0.29775
PIR	-1.529
IPO9	0.0936
EVC	1.20966666666667
CXCL13	5.25216666666667
KIAA1199	-0.2625
SORL1	1.24775
NAT10	-0.87075
CHD1	-0.67975
SYN3	-0.8745
SLC22A2	0.452
SERPINF1	1.579
WDR34	0.671
OR7A17	0.455
C9orf11	-0.2455
RNF216L	-0.5183
LHB	-0.151
STK25	-0.411625
TAOK3	0.530375
LOC152573	-3.31925
C3orf39	-0.286125
C14orf108	0.8457
CDC25B	-0.873727272727273
BMP3	0.4935
TMEM180	0.1995
MAP1LC3C	-0.23775
CRYGC	-0.513
POU3F1	-1.1762
C20orf32	-1.7265
CCDC95	-0.446
HIGD1B	3.80625
USP6NL	-0.59575
ABCD4	-0.455
DIMT1L	-1.24333333333333
TEK	1.248375
SLC25A46	-0.044
LARP7	-1.3071
CD160	1.29183333333333
MT1JP	-1.6175
PHF20	0.16975
CPNE4	-1.07933333333333
GTPBP1	-0.535071428571429
RAB33B	1.04866666666667
ALDOC	-2.31775
ZNF212	-1.117
NUDT1	-0.577833333333333
RFPL2	-0.19925
ZNF83	-0.456833333333333
GDPD5	-0.02275
PDCD4	-0.2161
CEP350	-0.005
OR10A2	0.178
CST7	0.472
CIAO1	-0.78975
SELL	1.62575
OR8J3	0.3615
LTBP4	-0.270833333333333
SIRT6	-0.02175
CCL19	3.9195
PPIL1	0.199
GBP7	0.269666666666667
STK17A	-0.1515
ABR	-0.18875
OR9G1	0.8275
FOXE1	-1.034
CNGA3	0.546
GML	0.651
CD38	-2.907
ZDHHC6	-0.0545
NEFH	-2.29375
CTDSP2	0.01075
PGBD5	-1.9735
CCNY	0.500428571428571
RMND5B	1.10491666666667
ZNF257	-3.18525
FLJ22167	-0.62275
EXOSC7	-0.9055
ROR2	1.815125
MAOA	-2.32975
TNNT3	4.95066666666667
GYPC	-1.1485
C7orf33	-0.195
PLIN	1.7675
LOC90826	-0.557
RNF4	-0.8173
F8A1	-0.0455
PLEKHG4	-2.67475
GRB2	2.26695
HIST1H2AD	0.87025
DUS3L	-1.078
EIF1	-0.0713333333333333
RP5-1077B9.4	-1.23483333333333
FPGT	0.94025
GDF10	-0.482
COQ9	0.02125
GCC2	-0.5865
RARRES3	3.291125
PLXNA1	-0.8869
KIAA0100	-0.1566
PMF1	0.0985
FNDC1	5.5905
HS2ST1	-0.119666666666667
CRELD2	1.1625
C8G	-1.437
CD82	1.17
LIM2	-1.881
UNQ6490	0.0495
MMP16	0.6315
DRD3	0.15525
C5orf26	-1.5645
C11orf73	-0.42625
PTP4A2	1.24225
OR4M2	0.92
HPCA	-0.941333333333333
SEC14L1	-0.896166666666667
CHFR	0.515875
EMILIN1	1.499625
NDUFS4	-0.13
COL18A1	1.015375
PDZD3	-0.0681
C9orf16	0.215333333333333
ERBB2IP	0.0638333333333333
EMX2	5.11575
FUS	-0.8575
TF	-4.66455555555556
CLCN4	-0.571666666666667
CXorf56	-0.472
C11orf72	0.4895
ELAC2	-0.2885
NPR1	-1.258
ASS1	-2.76983333333333
USP42	0.12775
POLR2J	-1.2625
SEC23IP	0.754333333333333
UQCRC1	-0.32925
LOC729603	-0.39
C1orf71	0.430625
POLG	-0.8935
ADAM23	-3.0515
TFR2	-1.81825
RICTOR	-1.0974
MGC39606	-0.55875
C19orf55	-0.2325
SNAPC1	-0.776166666666667
GNA11	0.339375
CCDC52	-0.226166666666667
FSIP1	5.538
UPF3A	-0.8765
IGSF11	-2.184
LAGE3	-1.037
CHST6	0.2045
UNC13B	0.2165
TTLL4	-0.9
ZNF687	0.095625
SDC2	0.5439
COX7A2	0.0495
LAMB4	0.238
FAM24A	0.7585
LRRTM3	-1.52633333333333
GPHB5	0.16475
OR4C13	-0.051
EIF3EIP	-0.0771428571428572
HABP4	0.119
TMEM125	3.6235
CNTN2	-0.063375
ASNSD1	-0.22725
FUT4	0.37675
ACF	-3.8085
LOC158381	0.5335
CDH8	-0.96175
AGPS	0.575166666666667
C4orf18	2.993875
PECI	0.496166666666667
UNG	-0.845
GSTP1	-2.168125
DCUN1D5	-0.667833333333333
DKFZP564J0863	0.54675
SLC9A3R1	2.907875
BCDO2	-0.885875
CHMP7	0.7125
REM2	0.7005
DNHD1	-0.0155714285714286
FKBP4	0.045
ZNF350	2.0335
MGC11102	0.662625
BST1	1.987
KISS1R	1.396
NCR2	-0.098
DEFB125	-1.698
UBE2W	1.46975
KRT15	-2.8935
C10orf99	0.4045
SCN11A	-0.153
GFI1	-2.81575
RDHE2	4.90733333333333
FHL1	0.176
OSGEP	0.4495
GATA1	-3.55516666666667
SMC6	0.24625
TTTY14	-1.625
LPIN3	-0.07825
RPL4	-0.2304
RBPMS	-0.6488
PRPF3	-0.5935
EMR1	-0.6085
SPATA19	-0.34925
XCR1	0.5945
IRX3	1.5468
RBM6	-1.6215
KLF4	0.3941
UNC5CL	-1.33575
SEBOX	0.1215
BTK	-0.58
KRCC1	0.25925
C6orf27	-0.046
SYTL5	-0.4925
PRND	2.08475
LOC653319	-1.212
PIGL	-2.30075
HUS1	-0.176166666666667
SFRS6	0.1375
C17orf77	2.2515
UIMC1	-0.428166666666667
FXYD2	-1.6986
LOC283152	0.9595
ZNF667	-0.918
ZCCHC12	-2.0845
TFEC	3.4421
ATP7B	2.16383333333333
POLD2	-0.692
RG9MTD1	0.75525
ACOT2	0.987
HIST1H4I	0.834375
PPARGC1A	-3.1992
ETFA	-0.4642
POLRMT	-0.4665
ZNF146	-0.257125
MIA2	-2.05
KLHL6	-1.17033333333333
HOXB5	-1.099
NENF	0.44
CUGBP1	0.77975
PRSS22	1.84066666666667
CASC4	1.6763
CUL4B	-0.6991
CENPJ	-1.498
PITX1	0.83
FLJ31033	1.24266666666667
CELSR3	-1.3745
ZNF568	0.40275
ITSN1	0.598833333333333
EHBP1L1	-0.659
C19orf2	-0.4255
DCTN1	-0.14075
LIN28B	-3.583
TNKS2	-0.0955
C1QBP	-0.813125
CADPS2	2.38825
SRMS	0.654
GJA9	0.1775
MGC24975	-1.56733333333333
TRIM45	-0.395
TSP50	-0.46725
TCP1	-1.256
TMED7	0.5153
CMA1	-0.662
CENPL	0.121
PTCRA	-0.21
FST	-3.224
VWCE	-4.1125
PAWR	2.2685
ABCC12	4.31483333333333
LDLR	-0.0737
ASTN2	0.4817
LOC441212	-1.338375
GPATCH8	-0.1035
TANC2	1.18166666666667
KIF4A	-0.0445
C18orf18	0.02525
PGM1	-1.24475
KIAA0258	1.0625
CPD	0.7025
SNCAIP	-1.5525
DCT	-4.33466666666667
HLA-DOA	2.47759090909091
OR11L1	0.838
UPK1B	-0.441
DNAJB4	-0.022375
UGT1A8	-0.61925
HIST1H4L	0.4145
PECR	-0.713166666666667
HSPA2	2.8145
WFIKKN1	-1.532
SERP1	-0.31475
SYDE2	1.50875
TACR2	0.896
NUP85	1.2385
CD177	0.0288333333333333
LGR5	-2.19633333333333
PIGG	-0.342
PTHR1	-1.8805
RAB5A	0.3393
FLJ13224	0.5565
USP9Y	-1.48516666666667
C7orf53	-1.4155
LRP1B	-1.233
XAF1	2.9287
ABCG8	0.429
ANKDD1A	-0.2985
DAND5	-2.975
SPAG6	0.34325
LINCR	0.9165
ZDHHC22	-1.42275
CCDC60	0.384
THOC7	-1.80966666666667
TCTA	1.0777
OR8K3	0.18875
NY-REN-7	0.1205
B2M	1.63583333333333
C6orf141	-3.141625
LPPR4	2.6615
SQLE	0.665
SEPHS1	-0.187
BTBD14B	0.513
PLRG1	-0.5475
SPG7	-0.4365
ZNF614	0.575833333333333
PARD6G	1.52783333333333
INPP5B	-0.2288
GRPEL2	0.695125
PPID	-0.5663
TRIM56	-0.5765
UBE2J1	-0.09025
IL20RA	0.6905
LOC387856	0.466
C1orf107	0.225833333333333
UTS2R	1.17375
C19orf22	-0.46
SAFB2	0.264875
KIAA0652	-0.0255
KLRG1	-1.309
MS4A8B	1.20666666666667
FRAG1	0.05875
KIAA1546	0.3565
E2F4	-1.0187
CLEC4M	0.560833333333333
BTBD14A	0.73925
KIAA0999	0.2403
GYPA	-4.6385
TAC1	0.0227
TRAIP	-1.28683333333333
KIAA0232	0.7342
ERCC8	-1.31575
GPX4	-0.102125
KIAA0368	-0.728875
GPR157	-1.15433333333333
CTAGE4	0.4865
C9orf30	-0.759666666666667
OR52A1	0.31
HSP90B3P	0.079
ALG9	-0.2516
BTBD10	0.55625
SDK2	-0.443
BAIAP3	-0.03275
RABGGTB	-1.26575
ANKRD40	2.38066666666667
KRT74	0.4445
CALCOCO2	-0.530928571428571
SNCA	-4.02975
TMSL8	-4.18975
C2orf53	-0.274
ESRRB	-0.2315
ARHGAP26	-0.642875
TDRD9	-2.42725
HRAS	0.9135
KLRC4	-2.7675
JAGN1	0.473166666666667
BSDC1	0.3955
RNF43	0.7898
NDUFAF1	0.95075
PHF12	0.46175
OR1L3	0.12625
FOLR2	1.17091666666667
LYZL6	0.258
tcag7.1260	-1.527
WSB1	-2.62083333333333
PROS1	-1.0004
OSTN	0.6845
PSMB8	1.3925
SOCS4	-0.723
DDIT4L	3.4095
MAS1	0.4115
MGC34796	0.67325
CSHL1	0.417833333333333
TBCCD1	0.9185
ZBTB7C	0.594
AP2S1	0.111375
P15RS	0.191
VAT1	-0.6061
SHANK3	1.075
TUFM	-0.206666666666667
THEG	-0.5805
KRT34	-1.58875
SGSM3	0.844
TOMM22	-0.768875
SOCS3	0.903
CPO	0.05
POP4	0.04575
BHLHB3	2.40725
MALL	0.96125
OR1B1	0.2615
PARK2	-0.08
GPR124	1.031125
LCE1E	0.359
RUVBL2	-0.3545
CGRRF1	0.6914
ACPL2	0.33075
WNT10B	-1.738625
BAIAP2L2	-2.379875
ISCA1	-0.1215
C1orf125	0.1055
RPAP1	-0.44675
RAI16	-0.480166666666667
RPL27	-0.932625
NLRP9	-0.1725
EPN1	0.303
LOC388610	-2.88925
SLC35A1	1.0074
GAL	-4.66075
SLC14A2	0.49
RDH11	0.0963333333333333
FAM138F	-0.52
AUH	-1.2995
FLJ40243	0.486
C14orf129	0.977833333333333
MBD2	-0.667833333333333
ABHD14B	-0.479375
PIGT	1.124
ALS2CR4	-0.4735
ALAS1	-0.5578
FOXO1	1.62983333333333
CRLF3	-1.388
C20orf107	0.0745
FARS2	1.1505
CCDC28A	-0.86725
NPHP3	-1.29625
OR13F1	0.4375
TSEN54	1.32975
DEFB106B	0.218375
OR8B4	1.37
STH	-1.99275
ZC3H14	0.045375
CBX2	-0.254
TMEM49	0.4395
C6orf21	0.829
FLJ20920	2.38775
CRTAP	-0.0842142857142857
DDX50	-0.6855
STYXL1	0.0665
BLVRB	-0.136666666666667
LOC147650	-0.729833333333333
MMP24	0.06575
GRID1	1.69433333333333
BANF1	0.228166666666667
CTAGEP	0.605
HMBS	-1.604
SLC25A24	-0.0965
C14orf50	2.43525
MRO	1.79083333333333
SLC25A15	-0.588
FAM84B	1.2225
TDP1	0.306
C16orf78	0.343
C11orf57	0.55675
RFK	-0.359875
ZFYVE9	0.781
STCH	0.354
WIBG	0.282
LOC283871	0.044
GBA2	-1.1461
NDUFB3	-0.40725
HSD17B13	-0.72325
GRIN3A	0.9096
FMNL1	-0.7365
SEPT7	-0.186
GNLY	3.342
GRAMD1C	0.489666666666667
ZNF165	0.31125
USP38	1.9265
FAM83A	-3.48633333333333
C14orf24	1.03725
ARMCX3	0.33325
ARHGDIB	0.116333333333333
AK1	0.8445
KIAA1045	0.14125
DNAJB13	-0.3305
NEU2	0.1605
HIST1H4B	0.377166666666667
FAM20B	0.2897
HES2	0.773
FAM73B	-0.6824
LOC388381	-0.08825
INTS7	0.194272727272727
AMPH	2.90625
ZNF775	0.356375
UCKL1	-0.239666666666667
C10orf97	0.25725
C1orf161	0.18625
ALDH1L1	-1.4935
FLJ39378	-0.0855
SLC23A1	-2.6245
RBM4B	0.09575
THAP4	0.429
OGFRL1	0.742
KIAA0831	0.002
PPP1R15A	0.306666666666667
C1orf96	0.387285714285714
C12orf11	-2.71675
BMF	0.316375
MAN1A1	0.111625
KIAA1600	0.461333333333333
NLGN4X	-1.86925
ALOX12	-1.24866666666667
RB1CC1	-0.312444444444444
NEIL2	-0.1775
EIF4E	-0.168863636363636
ABHD5	-0.30125
EXOC4	-0.527333333333333
CIP29	-0.428666666666667
BATF2	1.84325
SLC29A4	-0.1625
HTR4	-0.14525
EMB	-2.229
TRAF6	0.499
LMNB1	0.047
FAM19A5	-1.13025
SHE	1.5715
PIK3C2B	0.224
C15orf15	0.2915
USP15	-0.4393
TCEAL2	-0.472
C5orf39	0.152833333333333
PTGER2	-0.6245
SLC31A1	0.049875
IFT172	-0.59125
ADAM29	0.76875
GFOD1	0.52825
ST7L	0.77
C15orf26	-3.55
PKN3	-0.48375
CNTD1	3.374
COMMD1	0.159875
NTRK2	2.08158333333333
FOXN3	0.313875
MFGE8	1.0903
PFKFB2	0.9975
TAS2R4	-0.6455
ENTHD1	1.62083333333333
PRMT5	-0.7325
MGC16384	-1.600875
LOC442229	0.56075
TSKU	0.634875
KRTCAP3	2.5315
PDLIM1	0.3304
KCNS2	-0.8455
RNF126	-0.97
CEP63	-0.389875
CLIC4	-0.26825
hCG_1990170	-0.85375
ACR	1.2119
KLK7	0.54725
ALOX5AP	2.546625
RIPK3	4.05025
TAS2R9	0.666
C19orf18	2.8555
BIRC6	-0.348214285714286
ZNF16	1.5985
RFT1	-0.541
SLC8A2	-0.94625
TACC1	0.941625
ITGAD	0.074
SAMHD1	1.58175
SH3PXD2B	1.3414
EPC2	0.096
C20orf85	0.56325
ATP13A2	1.10383333333333
KRT4	0.707
CAPNS1	0.14725
MDM2	-0.0113333333333334
PCDH20	1.73
KCNK9	0.1215
OR2C1	-0.2655
KLHDC3	-0.6175
IPPK	0.1125
EFHD2	-0.458
GALR3	1.21675
NBEA	-0.9125
ABCA6	2.6578
CLDN3	1.79333333333333
AKT2	-1.00564285714286
EGFR	-2.4919
RBM16	0.44525
ZDHHC3	0.3741
SLC25A4	0.6175
CYB5B	-1.4265
CPXM1	0.595
NDRG1	-2.143
FLJ43826	1.88875
OR5L2	0.4014
FARP2	0.3741
MRPL46	-0.186416666666667
LDHAL6B	0.185333333333333
MAPKAPK3	-0.6375
NCAM2	-1.3435
PRKD2	0.0733333333333333
ZFP36L1	1.3836
CYSLTR1	-0.6545
OR4C3	0.2535
HIST1H2AJ	3.3775
CCNB2	-1.13477777777778
ZNF10	-0.185375
TMEM175	0.654
FAM134A	0.837833333333333
TIGD4	1.0435
PCNP	-0.7255
MGC39715	-0.0845
LQK1	-2.147
CREB1	0.6251
TMPRSS3	2.13375
C4orf32	2.586375
LAT	-1.79666666666667
KCNA3	0.972
SKIV2L2	-0.41525
ROPN1B	-5.201
tcag7.23	-1.167
CDT1	-1.674375
ZHX2	1.047375
CD28	-3.493
ZNF624	0.5185
SEPT2	0.661833333333333
SOHLH2	-2.26028571428571
MCOLN3	-0.913
UNQ1945	0.573
MASP2	-0.952
ZNRF3	-0.5487
GPATCH3	-0.43575
AGL	3.496875
QRICH2	0.3455
PSD4	0.559666666666667
CCNB1IP1	-1.40725
ENPP7	-0.1035
OBFC1	0.2715
KCNG3	-2.8945
C14orf79	0.76775
ENPEP	1.29166666666667
SCT	1.753
SKI	1.23375
SEC61G	-0.93225
CAPN11	-0.66425
ATXN7L3	-0.2275
DBNDD1	-0.199
FAIM	-0.18525
ANKRD36	-0.9875
GABRP	-1.5712
TACSTD2	2.133
EIF3J	-0.5675
PPP2R2A	-0.804
TEKT4	-1.07683333333333
PVALB	-4.10066666666667
F10	-3.2765
FAM134C	0.63
COMP	4.5005
EFCBP1	-3.69073333333333
SCLT1	1.041125
TAL1	-1.2152
ACSL1	1.626
ABCC5	2.51858333333333
ABL1	0.0555555555555555
RBBP7	0.525833333333333
PTPRG	0.71775
NCOR1	-0.8506
SPINK4	1.7775
TXNRD1	-0.9625
TNRC15	1.22575
C9orf138	1.302375
UBE2H	0.3995
BRDT	-0.726333333333333
C8orf31	0.05225
CCNE2	-0.210545454545455
SLC6A8	-2.322625
CALCR	-4.2495
PPP1CB	-0.577
ABHD8	-0.747
ARF5	-0.0103
SLC24A4	0.83375
CCT3	0.25725
ZNF121	0.368625
SLC3A2	-0.8864
OR13A1	0.3965
SLC5A10	-0.18175
RAD50	-0.073
IER5	0.10475
MTHFD1L	-2.40125
MBTPS2	1.67
MVK	-0.3345
NCL	-0.1371
PSMD10	-1.135
MOBP	0.4535
FLJ32894	0.6325
HRH1	-0.0175
C5orf30	0.35725
NUDT16L1	0.5722
RASGRP3	3.80233333333333
PRKRIP1	-0.6401
CCDC75	0.53975
LOC253970	0.36775
KIAA1239	-0.827
MED21	-0.34825
SYT11	0.755
NTSR2	-0.062
EGFL11	0.17
CXorf59	-0.642
OR2A25	0.387333333333333
SPTBN2	0.963
LRMP	-1.6595
RNF111	0.06925
PTH	-0.734
LOC619208	0.230166666666667
KIAA0895	1.194
RANBP5	-1.66525
P2RY10	0.662333333333333
NME5	-0.29
DDX21	-1.05825
LRSAM1	0.379
HDAC11	1.2195
VMO1	1.62725
NOLA2	-0.5025
ADAR	1.56391666666667
MTO1	-0.933833333333333
SF4	0.299666666666667
P2RX1	-0.186833333333333
HBM	0.47825
EN2	1.613
C14orf172	0.4655
TM9SF2	0.6167
INHBE	-2.39833333333333
TCTE3	-0.409666666666667
TOX2	-3.41875
CTAGE3	1.033875
HBB	4.3349
MED15	-0.195666666666667
CASR	0.438
C6orf66	-1.2465
MTPN	0.13825
UNC50	-0.53125
C21orf33	0.030875
IRF2	0.4465
PGR	-0.484666666666667
GPR84	2.83525
CROCCL1	-2.84575
SRPX	-0.48325
BRE	-0.349
FGF10	1.17825
SDC3	-0.396
ZRSR1	0.991333333333333
DKFZP434P211	-0.8165
SOX6	-0.3005
RPUSD2	0.06125
C14orf173	0.200166666666667
MAPK11	0.128166666666667
TBC1D22A	0.646
FAM123A	-1.341
COL4A6	-2.04816666666667
TOMM70A	0.36325
NAB1	-0.7245
MGC16385	0.54575
TSPAN18	0.994
MED31	-0.68125
PLG	-1.64225
CAPSL	1.8165
ZNF532	0.8074
ASB14	0.242
CA8	0.1455
NUDT16P	-1.1995
SLFN11	-1.0105
LRRIQ2	1.40025
NOL7	-0.190333333333333
BRMS1L	-0.236875
JARID1A	0.180833333333333
PANK2	0.18975
ICAM3	-0.38175
MDS1	-0.8065
TAF8	-0.5625
RNF139	1.50525
ZNF594	0.231666666666667
ADAM8	2.070375
SFTPC	-0.06025
MAN2B2	0.8815
RGS12	0.607625
EIF1AY	-4.38427272727273
LRRIQ1	-2.03333333333333
GPR150	1.42225
CCDC21	-1.34233333333333
PRRG3	0.61
SAA4	-4.4345
RAPGEF5	1.349125
ZCCHC2	0.65475
MGC39372	-0.0205
PPP4R2	0.435166666666667
CDCA2	-0.989333333333333
OR4D5	0.179166666666667
PTGFRN	1.3966
SIGLEC5	-0.1055
C19orf61	-1.14333333333333
NMUR2	0.561
KIAA1586	-1.47533333333333
DAGLA	-1.07316666666667
CHCHD6	-0.95925
GPR32	1.203
NEUROD6	0.4445
SLC2A4RG	0.4331875
CA5B	0.68275
FBXL3	0.6825
MPHOSPH9	-1.18575
HMG2L1	0.4265
HCN4	0.870333333333333
CEACAM19	0.28125
SH2D4B	-0.249833333333333
HFE2	1.7025
TGM4	1.17333333333333
LYPD2	-0.045
TBC1D15	0.3155
MRPS21	0.0426
NONO	-0.4132
CLEC5A	1.604625
ITCH	0.214
MGAT3	-2.1035
MBP	-0.857125
RPP25	-1.52825
SOSTDC1	-4.2585
HRC	-0.5975
TRIM48	-0.4105
TMEM133	0.097
ECEL1P2	-1.75975
HOXC11	2.2285
DOK5	-0.15575
HELZ	1.01383333333333
LOC348180	-0.40225
MGC33894	0.3435
ADRB3	0.3845
DMD	-0.00458333333333331
PTRH2	1.2205
MPEG1	3.09716666666667
NDUFA12	-0.0211666666666667
KRTAP2-4	0.212166666666667
STAMBPL1	-1.3545
ADCY2	-0.0652000000000001
UNQ6125	-0.3505
KLHL20	0.909833333333333
SRM	-1.49525
OTC	-0.45725
TMIE	-0.532
SNX8	0.42775
LIPK	-0.3075
CHURC1	1.24366666666667
KLC2	0.514666666666667
HDAC1	-0.667666666666667
FAM128A	0.365666666666667
FNDC3B	0.0113
MTCP1	-1.223
WFDC10B	-0.3981
PCDHGB3	0.28
ATRNL1	-1.8565
CAV2	-0.84175
MED26	-0.692333333333333
DUS1L	0.07475
CHRM3	-2.337125
NEK9	0.85725
WARS2	-0.33725
TBX22	-0.83
TOMM40	-1.14575
RP6-213H19.1	-2.85816666666667
TUBGCP5	0.42525
IGSF6	5.00675
TPPP	0.821
UNQ6190	-0.5185
GSTM5	2.491625
BTD	1.1635
PDCD1LG2	0.631
SNRPB2	-0.175333333333333
ERICH1	-0.923875
APOA4	-1.557
HOXA11	-0.741
NARG1	-0.3055
MKX	-0.87625
RAB28	-1.17585714285714
PKP3	0.724
SH3GL2	-1.75025
CTSO	3.68325
RPN2	1.1029375
IL28RA	-0.437
SFMBT1	0.47225
WDR57	-1.024125
FER1L3	0.71475
HSF5	-0.338166666666667
TTC9B	0.54275
C4BPA	-3.98916666666667
ALB	-4.65646153846154
SORBS3	-0.338
UPF2	-0.246
JPH1	0.5005
AGBL2	-1.5575
DOPEY1	1.3895
TERF1	-0.326583333333333
KIF22	-0.176
NINJ1	1.613
SEC61A2	0.883083333333333
HIST1H1D	1.414
SFXN4	-0.525125
UCP3	0.8065
ZNF703	0.888833333333333
MYL6B	-0.883
TREM1	2.85475
OR52E6	-0.0135
CKMT2	2.21025
HLA-C	2.574625
SLC13A3	0.175666666666667
TIMP4	-2.37325
SLIT2	2.34625
RSF1	-0.150277777777778
LONRF1	-1.73792857142857
MON1A	-0.208666666666667
CACNG6	1.13366666666667
DPPA4	-5.2685
ZSWIM3	0.34075
ZNF804A	-0.0113333333333333
CCIN	1.77725
SLC25A31	0.5235
KCNMB4	-0.66
RABL5	0.38975
GALNS	-0.0952
STX6	1.07875
HIST1H1C	0.0141666666666667
CIDEB	0.333125
CASP4	-0.618833333333333
PDK3	0.7455
KCNJ11	1.3665
TPR	-0.390375
ZSCAN20	-0.3
MTX2	-0.174
HIST1H2BH	0.72875
LOC283767	1.36725
LYRM7	-1.265
BRD3	1.3195
HIST1H2BO	0.3565
MAGEB10	0.8445
SLC45A1	0.24975
SERPINA3	-0.9293
KIAA0143	1.32925
KCNJ16	-0.0851666666666667
KRT79	0.72
FABP2	-1.39075
NUT	-0.3515
ZNF57	-0.5585
FBXL4	-0.204875
CLEC9A	0.7465
UGT8	-1.15316666666667
BMP2K	-0.04675
MAPK4	-4.2155
SLC25A23	-0.7363
HINT1	-0.0264
KRTAP13-1	-0.435
SFXN5	-0.5362
CHCHD2	0.03
FAM3D	-0.25
NDP	-3.751125
RHOBTB1	0.289833333333333
SLC4A4	-1.872125
RPL38	1.4455
HTF9C	-0.390666666666667
AP2A2	0.010625
ZBTB46	-0.4725
MAP7D1	0.784125
AOX1	-2.15533333333333
CYR61	2.08725
DTNA	1.02642857142857
JRKL	0.32275
TMOD3	0.4395
EEA1	0.6103
ADCK5	-0.40475
IL1R1	2.87266666666667
KLK3	0.569923076923077
HRSP12	-1.3395
KTN1	0.24
LOH11CR2A	1.007
RELL2	-2.1475
MAB21L1	0.312
C20orf59	-0.8295
PHKB	-0.18325
ADAM2	-2.49116666666667
TBC1D8B	1.52733333333333
FAM13A1	-1.7946875
LAPTM4B	-0.53425
LCN8	0.1325
TMEM147	0.1775
SYT4	-0.6795
XPO7	-1.0465
C9orf62	1.4735
GPR75	-0.464
TRIM5	1.09425
APOC1	0.497
RNASE4	-0.4645
PARD6B	-2.544375
ARID1A	0.1085
TPD52L3	0.2889
RRAGB	0.379166666666667
RCN2	-0.575166666666667
HIST2H2BE	0.8994375
STARD7	-0.659
SHMT2	-1.10375
KIAA1751	0.1276
MLYCD	0.240125
LOC162632	0.7696
UQCRH	-1.227
RP11-217H1.1	1.120375
SDHA	-0.803166666666667
NCLN	-0.1637
ZNF17	0.359666666666667
RCBTB2	-1.6915
VEGFB	0.089
RP4-747L4.3	-0.34975
COLQ	0.8011
MPN2	-1.1555
DRG2	-1.03425
KLRB1	5.46875
ALPK2	-1.6405
DNASE2B	4.51825
FLJ23834	-1.10633333333333
AXUD1	1.0195
SAFB	-0.2133
NSUN4	0.86575
RFX2	0.807
MAPK8IP1	-0.622833333333333
FANCD2	-0.773642857142857
ANKZF1	-1.7375
C19orf50	-0.1695
DUSP8	1.811
SENP5	1.160375
NFKBIL2	-0.36225
LBR	-1.27825
IGFL1	-1.7485
LZTS2	0.1475
IL2RG	-0.55775
CCDC51	-0.37925
KLF3	0.36575
ANKRD37	-0.8465
KCTD14	-2.35383333333333
FZR1	-0.0716666666666667
SLC44A4	4.1746
ESPL1	-0.485375
GMPR2	-0.3334
TBC1D19	-0.5225
ERGIC1	1.29703703703704
ERBB4	3.4302
TSPAN32	-0.321416666666667
MAP4	0.03225
GPHN	-0.6245
SLC6A2	-0.312
HIVEP1	0.9725
DFFB	-0.8543
EIF4EBP2	0.452375
DMRT1	-1.0575
HSPB6	-0.02775
IER2	0.393
AIFM1	-0.96475
WWC2	1.981
MRPL4	-0.97375
FLJ21062	-1.59916666666667
EPB41L4A	1.28583333333333
SH2D6	0.331
TAF4B	-1.51375
GAL3ST3	-0.623
MALT1	-0.6815
RTDR1	-0.513
ARVCF	0.764875
MEX3B	0.0745
FBXO16	0.608
KIF7	-0.676
C1QC	3.7535
ZNF783	-1.78483333333333
ZNF85	0.66925
MMP13	6.4765
KIAA0329	0.457125
RTP3	-0.3485
ZBED3	-0.252
CLGN	1.7545
SLC25A37	-2.35541666666667
hCG_18290	-0.50025
OR5AS1	0.4925
SMARCC2	0.344166666666667
FAM109A	0.619666666666667
CCDC12	-0.51825
USF2	0.00020000000000001
DEPDC7	-1.77725
C20orf24	-0.420833333333333
JMJD3	0.868
DSP	1.32442857142857
SLIC1	0.303875
FAM20A	0.250875
IRF2BP2	1.290125
ZNF230	-0.116
MSN	-0.347428571428571
SLC9A5	-1.343
EPDR1	-0.4285
MUSK	0.668
ZNF434	-0.726833333333333
SMARCD1	-0.406833333333333
ZFP106	-0.504
ZNF347	0.3147
GTF2E1	-0.419
RY1	-0.1065
ATAD2B	0.685125
ARHGAP17	-0.107
KCNIP3	-1.07425
SFPQ	0.416875
GFRA4	0.363166666666667
AKR1B10	-3.27825
TIGD6	0.677333333333333
RGS16	2.08725
URB1	-0.0218333333333333
OR4C46	0.133
TOP3B	-0.3135
NFATC4	0.2965
CA14	-4.745
BMPR1A	0.0993333333333333
SNRP70	-0.56275
PRL	0.360083333333333
C6orf130	-0.239
STAG2	-0.5435
CD55	-0.327714285714286
RPS23	-0.527333333333333
SSX2	-1.7244
FDPSL2A	0.75425
FBXO27	0.27675
SYNGR3	-1.3965
TMSL3	1.85425
EML1	-0.647
NUP93	-0.918166666666667
SMAD3	-0.6257
KIAA1189	3.65616666666667
HNRPUL2	0.818666666666667
TBC1D12	1.20466666666667
C16orf24	1.35575
MRVI1	1.72033333333333
ZNF581	-0.127833333333333
ELOVL3	-0.7135
OR51Q1	0.566
CACNB3	1.048
GALNT13	-0.966625
C10orf84	0.5486875
NEDD4	0.1169
SPO11	0.139
OR5AU1	0.561
NEK4	0.102857142857143
PRKAR2A	-0.0795
IHPK1	-0.868166666666667
ATP6V0B	1.07675
CACNA1E	1.7675
CEACAM8	1.86166666666667
PEX14	-0.2335
FLJ12993	3.467
ZBTB38	0.0415833333333333
PCTK2	0.3895
LRRC16	-0.1789
FBLIM1	0.572666666666667
FYCO1	1.51975
RP5-1022P6.2	-0.82275
CMTM1	1.106
PLTP	0.820166666666667
RAPH1	0.619
DOCK8	0.166
EZH2	-1.72246666666667
SLC25A1	-0.0946666666666667
PLEKHB1	-0.6428
GRB7	2.9346
ZFP37	0.6345
MRPL33	-0.719
PELO	0.01875
ARMC1	-0.526636363636364
C9orf27	-0.00525000000000003
FLJ25778	0.521
C9orf37	-1.177
TMEM66	-0.047
SPRN	0.12775
HBEGF	1.17275
PI4KA	-0.436
LEPRE1	0.45875
POU2AF1	-3.83875
MRPL12	-0.5225
REP15	1.385
ZC3H3	1.0155
RASAL1	1.20125
DDAH1	0.43475
ACBD5	0.319625
TMC2	0.5995
CCDC137	-0.50725
SAMD13	4.23116666666667
UGT2B15	0.9605
TIPARP	0.478
DNASE1L3	-0.16325
TRIM72	0.890833333333333
DBX2	0.841
IPO8	0.4295
C21orf88	-0.8677
MAP3K14	-0.25975
LOC51233	0.9036
GGTLA4	-0.07575
PDE6D	0.00225
ZNF117	0.5985
CLK2	-0.241375
NKRF	-1.26825
TNFSF15	0.3083
DUSP2	0.13425
SECISBP2	-0.2949
GABRR2	0.168
PPAP2C	0.71925
LOC51145	-0.0358333333333333
PAG1	-0.4895
PIK3C3	-0.28575
GNG10	-0.41
APOL4	1.54283333333333
ANKRD28	-0.777125
STMN3	-1.9192
RAB14	0.7473
CDK2AP2	0.64625
HDDC3	0.777625
COMMD7	-0.031375
CXXC1	-0.37575
HMCN1	-0.0988333333333333
CD40	0.2995
DYNC1LI2	0.7808125
GDI1	-0.1705
LOC646938	-0.3405
VSNL1	-2.35083333333333
PIH1D1	-0.120833333333333
RAET1G	-0.606
KRTAP5-9	0.3035
EFTUD2	-0.883
ZNF311	0.7425
ATP6V1G3	0.168666666666667
OR2W3	-0.69325
SCN4A	0.75875
MED10	-0.9185
FAM135A	-1.4117
ARHGAP4	-2.133
EHMT2	-0.460125
UFD1L	0.01125
ERMP1	0.782
MAG1	-2.196
THAP8	0.304833333333333
HACE1	-1.44233333333333
FAM82C	0.934166666666667
C3orf20	-0.6945
UNC84A	-0.647666666666667
SCD5	0.191230769230769
LASS6	2.5225
LSG1	0.73025
MAL	-5.75
GPR22	2.8765
WDR5B	0.89
ACTRT1	0.9395
C17orf60	0.3555
GRIN2C	0.2471
ARMC8	-0.855583333333333
SLC47A1	-3.10533333333333
DMPK	0.16125
DHRS13	0.541
SMC1A	-0.1175
KRTAP17-1	0.20325
SMYD5	-0.8375
TUSC2	-0.219375
CRHR2	0.569
KIR3DL2	1.396
CCDC104	-0.368
ATP2C1	-0.212375
CROT	-0.39725
PABPC3	-0.801166666666667
EGR1	1.83433333333333
THSD1	0.47575
KHK	-0.48175
SLC12A2	3.04525
CD58	-0.3305
STOX2	-1.30533333333333
CCDC76	-1.0977
CCDC48	3.82225
DNAH1	-0.318333333333333
ZIC4	-0.252428571428571
OR1G1	1.441
PSMC6	0.256833333333333
PROKR1	0.336
ABCB1	-1.6805
TRAT1	-1.53025
LLGL1	-0.214
MTF1	1.961
USP54	0.957125
PAGE2B	-1.8905
ITGB7	-3.71975
CCDC81	0.68
LOC149837	1.05675
SCUBE1	0.656
ZSCAN10	1.1715
HUWE1	0.586714285714286
CDH17	0.8175
CD180	0.247
IL17A	-0.20275
TMPO	-0.371428571428571
KIAA1524	-0.943166666666667
HDGFRP3	1.17583333333333
OXCT1	-1.80154545454545
RRAS2	-3.011
LTBP2	2.652875
SV2B	0.0546666666666667
CYP2A6	0.142
PKD1L2	-1.34683333333333
PPM1M	-0.4425
FLJ22662	1.11833333333333
ZNF502	0.3815
GP6	-0.7375
CRYBA2	0.21275
LEF1	-2.3856
CTPS	-1.41642857142857
EYA1	2.09166666666667
EPS8L1	2.29375
MAPK14	0.0619166666666667
SERPINB2	-5.333875
GTF2F2	-0.5625
ZNHIT4	0.1875
PLA1A	-0.116
C20orf114	4.757
HPR	-5.05
C18orf2	-4.5402
SATB2	-1.90375
KCNJ9	0.18875
MGC157906	1.01
MOCS3	0.19975
C17orf71	1.35566666666667
PPHLN1	0.123
HIST1H2BN	0.305125
RAPGEF1	0.261625
MAP3K8	-0.15225
DLG4	-0.1085
STC1	-1.1395
CDGAP	2.02325
DDX26B	-1.942
LOC150223	-1.5905
CPSF3	-0.777666666666667
TMEM14A	0.40775
MYH3	-2.04775
GPKOW	-0.031
SULT1A1	-0.917833333333333
SPON1	4.0722
YY1AP1	0.0301666666666667
RAB23	0.821
PLA2G4A	-4.49725
MAPRE3	0.59075
ZNF516	1.25978571428571
GGPS1	1.16325
EXOC3L2	-0.273
C19orf42	-0.2643
MAP2K2	-0.389
HIST1H2BB	0.37875
RNF19B	1.28166666666667
C6orf128	0.3335
TLR8	3.74525
PCDHA9	-1.1455
CARS2	-0.35725
CLUL1	1.20783333333333
RHAG	-4.259
UNK	1.295
EXOC8	0.8188
C9orf95	0.69325
C14orf143	1.19166666666667
MAML3	0.027125
LDHA	-1.37775
MRPL20	0.186
KLHDC6	1.209
ATP5S	-0.556
C8orf55	0.05475
PHF19	-1.691375
KRTAP13-4	0.6515
TTC5	0.19275
XKR5	-0.16025
SILV	-5.0855
TEX28	-0.1205
TCTN1	0.64975
CX40.1	0.32625
PPP2R5C	-0.089875
C12orf30	-0.6955
CAPG	1.9765
MPZL1	1.57575
ARSB	-0.463166666666667
TDH	-3.12075
WASF4	0.05675
TSSK3	-0.745166666666667
7A5	3.2215
CRISPLD1	0.227
MAD1L1	-0.150833333333333
SPIN4	0.0175
AMPD1	3.074
DPYSL5	-0.379
INPP1	-0.593833333333333
ANKRD11	-0.4915
NPAS4	0.025
GCET2	-0.1991
RNASE9	-1.5965
GUCY2D	0.366166666666667
CCDC98	0.15125
FGF4	-0.42925
CPM	-0.899333333333333
SLC26A4	-1.67216666666667
PLD5	0.69325
FAM59A	0.8474
FBXO5	-1.97166666666667
SIPA1L1	0.90025
DPYS	-0.343
ATG4D	-0.62175
TGM3	0.756
MTCH1	-0.416625
HK1	-0.0401428571428571
CDC26	-0.228875
GALNT12	-2.6175
LOC339229	-0.2645
MRPL35	0.06175
ORC4L	-0.2495
TNKS	-0.281928571428571
C2orf24	0.677
ZNF553	0.692166666666667
GGTLA1	2.9011
ZNF497	0.582
CDY1B	0.405
SLC30A4	0.9765
TUB	-0.995375
ARHGEF18	-0.9145
ARRB1	0.76125
KCNK1	2.06625
EREG	-3.1485
SCAMP5	-1.41525
RUNDC3B	0.88125
ADAMTS20	0.9345
IL17RB	0.251875
FLJ20323	-1.03225
MCAM	0.465625
POLR3E	-1.29333333333333
AQR	0.0921666666666667
IPMK	0.3
CDCA7	-2.662
CAMP	1.4715
GRHL3	-0.2435
ADAMTSL2	1.438
CLMN	1.619
SSTR3	0.478
MAGEA5	-2.193
OVOL2	3.697
JMJD1B	-0.3155
RBL2	-0.2711
PYGO2	1.314
PPP1R10	1.62566666666667
CSE1L	-0.5755
LCA5	0.6495
RDH16	0.23025
ASRGL1	1.962125
TOM1	1.0135
PTX3	-6.57875
TTC15	0.3075
SCGB3A1	3.387
MRPL50	-0.0115
RCAN3	0.56475
SLC26A11	-0.2385
STYX	1.696
CINP	0.7805
MARCH7	0.4845
PFKM	-0.853166666666667
SGMS1	1.27233333333333
RIOK3	0.1042
C1orf110	0.023
CES7	0.0715
LOC440248	-2.157
PPP1R12C	-0.489
C10orf27	1.095
ATG9A	-0.7805
MRPS26	0.548375
TMEM40	-1.58375
ELP3	-0.404
ZNF787	0.8376
HIAT1	0.39725
C8orf34	1.05216666666667
MGC4655	0.3677
PELI1	-0.607333333333333
PPT1	1.274
SLC35C2	0.2285
C6orf125	-0.15625
MUC4	-1.19616666666667
RFC4	-0.651571428571429
GNB2	0.235666666666667
NUP50	0.245071428571429
SULT4A1	-1.77933333333333
C7	1.713625
CCDC130	-0.0928333333333333
ARRDC4	0.344
RQCD1	-0.57775
GLYCTK	-1.259
AYTL2	-0.226909090909091
MTUS1	1.4983
LEMD3	-0.0963333333333333
PLEKHF2	1.323
HOXA7	0.068875
GTF3C2	-1.3355
DYNLRB2	1.89375
CNOT10	-0.602
MR1	0.776666666666667
FFAR1	0.1235
PRIC285	0.23175
SLITRK6	4.717
LIX1	-1.628875
UBE1L2	0.06775
F8	-0.093375
ACHE	0.7204
KPNA5	0.66225
TNFRSF12A	0.1665
EGR3	-0.2165
SERPIND1	-3.77366666666667
OASL	3.03825
IFRD1	-2.208375
WDFY1	0.244666666666667
ZNF267	0.078625
ACCN5	0.323
ZBTB6	0.47575
PPP1R3A	0.7915
PRRT3	1.18
FBXL19	-0.0145
TXNIP	-0.244571428571429
ACTN2	4.586
ATG9B	-0.45775
C9orf117	1.271875
IL27	0.3795
RPL36AL	0.447
KLK15	0.266
CHAD	2.4795
RAP2B	-0.4101
HEBP2	0.8635
ZNF342	0.781
CAMK2G	-0.700333333333333
TLR3	1.85425
FGF14	1.11333333333333
HMGB2	-0.58575
TRPM5	-0.0131666666666667
OR5M11	-0.4775
KIF3B	0.767315789473684
PRICKLE2	0.616
MTMR9	0.072125
C3orf27	-0.4475
GLRA3	-0.69
NSDHL	-0.375833333333333
TMEM32	-1.1255
POLR2D	-0.324
MYADML	-0.0895
C9orf114	-0.1665
MRGPRX1	0.3755
TOPORS	0.72
CLDN19	-1.32675
C1QL4	-0.0575
RNF165	-3.1585
DHRS9	-0.32925
DNAH2	0.535333333333333
FXR1	-0.6105
ZMYM3	-1.3835
CASP3	0.2095
FAM120C	-0.0763750000000001
SCLY	-1.36775
CA7	-0.603
ENTPD5	1.458
ZNF461	-0.241
PDIA5	-0.5355
C1orf19	-0.376333333333333
TMEM67	-0.60575
KCTD20	0.22225
WDR47	0.8435
FLJ38723	0.159
KLRF1	-0.229333333333333
TAS2R16	0.49
CLDN12	-0.34125
PRKCE	-0.38875
UBXD4	-0.395
ITGAM	3.20466666666667
GLT8D3	0.00524999999999995
WDR31	1.9924
RGS2	1.1965
OR51L1	0.555
MST1R	1.099
KIAA1737	0.99425
OR4A5	0.739
GLIS1	-1.57366666666667
PTMA	0.453285714285714
NAPA	1.22
PRDM11	0.24925
LIPF	0.373
DIRAS3	2.30575
ASGR2	-4.1325
C1QTNF4	0.031
PIK3R4	-0.0441666666666667
ARMC3	2.237
NDUFV3	-0.573583333333333
BTBD3	0.296166666666667
PPP1R2	0.80425
UBE2NL	-0.26975
FOSL2	1.13042857142857
FAM119A	-0.744
TUBA4A	-1.3185
KRTAP12-1	0.03175
SFRS2	-0.35075
RHPN1	0.334
EEF2	-0.425333333333333
ZDHHC11	-0.482833333333333
EPHA3	-0.9067
RBM12	-0.81375
H2AFJ	2.93866666666667
EDIL3	3.179
KIF26A	0.7055
SERGEF	-0.266
B3GALT4	2.80075
LOC90925	-0.136
OSCAR	1.175125
NPFF	-1.38
DEDD	0.707625
TMEM155	-1.336125
PTPN1	0.32425
SCYL2	0.349166666666667
SKAP1	2.24925
LEAP2	-2.7275
GADD45G	0.6471
IFITM3	1.256
PILRB	-1.96883333333333
SLU7	0.18675
DSC3	-0.837333333333333
DNMT3L	-1.362
PAPD5	0.3525
B3GNT3	-2.33183333333333
LHCGR	0.818
MSL-1	1.9285
UBE2S	-1.008625
SAP130	-0.42825
ANAPC11	-0.11675
MAGED4B	-0.2125
ATP6V1B2	0.00566666666666665
C14orf179	1.652
CAPZA1	-0.447625
CDYL2	0.940833333333333
GLRX3	-0.791833333333333
LOC136288	-0.61325
MOBKL1A	0.1025
HTR2B	1.479
CRYGD	0.339166666666667
NUS1	0.359333333333333
PGRMC1	-0.2845
MYOM2	0.9005
FLJ39653	-2.99566666666667
CHM	-0.2526
OR5M8	-0.867
ZNF619	-0.2115
FAM105A	0.09125
CCNL1	-1.59325
NAP1L3	0.611
C10orf57	0.9735
B3GALNT1	0.884
CSN1S2A	0.36
TCP10L	0.80425
GDAP2	-0.041375
DMKN	-1.2815
COX6B1	-0.2385
DNASE2	0.509833333333333
MSH5	-1.39025
LGMN	0.392875
USP31	-0.8669
OR13C8	1.107
SDCBP	0.2039
NUDT11	-1.91033333333333
PYGL	-1.611
SNPH	0.563833333333333
B3GNT4	-0.8515
MIZF	-0.5542
NUBPL	0.325
NOD1	-0.331333333333333
CDH22	-0.293
NUBP1	0.223
DSCAM	-4.091
DGKI	1.0625
FAM136A	-0.866
AKAP1	0.0288333333333333
SLC16A6	1.788
RIN3	0.6275
PSG2	-0.14225
DIP2B	-0.3415
PSORS1C1	0.5142
KIAA0495	-0.892
FLJ90709	0.217166666666667
LPA	-0.309666666666667
PIGA	-0.338
LY75	0.467666666666667
UTS2	-3.60383333333333
RREB1	0.60025
GALNACT-2	1.0685
MGC3196	0.8005
FLJ31568	-0.43875
LPHN1	-0.650625
SP1	0.87575
TOX4	0.6525
HSPA9	0.1057
APOBEC1	-0.619
SLC35E4	-1.381
LSM5	-0.55075
SURF1	1.258
ZBTB1	0.439916666666667
GTF2F1	-0.232125
RPS15A	-0.531
DUSP21	-0.4666
GINS4	-1.91833333333333
MYO15A	-0.569166666666667
GIMAP7	3.08925
MGC13379	0.29125
ATP6V1E2	-0.263
UTP3	0.4915
HNRPA3	-0.9564375
MT4	0.5475
C14orf155	0.152
U1SNRNPBP	0.9795
CKLF	-0.148333333333333
PLEKHN1	-0.0481666666666667
MBNL1	-0.302083333333333
NUP160	-1.5375
ACSM2A	-1.674
LOC129881	-0.99225
KIAA1529	-1.411
FLJ22639	-2.642
HAND1	-0.932
GSX1	0.3075
FGA	-4.6044375
SERPINB1	0.4205
ZNF642	0.85875
IGFBP1	-8.562
SLC1A1	1.137625
DHX57	-0.6985
ZNF766	1.6495
PTPN21	1.0309
GDPD3	-2.21
PNPLA5	-0.2275
TBR1	-0.74
FAM116A	-0.46675
IQGAP1	1.017875
FOS	1.659625
ZNF226	-0.247125
FIGNL1	-0.8155
C14orf1	0.696833333333333
ZMYND17	0.2005
PUS7	-1.74716666666667
TUBB6	-0.1905
KCNQ2	-1.30525
MARCH6	0.144083333333333
CCDC33	0.2445
PRODH	2.45775
RBM11	1.15075
EPHA6	0.578666666666667
SLC43A1	1.3675
LOC196541	0.669375
NTN1	0.284083333333333
ING4	-0.63375
PCDHB10	3.85425
DPH2	-0.5305
SPACA4	-0.08425
FBXL21	-5.985
DIAPH1	-0.1175
ZNF71	1.29316666666667
CEP76	-0.484
CORO1A	-1.062
RRM2	-1.4305
EDG4	1.427
OS9	0.477666666666667
SLC4A1AP	-0.034
COG5	-0.5765
COPS8	-0.468
NGLY1	-1.44775
NCBP2	0.35325
C17orf42	-0.600666666666667
GPSM3	0.656625
SIL1	1.44133333333333
ASB6	-0.04875
SMAD5OS	0.371666666666667
UNC93A	-2.847625
A1BG	0.5075
C21orf62	0.70325
FMO5	0.884166666666667
ATRIP	0.0381666666666667
CEBPG	-0.778833333333333
C7orf38	0.497166666666667
TNFRSF1B	0.333
CLEC1A	1.0935
IQSEC1	-0.176
PATZ1	1.4956
RBM22	0.88675
BAG2	-1.61266666666667
PAQR5	-0.957333333333333
C9orf127	-0.1938
THNSL1	-1.46425
SHROOM3	3.2071
JAM2	0.70475
SNRPN	-2.97425
ALX4	0.128
CACNA1S	1.418
FAM130A1	0.508
CORIN	2.263
CD300LB	1.0995
PLEKHG6	0.765
LRRC40	-1.227
PCLKC	-1.116
PCDHB16	1.673
WNT2B	1.65166666666667
ASNS	-1.92355555555556
MRPL49	0.07325
FLJ46111	-0.15575
ISG20	1.020875
SMU1	-0.931166666666667
CASZ1	1.167
POLR1D	-0.548666666666667
GIN1	-0.19225
SNAG1	0.164166666666667
ANKRD29	-2.51775
CDKN2AIP	0.11975
KRR1	-0.27825
CXCL1	-3.21433333333333
EPM2A	-0.4364
PC	-0.471833333333333
DEFB127	0.488
PDZRN4	0.962166666666667
FAH	0.403375
OR51E1	1.7865
CDC2L6	0.415833333333333
DNTTIP1	-0.304
PAX8	0.41775
TMEM116	0.46125
C1orf150	-1.4265
PRO2012	0.05475
MRPL40	-0.160333333333333
BEX1	-3.9059
SLC2A4	-1.286
PKMYT1	-0.01225
FEZF2	-0.793
SLC26A9	1.374
MAP2	0.29675
LYL1	-1.366
SLC25A19	0.731
NOS3	-0.35
ZNF34	1.22166666666667
TMPRSS11F	-0.0605
FAM43A	0.00674999999999999
FCRL4	1.23033333333333
KLF14	-0.0685
FLRT2	-0.598333333333333
WRN	-0.34175
SDF2	0.7558
KRT8P12	-0.04975
C6orf195	1.147
C9orf125	-1.902
DZIP3	0.321
RIT1	0.123583333333333
SCML1	-2.15616666666667
RHBDF2	0.11875
OR2G3	-0.4705
REXO1L1	0.5655
MAP3K7IP3	0.1995
C3orf57	-3.35025
FBXW11	-0.215
ETAA1	-0.8055
C14orf131	-0.2087
AKT1S1	0.02725
SLC12A5	-1.325875
C9orf164	0.63875
NRIP3	-0.4915
NOS1AP	0.7435
TMEM121	0.09225
SAP30BP	1.4214
DGCR6	1.27575
WDR76	0.46275
FAM82B	-0.0151666666666667
LOC606495	-0.1615
MAP9	2.35583333333333
BCDIN3D	0.92425
CXorf36	3.78116666666667
DSCR3	-0.2355
ZFAND3	0.737625
C7orf43	0.51
SPSB3	0.4371
C19orf19	0.60325
FAM133A	-2.2695
C12orf25	0.3545
SLC39A3	0.039625
DISP2	0.08825
PI4KAP2	-1.51
MKRN3	-2.71083333333333
ADAMTS13	-0.642
CBLN3	0.2659
TTYH1	-2.1015
C3orf18	-0.99975
FLJ13236	0.97475
ZMYND12	2.014
C18orf25	0.623375
GLB1L3	-1.9925
ATP13A5	0.669
RANBP10	-0.07625
CD96	-1.2795
DENND1C	-0.6975
RBMS3	1.0678
SLC41A3	-0.400333333333333
DGCR6L	1.3445
TMEM128	-0.435333333333333
CSNK1G3	0.392428571428571
MOBKL2C	0.732
TSPAN6	-0.972375
MATN2	-1.1779
MSL2L1	-0.819
ST6GALNAC2	2.36616666666667
FGFBP2	-0.153875
FGL1	-7.1805
MPP3	-0.8015
ARHGEF6	-0.0761666666666667
TGFBR2	-0.034625
ACMSD	-2.307
IL33	1.05925
C9orf5	0.41825
DEAF1	-0.0464
AMN	0.7905
DEFA6	-0.15775
RNF212	-1.48475
METT5D1	-0.7685
CIB1	0.3119
TSSK1B	0.29925
[truncated: 15,816 more rows]
