# Supplementary material for: iGC—an integrated analysis package of gene expression and copy number alteration
Source: BMC Bioinformatics. 2017 Jan 14;18:35. doi: 10.1186/s12859-016-1438-2 (PMC5237550; doi:10.1186/s12859-016-1438-2)
Supplement: Additional file 1: — The source codes and example data of the package iGC in R. (GZ 2818 kb) [file 12859_2016_1438_MOESM1_ESM.gz › iGC/inst/extdata/GE/US82800149_251976012487_S01.tcga_level3.txt]

Hybridization REF	TCGA-BH-A0HB-01A-11R-A056-07
Composite Element REF	log2 lowess normalized (cy5/cy3) collapsed by gene symbol
ELMO2	0.21325
CREB3L1	0.265
RPS11	0.046875
PNMA1	0.43325
MMP2	-0.266666666666667
C10orf90	-2.398
ZHX3	0.145333333333333
ERCC5	-0.34775
GPR98	0.646125
RXFP3	0.7865
APBB2	1.44725
PRO0478	-1.13975
KLHL13	-2.36525
PRSSL1	-0.828833333333333
PDCL3	0.866
DECR1	0.245125
SALL1	-4.095
CADM4	-0.211333333333333
RPS18	-0.356
HNRPD	-0.304083333333333
CFHR5	0.816666666666667
SLC10A7	0.372
OR2K2	0.32
LMAN1	-0.450125
SUHW1	-2.8535
CHD8	0.2748
SUMO1	1.1681
GP1BA	1.5657
DDB1	0.706333333333333
MYO9B	-0.4119
MMP7	7.151
CRNKL1	1.609
C9orf45	-1.69333333333333
XAB2	0.242
RTN1	1.679375
KLHL14	-1.43214285714286
TBX10	-0.8675
CENPQ	-1.763
UTY	-0.728
ZBTB12	0.067
DTNBP1	0.04575
KBTBD8	-0.8935
ZEB1	-0.14
ZG16	-0.0695
MIER1	0.6356
ADAM5P	0.329
CHD9	0.0224375
STK16	-0.2625
KIAA1486	-0.8435
TOB2	0.893333333333333
BANK1	2.6535
OR2V2	-0.52625
GRM2	-0.295166666666667
PROSC	0.3155
SPIN2B	0.30825
PIR	-1.98322222222222
IPO9	0.4127
EVC	0.187833333333333
CXCL13	5.62966666666667
KIAA1199	-2.33544444444444
SORL1	1.235
NAT10	-0.38
CHD1	0.15775
SYN3	-0.5435
SLC22A2	-1.0055
SERPINF1	0.395833333333333
WDR34	-0.0085
OR7A17	0.19075
C9orf11	-0.952
RNF216L	0.1934
LHB	0.0105
STK25	-0.73275
TAOK3	0.68275
LOC152573	-2.37225
C3orf39	0.517375
C14orf108	0.0296
CDC25B	-2.02581818181818
BMP3	-0.1075
TMEM180	-0.364
MAP1LC3C	-0.39575
CRYGC	0.3565
POU3F1	-0.806
C20orf32	-1.712
CCDC95	-0.558
HIGD1B	2.6565
USP6NL	0.2725
ABCD4	-0.386
DIMT1L	-0.936
TEK	0.35425
SLC25A46	0.0575
LARP7	-1.231
CD160	0.100833333333333
MT1JP	0.0433333333333334
PHF20	-0.1925625
CPNE4	-1.42266666666667
GTPBP1	-0.6795
RAB33B	0.315
ALDOC	-0.98775
ZNF212	-0.07
NUDT1	-0.659333333333333
RFPL2	-0.22175
ZNF83	-1.039
GDPD5	-1.008125
PDCD4	1.9554
CEP350	0.4175
OR10A2	-0.49975
CST7	1.2945
CIAO1	-0.95925
SELL	1.59783333333333
OR8J3	-0.36
LTBP4	0.109333333333333
SIRT6	0.29925
CCL19	5.43425
PPIL1	-0.726166666666667
GBP7	1.1678
STK17A	-0.6384
ABR	0.13025
OR9G1	0.874
FOXE1	-0.600875
CNGA3	0.348
GML	0.272
CD38	-1.82425
ZDHHC6	0.0896666666666667
NEFH	-2.0835
CTDSP2	0.169583333333333
PGBD5	-2.145
CCNY	0.195071428571429
RMND5B	0.440583333333333
ZNF257	-1.274
FLJ22167	-0.02625
EXOSC7	0.160666666666667
ROR2	1.26625
MAOA	-0.520125
TNNT3	0.232166666666667
GYPC	-1.405
C7orf33	0.4345
PLIN	4.1295
LOC90826	-0.2905
RNF4	0.0201
F8A1	0.274
PLEKHG4	-2.44925
GRB2	0.72495
HIST1H2AD	2.7975
DUS3L	-0.563666666666667
EIF1	-0.569333333333333
RP5-1077B9.4	-1.12016666666667
FPGT	1.30775
GDF10	-0.506
COQ9	-0.35125
GCC2	0.0592142857142857
RARRES3	2.78425
PLXNA1	-0.4578
KIAA0100	1.1168
PMF1	-0.34875
FNDC1	5.5325
HS2ST1	-0.0176666666666665
CRELD2	-0.6485
C8G	-1.703
CD82	-0.13175
LIM2	-1.054
UNQ6490	-0.0670000000000001
MMP16	-0.16575
DRD3	0.0385
C5orf26	-0.71475
C11orf73	-1.398625
PTP4A2	1.1595
OR4M2	0.2805
HPCA	-1.27933333333333
SEC14L1	-0.755833333333333
CHFR	-0.17125
EMILIN1	1.168875
NDUFS4	-0.358
COL18A1	-0.40475
PDZD3	-0.2876
C9orf16	0.274666666666667
ERBB2IP	0.7795
EMX2	1.76425
FUS	-1.12
TF	-3.7796
CLCN4	-1.87516666666667
CXorf56	-0.137
C11orf72	0.56725
ELAC2	-0.676333333333333
NPR1	-1.47625
ASS1	-3.16383333333333
USP42	0.324375
POLR2J	-1.2215
SEC23IP	0.870333333333333
UQCRC1	0.1635
LOC729603	-0.85425
C1orf71	-1.14275
POLG	-1.61
ADAM23	-2.85475
TFR2	-1.66525
RICTOR	-0.7204
MGC39606	0.21
C19orf55	-0.459125
SNAPC1	-0.666333333333333
GNA11	1.037875
CCDC52	0.619166666666667
FSIP1	5.2355
UPF3A	-1.4635
IGSF11	-2.9124
LAGE3	0.3145
CHST6	-2.72
UNC13B	0.57675
TTLL4	-1.364
ZNF687	0.793125
SDC2	-0.0725
COX7A2	-0.45725
LAMB4	-0.41625
FAM24A	-0.1255
LRRTM3	-1.405
GPHB5	0.128
OR4C13	-0.4685
EIF3EIP	-0.515285714285714
HABP4	-0.9335
TMEM125	3.365
CNTN2	-0.264625
ASNSD1	-0.34625
FUT4	-0.540125
ACF	-3.02875
LOC158381	0.214
CDH8	-0.37625
AGPS	-1.8915
C4orf18	2.45425
PECI	1.94558333333333
UNG	-0.1605
GSTP1	-2.61275
DCUN1D5	-1.80433333333333
DKFZP564J0863	0.065
SLC9A3R1	1.71225
BCDO2	-1.787
CHMP7	-0.291125
REM2	0.193
DNHD1	-1.01825
FKBP4	-0.092375
ZNF350	1.91275
MGC11102	1.525125
BST1	1.326
KISS1R	2.0465
NCR2	0.1065
DEFB125	0.032
UBE2W	2.206125
KRT15	-0.267125
C10orf99	0.3315
SCN11A	0.25275
GFI1	-1.79775
RDHE2	3.89483333333333
FHL1	-1.49583333333333
OSGEP	0.519
GATA1	-2.949
SMC6	-1.446
TTTY14	-0.98775
LPIN3	-0.15025
RPL4	-0.962
RBPMS	-0.3987
PRPF3	-1.37733333333333
EMR1	-2.1895
SPATA19	-0.1725
XCR1	0.667
IRX3	2.3796
RBM6	-1.36525
KLF4	-1.3379
UNC5CL	-1.681
SEBOX	0.3865
BTK	-0.685
KRCC1	1.199
C6orf27	0.4975
SYTL5	-0.465
PRND	2.012375
LOC653319	-1.787
PIGL	-0.455875
HUS1	-0.740333333333333
SFRS6	1.21858333333333
C17orf77	0.843
UIMC1	-0.646166666666667
FXYD2	-1.4474
LOC283152	-0.036
ZNF667	-0.39275
ZCCHC12	-1.37925
TFEC	2.9186
ATP7B	0.6615
POLD2	-1.1175
RG9MTD1	0.90125
ACOT2	1.2925
HIST1H4I	0.8865
PPARGC1A	-2.00788888888889
ETFA	-1.6521
POLRMT	-0.109
ZNF146	0.24525
MIA2	-1.8645
KLHL6	-0.572666666666667
HOXB5	-0.678125
NENF	1.075
CUGBP1	0.4435
PRSS22	1.837
CASC4	1.7853
CUL4B	0.0322
CENPJ	-1.701
PITX1	0.466
FLJ31033	1.47466666666667
CELSR3	-0.683333333333333
ZNF568	0.1315
ITSN1	-0.464727272727273
EHBP1L1	-1.8375
C19orf2	-0.732
DCTN1	0.0125
LIN28B	-3.0985
TNKS2	-0.2265
C1QBP	-0.87325
CADPS2	1.255
SRMS	0.53475
GJA9	0.00150000000000001
MGC24975	0.286833333333333
TRIM45	0.497833333333333
TSP50	-0.692
TCP1	-0.38475
TMED7	0.5309
CMA1	0.5795
CENPL	-0.773166666666667
PTCRA	0.494
FST	-4.21025
VWCE	-3.789
PAWR	0.7535
ABCC12	0.2694
LDLR	-0.3552
ASTN2	0.7375
LOC441212	-1.363625
GPATCH8	-0.17625
TANC2	-0.955083333333333
KIF4A	-1.45725
C18orf18	-1.613
PGM1	-1.788
KIAA0258	0.5345
CPD	1.59625
SNCAIP	-1.3925
DCT	-3.96066666666667
HLA-DOA	2.93013636363636
OR11L1	1.1395
UPK1B	-0.188
DNAJB4	-0.401625
UGT1A8	-1.06
HIST1H4L	-2.752
PECR	-1.28316666666667
HSPA2	2.479
WFIKKN1	0.8555
SERP1	0.996625
SYDE2	2.88925
TACR2	0.667
NUP85	-1.06675
CD177	0.245
LGR5	-2.088
PIGG	-0.889833333333333
PTHR1	-2.03233333333333
RAB5A	-0.1164
FLJ13224	-1.1485
USP9Y	-1.7004
C7orf53	-1.2155
LRP1B	-1.59975
XAF1	1.9664
ABCG8	0.67
ANKDD1A	-0.541166666666667
DAND5	-2.241
SPAG6	0.5388
LINCR	0.04575
ZDHHC22	-1.541375
CCDC60	-1.447
THOC7	-2.15933333333333
TCTA	0.3354
OR8K3	-0.334
NY-REN-7	-0.74225
B2M	1.82
C6orf141	-1.225375
LPPR4	1.9035
SQLE	0.9585
SEPHS1	0.407
BTBD14B	1.14971428571429
PLRG1	-0.47925
SPG7	-0.5534375
ZNF614	0.4085
PARD6G	1.51483333333333
INPP5B	-1.5467
GRPEL2	0.1635
PPID	-0.5524
TRIM56	-0.61975
UBE2J1	-1.138625
IL20RA	5.40725
LOC387856	0.01225
C1orf107	0.978083333333333
UTS2R	1.95775
C19orf22	0.376
SAFB2	0.239625
KIAA0652	-0.81425
KLRG1	0.0728333333333333
MS4A8B	1.80066666666667
FRAG1	-0.23
KIAA1546	-0.1
E2F4	-1.3129
CLEC4M	1.014
BTBD14A	-0.43
KIAA0999	-0.3338
GYPA	-2.7194
TAC1	-0.2095
TRAIP	-0.824
KIAA0232	1.1665
ERCC8	-0.7185
GPX4	0.22875
KIAA0368	-0.2865
GPR157	-0.4565
CTAGE4	0.471
C9orf30	-1.66383333333333
OR52A1	0.2785
HSP90B3P	-0.8165
ALG9	-0.7729
BTBD10	0.435
SDK2	0.3185
BAIAP3	-0.2585
RABGGTB	-0.85625
ANKRD40	1.08333333333333
KRT74	0.32
CALCOCO2	1.63785714285714
SNCA	-3.221
TMSL8	-2.9535
C2orf53	0.8065
ESRRB	-0.284
ARHGAP26	-1.1065
TDRD9	-2.458
HRAS	0.1935
KLRC4	-2.5015
JAGN1	-0.0433333333333333
BSDC1	1.09875
RNF43	1.5516
NDUFAF1	0.28125
PHF12	0.014
OR1L3	-0.22625
FOLR2	2.85333333333333
LYZL6	0.587333333333333
tcag7.1260	-2.449
WSB1	0.353666666666667
PROS1	-1.4038
OSTN	0.6755
PSMB8	0.0265
SOCS4	-0.96225
DDIT4L	3.46125
MAS1	0.9445
MGC34796	1.005
CSHL1	0.288166666666667
TBCCD1	0.084
ZBTB7C	0.406
AP2S1	-0.053125
P15RS	-0.7767
VAT1	-1.0124
SHANK3	0.507166666666667
TUFM	-0.5545
THEG	-0.24675
KRT34	-1.618
SGSM3	-0.621125
TOMM22	-0.825375
SOCS3	1.45866666666667
CPO	0.501
POP4	0.0435
BHLHB3	0.407
MALL	0.48175
OR1B1	0.082
PARK2	0.4045
GPR124	0.035375
LCE1E	0.5895
RUVBL2	-0.348
CGRRF1	0.4721
ACPL2	-0.47275
WNT10B	-2.038625
BAIAP2L2	-1.915
ISCA1	0.513
C1orf125	-0.675875
RPAP1	-0.986
RAI16	0.0548333333333333
RPL27	-1.085
NLRP9	0.0055
EPN1	0.3055
LOC388610	-0.9345
SLC35A1	-0.1971
GAL	-3.12125
SLC14A2	0.5
RDH11	-0.719666666666667
FAM138F	-0.253
AUH	0.1585
FLJ40243	-0.16975
C14orf129	-0.000999999999999964
MBD2	1.11766666666667
ABHD14B	-0.4605
PIGT	0.47975
ALS2CR4	-0.8325
ALAS1	-1.0425
FOXO1	0.8355
CRLF3	0.06825
C20orf107	-0.217
FARS2	-0.5195
CCDC28A	0.08575
NPHP3	-1.342
OR13F1	0.2025
TSEN54	-0.493
DEFB106B	0.215888888888889
OR8B4	0.5405
STH	0.8545
ZC3H14	-0.768625
CBX2	0.235
TMEM49	0.20375
C6orf21	0.6245
FLJ20920	1.5815
CRTAP	-0.461142857142857
DDX50	-0.36075
STYXL1	0.21825
BLVRB	-0.085
LOC147650	-1.35666666666667
MMP24	0.371
GRID1	0.910333333333333
BANF1	-0.181
CTAGEP	0.15875
HMBS	-3.01225
SLC25A24	0.714166666666667
C14orf50	1.11125
MRO	-0.270833333333333
SLC25A15	-0.82
FAM84B	2.685
TDP1	-1.2545
C16orf78	0.2965
C11orf57	0.35475
RFK	1.12575
ZFYVE9	-1.033
STCH	-0.3109
WIBG	0.38425
LOC283871	-0.673333333333333
GBA2	-1.0553
NDUFB3	0.132
HSD17B13	-0.561666666666667
GRIN3A	0.574
FMNL1	-0.928666666666667
SEPT7	-0.5352
GNLY	4.615
GRAMD1C	1.5975
ZNF165	-0.093
USP38	1.703
FAM83A	-3.4325
C14orf24	1.1
ARMCX3	0.44375
ARHGDIB	-0.587666666666667
AK1	-0.14625
KIAA1045	-0.597
DNAJB13	-1.14716666666667
NEU2	-0.4755
HIST1H4B	-0.752666666666667
FAM20B	-0.2405
HES2	0.958384615384615
FAM73B	-0.5612
LOC388381	-0.60175
INTS7	0.178272727272727
AMPH	0.05025
ZNF775	0.3895
UCKL1	-0.508333333333333
C10orf97	0.17575
C1orf161	0.299
ALDH1L1	-0.53375
FLJ39378	-0.183875
SLC23A1	-2.208
RBM4B	-0.87025
THAP4	0.174
OGFRL1	0.78675
KIAA0831	0.313
PPP1R15A	-0.316
C1orf96	0.5575
C12orf11	-1.77425
BMF	0.70275
MAN1A1	0.21675
KIAA1600	0.89
NLGN4X	-1.14675
ALOX12	-1.7585
RB1CC1	0.7538
NEIL2	0.8657
EIF4E	0.446272727272727
ABHD5	0.0385
EXOC4	-0.237166666666667
CIP29	0.320333333333333
BATF2	1.2705
SLC29A4	-0.610375
HTR4	0.317333333333333
EMB	-0.443
TRAF6	1.0735
LMNB1	-0.42025
FAM19A5	-1.072125
SHE	0.97825
PIK3C2B	1.85525
C15orf15	-0.9834
USP15	0.3115
TCEAL2	0.74725
C5orf39	1.97216666666667
PTGER2	3.246
SLC31A1	-0.8785
IFT172	-0.25675
ADAM29	0.3645
GFOD1	-0.14725
ST7L	0.244833333333333
C15orf26	-1.6075
PKN3	-1.45525
CNTD1	0.091
COMMD1	0.413
NTRK2	2.09475
FOXN3	0.673375
MFGE8	-1.0902
PFKFB2	0.774666666666667
TAS2R4	-0.9475
ENTHD1	1.20366666666667
PRMT5	-0.7555
MGC16384	-1.25225
LOC442229	0.07
TSKU	-0.672625
KRTCAP3	2.134125
PDLIM1	0.00859999999999999
KCNS2	-0.02375
RNF126	0.0856666666666667
CEP63	0.1685
CLIC4	-0.326375
hCG_1990170	-0.19325
ACR	0.00449999999999997
KLK7	2.07
ALOX5AP	2.242625
RIPK3	3.29525
TAS2R9	-0.383
C19orf18	0.4385
BIRC6	0.0377142857142857
ZNF16	1.8055
RFT1	-1.01625
SLC8A2	-0.107333333333333
TACC1	0.06325
ITGAD	0.307
SAMHD1	0.64425
SH3PXD2B	0.9206
EPC2	0.91775
C20orf85	0.150375
ATP13A2	0.502
KRT4	0.49425
CAPNS1	0.30125
MDM2	0.6045
PCDH20	0.639
KCNK9	0.44
OR2C1	-0.768
KLHDC3	-1.63666666666667
IPPK	0.75
EFHD2	0.31075
GALR3	1.84875
NBEA	0.488833333333333
ABCA6	2.6137
CLDN3	1.88733333333333
AKT2	-0.401461538461539
EGFR	-2.2255
RBM16	1.248375
ZDHHC3	0.2058
SLC25A4	0.221166666666667
CYB5B	-1.25366666666667
CPXM1	-0.05775
NDRG1	-0.169076923076923
FLJ43826	-0.11825
OR5L2	-0.2152
FARP2	0.3422
MRPL46	-0.595333333333333
LDHAL6B	0.800833333333333
MAPKAPK3	-0.439833333333333
NCAM2	-0.719
PRKD2	0.129
ZFP36L1	0.6759
CYSLTR1	-0.384
OR4C3	-0.75725
HIST1H2AJ	2.18
CCNB2	-1.62888888888889
ZNF10	-0.27175
TMEM175	0.8865
FAM134A	0.8265
TIGD4	-1.285
PCNP	-0.43875
MGC39715	0.23675
LQK1	-0.50325
CREB1	0.5258
TMPRSS3	-1.33925
C4orf32	2.133375
LAT	-1.20758333333333
KCNA3	0.0855
SKIV2L2	-0.81125
ROPN1B	-2.67
tcag7.23	-0.769
CDT1	-2.433
ZHX2	1.954
CD28	-1.555
ZNF624	0.8215
SEPT2	0.365916666666667
SOHLH2	-1.81528571428571
MCOLN3	0.089
UNQ1945	0.7765
MASP2	-1.1625
ZNRF3	-0.236111111111111
GPATCH3	0.09775
AGL	3.196125
QRICH2	-0.005
PSD4	1.2
CCNB1IP1	-1.954
ENPP7	-0.206
OBFC1	0.574
KCNG3	-1.4605
C14orf79	0.2435
ENPEP	-0.171666666666667
SCT	1.71
SKI	1.009375
SEC61G	-0.673
CAPN11	-0.601333333333333
ATXN7L3	-0.561
DBNDD1	0.494166666666667
FAIM	0.05675
ANKRD36	-0.1125
GABRP	0.975
TACSTD2	2.32366666666667
EIF3J	-0.26875
PPP2R2A	-0.87775
TEKT4	-0.338333333333333
PVALB	-0.257833333333333
F10	-2.406
FAM134C	0.3627
COMP	5.26275
EFCBP1	-3.073375
SCLT1	0.91625
TAL1	-1.0665
ACSL1	0.495
ABCC5	0.837416666666667
ABL1	-0.737722222222222
RBBP7	-0.231
PTPRG	0.09175
NCOR1	-0.7011
SPINK4	0.198
TXNRD1	-1.2498
TNRC15	1.101125
C9orf138	0.554
UBE2H	1.79366666666667
BRDT	0.0203333333333332
C8orf31	-0.25125
CCNE2	0.181
SLC6A8	-2.412625
CALCR	-2.324
PPP1CB	0.7805
ABHD8	0.5825
ARF5	0.5579
SLC24A4	0.56575
CCT3	0.31025
ZNF121	0.22225
SLC3A2	-0.892
OR13A1	0.367
SLC5A10	-0.00949999999999999
RAD50	0.241
IER5	0.892
MTHFD1L	-2.025875
MBTPS2	0.1845
MVK	0.5845
NCL	0.3231
PSMD10	-0.48175
MOBP	0.4505
FLJ32894	0.3105
HRH1	-0.610666666666667
C5orf30	1.04975
NUDT16L1	0.6896
RASGRP3	2.88
PRKRIP1	-0.3025
CCDC75	1.11675
LOC253970	-0.0735
KIAA1239	0.6265
MED21	-0.158
SYT11	0.1565
NTSR2	-0.2195
EGFL11	0.7645
CXorf59	-1.174
OR2A25	0.117
SPTBN2	-1.36025
LRMP	-1.88825
RNF111	-0.1135
PTH	-1.132
LOC619208	0.342
KIAA0895	0.06225
RANBP5	-1.37825
P2RY10	1.83966666666667
NME5	2.865
DDX21	-0.01575
LRSAM1	0.3015
HDAC11	1.5715
VMO1	1.87225
NOLA2	-0.116833333333333
ADAR	0.33175
MTO1	-1.74216666666667
SF4	-0.1495
P2RX1	-0.316666666666667
HBM	0.44075
EN2	1.9105
C14orf172	0.52875
TM9SF2	-0.435
INHBE	-2.63
TCTE3	0.86075
TOX2	-2.6215
CTAGE3	0.87675
HBB	3.1862
MED15	-1.213
CASR	-0.47175
C6orf66	-1.43316666666667
MTPN	-0.194
UNC50	-0.82075
C21orf33	-0.026375
IRF2	0.830125
PGR	2.643
GPR84	2.40925
CROCCL1	-2.95525
SRPX	-2.059
BRE	0.122333333333333
FGF10	1.20775
SDC3	0.2455
ZRSR1	-0.158
DKFZP434P211	-0.59375
SOX6	1.0365
RPUSD2	0.36125
C14orf173	-0.05
MAPK11	-0.417
TBC1D22A	-0.382
FAM123A	-2.3775
COL4A6	-3.5
TOMM70A	0.16825
NAB1	-0.008625
MGC16385	-0.248
TSPAN18	-0.277833333333333
MED31	-0.52
PLG	0.163
CAPSL	0.2905
ZNF532	0.5484
ASB14	-0.04875
CA8	0.8605
NUDT16P	1.6125
SLFN11	-0.6605
LRRIQ2	0.762125
NOL7	-0.271
BRMS1L	-0.672625
JARID1A	-0.0271666666666667
PANK2	-1.07825
ICAM3	-0.26975
MDS1	-0.0725
TAF8	-0.9125
RNF139	2.4935
ZNF594	-0.478333333333333
ADAM8	1.676
SFTPC	-0.329625
MAN2B2	0.51675
RGS12	0.3315625
EIF1AY	-4.02827272727273
LRRIQ1	0.00250000000000002
GPR150	2.013
CCDC21	-1.55333333333333
PRRG3	0.07
SAA4	-3.0255
RAPGEF5	2.2285
ZCCHC2	1.12491666666667
MGC39372	-2.5265
PPP4R2	0.7955
CDCA2	-1.87616666666667
OR4D5	-0.00699999999999997
PTGFRN	0.6948
SIGLEC5	1.594
C19orf61	-0.466666666666667
NMUR2	-0.14
KIAA1586	-1.2305
DAGLA	0.582666666666667
CHCHD6	-0.217
GPR32	0.1805
NEUROD6	0.01
SLC2A4RG	0.124875
CA5B	-0.08725
FBXL3	0.4735
MPHOSPH9	-1.5855
HMG2L1	0.1485
HCN4	1.25733333333333
CEACAM19	0.027
SH2D4B	0.3025
HFE2	-1.3925
TGM4	2.03925
LYPD2	-0.13025
TBC1D15	-0.11575
MRPS21	0.1717
NONO	-0.8889
CLEC5A	2.02775
ITCH	0.4429
MGAT3	-1.2455
MBP	-0.480875
RPP25	-0.30275
SOSTDC1	-0.06975
HRC	-1.43275
TRIM48	-0.2015
TMEM133	-1.158
ECEL1P2	-1.65925
HOXC11	0.7165
DOK5	-0.7885
HELZ	0.535833333333333
LOC348180	-0.31825
MGC33894	0.27675
ADRB3	0.386
DMD	-0.952083333333333
PTRH2	1.63975
MPEG1	3.52833333333333
NDUFA12	0.2455
KRTAP2-4	0.221166666666667
STAMBPL1	-1.29533333333333
ADCY2	-1.0655
UNQ6125	0.1015
KLHL20	0.3495
SRM	-1.3005
OTC	0.273666666666667
TMIE	-0.0275
SNX8	0.92325
LIPK	0.226
CHURC1	1.00933333333333
KLC2	0.535166666666667
HDAC1	0.0796666666666667
FAM128A	0.686666666666667
FNDC3B	-1.3414
MTCP1	-0.653666666666667
WFDC10B	-0.3492
PCDHGB3	0.403
ATRNL1	1.592
CAV2	-1.450875
MED26	0.229666666666667
DUS1L	0.14775
CHRM3	-2.547125
NEK9	0.2035
WARS2	-0.18875
TBX22	-0.112
TOMM40	-0.6265
RP6-213H19.1	-2.14783333333333
TUBGCP5	-0.696
IGSF6	5.8455
TPPP	0.396
UNQ6190	-0.616
GSTM5	-0.045875
BTD	0.0521666666666667
PDCD1LG2	-0.00783333333333334
SNRPB2	0.4285
ERICH1	-0.644
APOA4	-1.614625
HOXA11	-2.48525
NARG1	0.1465
MKX	2.96175
RAB28	-1.27721428571429
PKP3	-0.0025
SH3GL2	-4.34375
CTSO	3.31875
RPN2	0.5933125
IL28RA	0.3755
SFMBT1	0.44475
WDR57	-0.45625
FER1L3	0.567583333333333
HSF5	0.757666666666667
TTC9B	0.606
C4BPA	-4.32
ALB	-3.82469230769231
SORBS3	0.01275
UPF2	0.1675
JPH1	-0.1305
AGBL2	-2.55425
DOPEY1	0.985
TERF1	0.7065
KIF22	-0.292333333333333
NINJ1	1.9225
SEC61A2	0.6575
HIST1H1D	1.9645
SFXN4	0.266625
UCP3	0.1402
ZNF703	2.165
MYL6B	-0.36825
TREM1	3.0905
OR52E6	-0.416
CKMT2	1.49675
HLA-C	2.142
SLC13A3	-1.745
TIMP4	-0.28
SLIT2	2.51625
RSF1	-0.3495
LONRF1	-0.783142857142857
MON1A	-0.374
CACNG6	-1.30066666666667
DPPA4	-4.57083333333333
ZSWIM3	0.507
ZNF804A	-0.778
CCIN	0.91525
SLC25A31	0.678
KCNMB4	-1.12525
RABL5	0.267625
GALNS	-0.4928
STX6	0.841125
HIST1H1C	2.57966666666667
CIDEB	-0.133625
CASP4	-0.726833333333333
PDK3	0.1557
KCNJ11	1.538
TPR	-0.4965
ZSCAN20	0.191
MTX2	0.42925
HIST1H2BH	1.894
LOC283767	1.18625
LYRM7	-1.54644444444444
BRD3	0.314
HIST1H2BO	1.41475
MAGEB10	-0.1225
SLC45A1	0.67025
SERPINA3	1.9891
KIAA0143	1.67925
KCNJ16	0.284666666666667
KRT79	-1.15675
FABP2	-1.0575
NUT	-0.11975
ZNF57	0.07625
FBXL4	-0.79925
CLEC9A	0.672
UGT8	-2.08166666666667
BMP2K	1.09225
MAPK4	-3.46775
SLC25A23	-0.8024
HINT1	-0.2105
KRTAP13-1	-0.6845
SFXN5	-0.695
CHCHD2	0.31425
FAM3D	0.892
NDP	-2.5335
RHOBTB1	0.414833333333333
SLC4A4	-1.814125
RPL38	-0.22175
HTF9C	-0.836
AP2A2	-0.4435
ZBTB46	-0.678
MAP7D1	0.5825
AOX1	-1.42066666666667
CYR61	0.2225
DTNA	1.644
JRKL	-1.047
TMOD3	0.111
EEA1	0.0044
ADCK5	0.67925
IL1R1	1.53283333333333
KLK3	0.513785714285714
HRSP12	-0.4635
KTN1	0.14475
LOH11CR2A	-0.5752
RELL2	-1.37225
MAB21L1	0.7625
C20orf59	-1.03116666666667
PHKB	-0.5705
ADAM2	-1.998
TBC1D8B	0.298833333333333
FAM13A1	-1.5966
LAPTM4B	0.521166666666667
LCN8	-0.631
TMEM147	0.891
SYT4	0.467
XPO7	-0.9345
C9orf62	2.04475
GPR75	0.5095
TRIM5	-0.633
APOC1	1.4385
RNASE4	0.496166666666667
PARD6B	0.03375
ARID1A	0.821
TPD52L3	-0.1331
RRAGB	1.10016666666667
RCN2	-0.336833333333333
HIST2H2BE	2.246375
STARD7	0.0225
SHMT2	-1.2585
KIAA1751	0.2192
MLYCD	-0.197625
LOC162632	-1.0247
UQCRH	-1.44025
RP11-217H1.1	0.0465625
SDHA	-1.67116666666667
NCLN	0.4015
ZNF17	0.832
RCBTB2	-2.08525
VEGFB	-0.9477
RP4-747L4.3	-0.15925
COLQ	-0.315111111111111
MPN2	-0.729833333333333
DRG2	-0.6945
KLRB1	6.18475
ALPK2	-2.02775
DNASE2B	1.05975
FLJ23834	-0.265666666666667
AXUD1	0.983333333333333
SAFB	0.3923
NSUN4	0.39125
RFX2	0.991666666666667
MAPK8IP1	-1.21383333333333
FANCD2	-0.9415
ANKZF1	-1.94383333333333
C19orf50	-0.98025
DUSP8	0.764875
SENP5	1.028625
NFKBIL2	-0.02275
LBR	-0.92075
IGFL1	1.905
LZTS2	0.240125
IL2RG	0.161375
CCDC51	-0.161
KLF3	0.088375
ANKRD37	-0.85275
KCTD14	-2.301
FZR1	0.403666666666667
SLC44A4	0.1358
ESPL1	-0.638125
GMPR2	-1.1458
TBC1D19	-1.08666666666667
ERGIC1	1.39425925925926
ERBB4	3.9019
TSPAN32	0.233416666666667
MAP4	-0.418125
GPHN	0.2325
SLC6A2	0.16325
HIVEP1	0.4465
DFFB	-0.3083
EIF4EBP2	0.795
DMRT1	0.02025
HSPB6	-0.188
IER2	0.1345
AIFM1	0.1895
WWC2	0.484272727272727
MRPL4	-0.39425
FLJ21062	-0.460333333333333
EPB41L4A	1.53341666666667
SH2D6	-0.205
TAF4B	-0.4175
GAL3ST3	0.0275
MALT1	-0.757166666666667
RTDR1	0.5695
ARVCF	-0.232375
MEX3B	-1.15316666666667
FBXO16	0.55925
KIF7	-1.69275
C1QC	4.6725
ZNF783	-0.68
ZNF85	-0.55525
MMP13	2.5305
KIAA0329	0.708625
RTP3	-0.771
ZBED3	0.0095
CLGN	2.02325
SLC25A37	-1.89870833333333
hCG_18290	-0.4035
OR5AS1	-0.8025
SMARCC2	0.472083333333333
FAM109A	0.272666666666667
CCDC12	0.17875
USF2	0.937
DEPDC7	-2.178
C20orf24	-0.6065
JMJD3	0.389
DSP	1.5155
SLIC1	0.349625
FAM20A	1.53725
IRF2BP2	1.468375
ZNF230	-0.1125
MSN	-0.955928571428571
SLC9A5	-1.458
EPDR1	-2.4095
MUSK	0.537166666666667
ZNF434	-0.462166666666667
SMARCD1	-0.72
ZFP106	-0.486
ZNF347	0.4135
GTF2E1	0.72425
RY1	0.031
ATAD2B	0.882625
ARHGAP17	-0.7912
KCNIP3	-0.9045
SFPQ	0.42525
GFRA4	1.199
AKR1B10	-3.4615
TIGD6	0.428666666666667
RGS16	2.169875
URB1	-0.587833333333333
OR4C46	0.2038
TOP3B	-0.91275
NFATC4	1.58
CA14	-3.7055
BMPR1A	0.427
SNRP70	-1.00925
PRL	-0.0465454545454545
C6orf130	-1.534
STAG2	0.61825
CD55	-2.06057142857143
RPS23	0.381666666666667
SSX2	-1.1136
FDPSL2A	-1.254
FBXO27	0.459875
SYNGR3	-0.624833333333333
TMSL3	1.60225
EML1	-0.9155
NUP93	-0.6835
SMAD3	0.0616
KIAA1189	0.449
HNRPUL2	0.718666666666667
TBC1D12	0.645
C16orf24	1.63375
MRVI1	0.5
ZNF581	-0.437
ELOVL3	1.307
OR51Q1	0.239
CACNB3	1.56433333333333
GALNT13	-2.141
C10orf84	1.839
NEDD4	-0.0316
SPO11	1.7935
OR5AU1	0.55
NEK4	0.0568571428571428
PRKAR2A	0.5
IHPK1	-0.0296666666666667
ATP6V0B	1.163875
CACNA1E	2.349
CEACAM8	-1.15716666666667
PEX14	0.6835
FLJ12993	4.622
ZBTB38	0.0708333333333333
PCTK2	0.321
LRRC16	-0.9904
FBLIM1	0.3035
FYCO1	1.197
RP5-1022P6.2	-1.12458333333333
CMTM1	2.14966666666667
PLTP	1.52633333333333
RAPH1	1.265875
DOCK8	0.281
EZH2	-1.0082
SLC25A1	-1.059
PLEKHB1	-1.0572
GRB7	0.4114
ZFP37	-3.3115
MRPL33	-0.53775
PELO	-0.369
ARMC1	1.13136363636364
C9orf27	0.429428571428571
FLJ25778	-0.0015
C9orf37	-1.76016666666667
TMEM66	-0.395
SPRN	-0.00800000000000001
HBEGF	-0.350875
PI4KA	-1.2655
LEPRE1	-0.71925
POU2AF1	-2.39225
MRPL12	0.0666666666666667
REP15	-0.6245
ZC3H3	1.07275
RASAL1	-1.49925
DDAH1	1.521375
ACBD5	0.944625
TMC2	-0.038
CCDC137	-0.94675
SAMD13	0.563166666666667
UGT2B15	-0.439833333333333
TIPARP	0.11175
DNASE1L3	1.1875
TRIM72	-0.146833333333333
DBX2	1.244
IPO8	0.67625
C21orf88	-0.742
MAP3K14	-0.45125
LOC51233	0.6435
GGTLA4	-1.222
PDE6D	0.03725
ZNF117	-0.32525
CLK2	-1.46525
NKRF	-0.27425
TNFSF15	0.0864
DUSP2	0.002875
SECISBP2	0.3117
GABRR2	-0.8635
PPAP2C	1.72975
LOC51145	0.112666666666667
PAG1	-0.2
PIK3C3	0.04975
GNG10	-0.717
APOL4	0.3208
ANKRD28	-0.702
STMN3	-1.4454
RAB14	1.034
CDK2AP2	-0.41375
HDDC3	0.038
COMMD7	0.504625
CXXC1	-0.152
HMCN1	-0.362
CD40	0.80925
DYNC1LI2	0.379875
GDI1	1.23675
LOC646938	-0.27875
VSNL1	-1.68166666666667
PIH1D1	-0.073
RAET1G	-0.303
KRTAP5-9	0.2385
EFTUD2	-0.58525
ZNF311	-0.875833333333333
ATP6V1G3	1.0055
OR2W3	-1.26275
SCN4A	0.35075
MED10	-0.69925
FAM135A	-1.5731
ARHGAP4	-1.0385
EHMT2	-1.113375
UFD1L	-0.654
ERMP1	1.36625
MAG1	-1.5605
THAP8	0.567
HACE1	-0.747833333333333
FAM82C	0.487666666666667
C3orf20	-1.7835
UNC84A	-0.548833333333333
SCD5	0.240428571428571
LASS6	3.22225
LSG1	0.2345
MAL	-4.31125
GPR22	-0.267
WDR5B	0.5185
ACTRT1	2.416
C17orf60	-0.404833333333333
GRIN2C	0.2557
ARMC8	0.7295
SLC47A1	-1.712
DMPK	-0.22025
DHRS13	0.959166666666667
SMC1A	-0.642
KRTAP17-1	-0.13575
SMYD5	-0.09525
TUSC2	0.738875
CRHR2	0.4325
KIR3DL2	1.2715
CCDC104	0.02225
ATP2C1	0.367125
CROT	0.62675
PABPC3	-0.108833333333333
EGR1	-0.176166666666667
THSD1	-0.1075
KHK	-0.77625
SLC12A2	2.5480625
CD58	-0.902
STOX2	-1.37933333333333
CCDC76	-0.7167
CCDC48	4.756
DNAH1	-0.828666666666667
ZIC4	0.07875
OR1G1	0.954
PSMC6	-0.513833333333333
PROKR1	0.3515
ABCB1	-0.924125
TRAT1	0.229
LLGL1	0.1155
MTF1	2.05625
USP54	0.59
PAGE2B	-1.457
ITGB7	-3.39975
CCDC81	-0.779
LOC149837	-0.69275
SCUBE1	-0.115
ZSCAN10	2.143
HUWE1	0.157
CDH17	1.232
CD180	0.27875
IL17A	0.1485
TMPO	-1.16125
KIAA1524	-0.557166666666667
HDGFRP3	0.749166666666667
OXCT1	-1.72390909090909
RRAS2	-1.69966666666667
LTBP2	2.1720625
SV2B	1.1465
CYP2A6	-0.053125
PKD1L2	-1.1256
PPM1M	-0.4625
FLJ22662	1.2375
ZNF502	0.281
GP6	-1.54325
CRYBA2	-1.017
LEF1	-2.2943
CTPS	-2.16371428571429
EYA1	-2.88583333333333
EPS8L1	0.9565
MAPK14	-0.494916666666667
SERPINB2	-4.838625
GTF2F2	-0.460333333333333
ZNHIT4	0.2265
PLA1A	1.2955
C20orf114	2.47625
HPR	-3.749
C18orf2	-2.19233333333333
SATB2	-0.673
KCNJ9	0.646571428571429
MGC157906	0.521
MOCS3	-0.04625
C17orf71	1.61333333333333
PPHLN1	0.0874
HIST1H2BN	1.103375
RAPGEF1	-0.964875
MAP3K8	-0.69125
DLG4	0.5405
STC1	-2.25375
CDGAP	0.4295
DDX26B	-1.33175
LOC150223	-1.74725
CPSF3	-0.4565
TMEM14A	-0.90525
MYH3	-3.1345
GPKOW	-0.31325
SULT1A1	-0.477166666666667
SPON1	3.1919
YY1AP1	-0.233666666666667
RAB23	-0.61175
PLA2G4A	-4.658
MAPRE3	-0.98575
ZNF516	2.16971428571429
GGPS1	0.0265
EXOC3L2	0.0136250000000001
C19orf42	0.1599
MAP2K2	-0.1505
HIST1H2BB	1.611
RNF19B	0.982833333333333
C6orf128	-0.237333333333333
TLR8	2.75725
PCDHA9	0.2865
CARS2	-1.178625
CLUL1	0.942333333333333
RHAG	-3.82183333333333
UNK	0.1435
EXOC8	0.8696
C9orf95	0.03325
C14orf143	-0.152666666666667
MAML3	0.514
LDHA	-1.28025
MRPL20	0.79975
KLHDC6	0.597833333333333
ATP5S	0.778833333333333
C8orf55	1.3095
PHF19	-1.979625
KRTAP13-4	1.147
TTC5	0.03675
XKR5	-0.705
SILV	-4.6925
TEX28	-0.932
TCTN1	0.591
CX40.1	-0.05975
PPP2R5C	-0.178
C12orf30	-1.50483333333333
CAPG	2.44325
MPZL1	0.73375
ARSB	-1.22366666666667
TDH	-2.00333333333333
WASF4	1.756
TSSK3	-0.500333333333333
7A5	0.5885
CRISPLD1	-1.229625
MAD1L1	-0.126666666666667
SPIN4	0.222833333333333
AMPD1	-1.05166666666667
DPYSL5	0.0445
INPP1	-1.08466666666667
ANKRD11	-0.7285
NPAS4	-0.622625
GCET2	-0.1043
RNASE9	0.305
GUCY2D	-0.4355
CCDC98	0.23625
FGF4	-0.5025
CPM	-0.2055
SLC26A4	-2.46083333333333
PLD5	-0.255666666666667
FAM59A	2.0398
FBXO5	-0.544111111111111
SIPA1L1	0.568625
DPYS	0.51225
ATG4D	0.15325
TGM3	-0.9455
MTCH1	-1.338
HK1	0.641230769230769
CDC26	-0.307875
GALNT12	-3.60933333333333
LOC339229	-0.40225
MRPL35	0.30825
ORC4L	-0.020375
TNKS	-0.0665
C2orf24	0.225166666666667
ZNF553	0.8175
GGTLA1	3.1907
ZNF497	0.44925
CDY1B	-0.1695
SLC30A4	0.928857142857143
TUB	-1.497375
ARHGEF18	-0.08625
ARRB1	-0.2415
KCNK1	2.76
EREG	-2.6696
SCAMP5	0.17225
RUNDC3B	2.031
ADAMTS20	0.8385
IL17RB	-1.200375
FLJ20323	-1.14875
MCAM	-0.4635
POLR3E	-1.84741666666667
AQR	0.6915
IPMK	0.173
CDCA7	-3.7115
CAMP	2.31625
GRHL3	0.282
ADAMTSL2	0.661333333333333
CLMN	2.63216666666667
SSTR3	0.4225
MAGEA5	-1.82716666666667
OVOL2	4.83625
JMJD1B	0.52125
RBL2	0.1752
PYGO2	0.9005
PPP1R10	0.0778333333333333
CSE1L	-0.705166666666667
LCA5	0.9665
RDH16	-0.52275
ASRGL1	-2.622875
TOM1	-0.710666666666667
PTX3	-6.31275
TTC15	0.233
SCGB3A1	0.848166666666667
MRPL50	-0.6645
RCAN3	1.905125
SLC26A11	0.9065
STYX	-0.505166666666667
CINP	-0.4025
MARCH7	-0.2335
PFKM	0.0635
SGMS1	-0.287333333333333
RIOK3	0.1951
C1orf110	0.4015
CES7	-0.22
LOC440248	-2.27975
PPP1R12C	-0.24225
C10orf27	0.7175
ATG9A	-0.6545
MRPS26	0.245125
TMEM40	0.773
ELP3	-0.1316
ZNF787	1.036
HIAT1	0.05125
C8orf34	0.744833333333333
MGC4655	-0.4719
PELI1	-0.4915
PPT1	1.0305
SLC35C2	-0.6865
C6orf125	-0.46025
MUC4	-1.469
RFC4	-2.487
GNB2	0.464166666666667
NUP50	-0.316142857142857
SULT4A1	-2.16183333333333
C7	1.443
CCDC130	0.0563333333333333
ARRDC4	0.8395
RQCD1	-1.08
GLYCTK	-0.88225
AYTL2	-0.657636363636364
MTUS1	0.6925
LEMD3	0.0865
PLEKHF2	2.8
HOXA7	-0.716875
GTF3C2	-1.0825
DYNLRB2	4.2225
CNOT10	-0.10125
MR1	-0.876333333333333
FFAR1	-0.953
PRIC285	0.17925
SLITRK6	5.986
LIX1	-1.7007
UBE1L2	0.02075
F8	0.892375
ACHE	0.0443333333333333
KPNA5	-0.551
TNFRSF12A	-0.497666666666667
EGR3	0.8875
SERPIND1	-3.22083333333333
OASL	3.005
IFRD1	-2.404125
WDFY1	0.0778333333333333
ZNF267	-0.622875
ACCN5	1.036
ZBTB6	-0.24225
PPP1R3A	0.8135
PRRT3	2.73175
FBXL19	-0.3785
TXNIP	0.825928571428571
ACTN2	-1.60725
ATG9B	-1.07
C9orf117	-0.104375
IL27	0.642
RPL36AL	0.489333333333333
KLK15	-0.3395
CHAD	3.224
RAP2B	0.0017
HEBP2	1.938
ZNF342	0.932
CAMK2G	-0.181166666666667
TLR3	1.0155
FGF14	-0.3165
HMGB2	-0.795
TRPM5	0.0876666666666667
OR5M11	-0.198
KIF3B	0.364578947368421
PRICKLE2	-0.676
MTMR9	-0.12875
C3orf27	0.28425
GLRA3	3.2625
NSDHL	0.094
TMEM32	-0.5315
POLR2D	-0.7385
MYADML	0.1035
C9orf114	-0.54675
MRGPRX1	-0.279
TOPORS	0.78325
CLDN19	-0.90875
C1QL4	-0.527
RNF165	0.065
DHRS9	0.605
DNAH2	0.1182
FXR1	-0.8075
ZMYM3	-0.95625
CASP3	0.631
FAM120C	0.192125
SCLY	-1.10675
CA7	-1.2275
ENTPD5	1.0235
ZNF461	-0.177625
PDIA5	-1.461
C1orf19	-0.212
TMEM67	0.4285
KCTD20	-1.069
WDR47	1.2535
FLJ38723	1.869
KLRF1	1.60883333333333
TAS2R16	1.0565
CLDN12	-0.96475
PRKCE	-0.0995
UBXD4	-1.554
ITGAM	2.938
GLT8D3	-0.016125
WDR31	0.6325
RGS2	-0.621
OR51L1	0.935
MST1R	-0.99975
KIAA1737	1.32875
OR4A5	1.376
GLIS1	-1.06883333333333
PTMA	1.50978571428571
NAPA	0.787
PRDM11	-0.0795
LIPF	0.1195
DIRAS3	0.26525
ASGR2	-3.658625
C1QTNF4	0.516
PIK3R4	-0.378833333333333
ARMC3	0.628
NDUFV3	-0.4475
BTBD3	-0.4825
PPP1R2	0.789083333333333
UBE2NL	-0.124
FOSL2	1.61314285714286
FAM119A	-1.53683333333333
TUBA4A	0.2046
KRTAP12-1	0.11175
SFRS2	-0.81025
RHPN1	0.6521
EEF2	-0.847333333333333
ZDHHC11	-1.07766666666667
EPHA3	-1.599
RBM12	0.05025
H2AFJ	1.49341666666667
EDIL3	1.471
KIF26A	-1.598
SERGEF	-0.6475
B3GALT4	1.40575
LOC90925	0.3236
OSCAR	0.338375
NPFF	-0.740625
DEDD	0.735625
TMEM155	-1.45425
PTPN1	2.4535
SCYL2	0.112166666666667
SKAP1	3.1965
LEAP2	-2.66666666666667
GADD45G	1.9844
IFITM3	0.583125
PILRB	-2.2045
SLU7	0.3765
DSC3	1.71925
DNMT3L	-1.24525
PAPD5	1.38375
B3GNT3	-1.82266666666667
LHCGR	-1.1685
MSL-1	0.27275
UBE2S	-1.06575
SAP130	-0.83575
ANAPC11	0.488
MAGED4B	-2.3915
ATP6V1B2	0.345166666666667
C14orf179	1.341
CAPZA1	-0.14575
CDYL2	0.933833333333333
GLRX3	-0.793166666666667
LOC136288	-0.58225
MOBKL1A	0.397
HTR2B	2.6315
CRYGD	-0.745166666666667
NUS1	-1.175
PGRMC1	0.429
MYOM2	-1.118
FLJ39653	-1.73816666666667
CHM	0.2691
OR5M8	0.297
ZNF619	0.351
FAM105A	0.289
CCNL1	-1.688375
NAP1L3	-0.4765
C10orf57	2.034
B3GALNT1	0.918
CSN1S2A	0.6205
TCP10L	-0.05575
GDAP2	0.508625
DMKN	-1.33933333333333
COX6B1	0.514
DNASE2	0.365333333333333
MSH5	-2.76725
LGMN	-0.195875
USP31	-0.1499
OR13C8	0.901
SDCBP	-0.3651
NUDT11	-2.49716666666667
PYGL	-1.69116666666667
SNPH	-1.0665
B3GNT4	-1.217
MIZF	-1.2791
NUBPL	0.1305
NOD1	-0.605666666666667
CDH22	0.650125
NUBP1	0.550166666666667
DSCAM	-3.43825
DGKI	-1.6825
FAM136A	-0.394
AKAP1	0.0746666666666667
SLC16A6	1.578
RIN3	0.17825
PSG2	-0.39975
DIP2B	0.712916666666667
PSORS1C1	-1.5791
KIAA0495	-0.582
FLJ90709	-0.352833333333333
LPA	-0.115666666666667
PIGA	-0.554833333333333
LY75	1.815
UTS2	-4.34816666666667
RREB1	0.3595
GALNACT-2	0.1567
MGC3196	-0.5145
FLJ31568	-0.969
LPHN1	-0.2025
SP1	1.19475
TOX4	0.492333333333333
HSPA9	0.3857
APOBEC1	-0.264
SLC35E4	-1.438
LSM5	-0.71725
SURF1	0.16
ZBTB1	1.5365
GTF2F1	-0.317
RPS15A	-0.423928571428571
DUSP21	-0.2105
GINS4	-2.43683333333333
MYO15A	-0.666166666666667
GIMAP7	3.97825
MGC13379	1.10775
ATP6V1E2	-1.48833333333333
UTP3	0.00375
HNRPA3	-0.5748125
MT4	0.6275
C14orf155	-0.0446666666666666
U1SNRNPBP	1.1575
CKLF	-0.548166666666667
PLEKHN1	0.564833333333333
MBNL1	-0.4715
NUP160	-2.0285
ACSM2A	-1.5595
LOC129881	0.871
KIAA1529	-1.4325
FLJ22639	-1.40875
HAND1	-0.802
GSX1	0.2605
FGA	-3.70506666666667
SERPINB1	-0.55925
ZNF642	0.77675
IGFBP1	-7.7125
SLC1A1	-1.5375
DHX57	-0.20325
ZNF766	0.488
PTPN21	0.2618
GDPD3	-1.28983333333333
PNPLA5	0.1695
TBR1	0.222666666666667
FAM116A	-0.07225
IQGAP1	0.30775
FOS	-1.109375
ZNF226	0.053125
FIGNL1	-0.4845
C14orf1	-0.362
ZMYND17	-0.034
PUS7	-0.8445
TUBB6	-0.710375
KCNQ2	-0.94725
MARCH6	0.334083333333333
CCDC33	0.1815
PRODH	0.47775
RBM11	2.11325
EPHA6	0.912285714285714
SLC43A1	-1.03825
LOC196541	0.397
NTN1	1.55291666666667
ING4	-0.84925
PCDHB10	1.3485
DPH2	-0.492833333333333
SPACA4	0.874
FBXL21	-4.483
DIAPH1	-0.487833333333333
ZNF71	0.968
CEP76	-0.717
CORO1A	-0.82175
RRM2	-2.075625
EDG4	0.729
OS9	-0.236333333333333
SLC4A1AP	-0.0835
COG5	-0.682
COPS8	-0.6595
NGLY1	-0.97475
NCBP2	0.388
C17orf42	-0.269666666666667
GPSM3	1.223875
SIL1	0.477
ASB6	-0.121
SMAD5OS	-0.543166666666667
UNC93A	-2.953125
A1BG	0.4995
C21orf62	0.331
FMO5	-0.511083333333333
ATRIP	0.8735
CEBPG	0.269333333333333
C7orf38	0.570666666666667
TNFRSF1B	1.10033333333333
CLEC1A	0.494
IQSEC1	0.000375
PATZ1	1.068
RBM22	1.85525
BAG2	-3.17966666666667
PAQR5	-1.73716666666667
C9orf127	0.9076
THNSL1	0.31875
SHROOM3	2.5506
JAM2	0.64075
SNRPN	-1.9015
ALX4	0.4165
CACNA1S	0.119
FAM130A1	0.691
CORIN	1.565
CD300LB	0.85
PLEKHG6	0.5775
LRRC40	-0.69525
PCLKC	-0.961
PCDHB16	1.00766666666667
WNT2B	-0.0425
ASNS	-1.87077777777778
MRPL49	0.4095
FLJ46111	-0.782
ISG20	0.343375
SMU1	0.232666666666667
CASZ1	0.5605
POLR1D	-0.619916666666667
GIN1	-0.37075
SNAG1	0.293333333333333
ANKRD29	-0.929
CDKN2AIP	0.6295
KRR1	0.67475
CXCL1	-4.62733333333333
EPM2A	0.0685
PC	-0.655166666666667
DEFB127	1.1675
PDZRN4	1.76833333333333
FAH	-0.49475
OR51E1	0.55
CDC2L6	-0.412166666666667
DNTTIP1	-0.63625
PAX8	0.455333333333333
TMEM116	0.77825
C1orf150	0.642
PRO2012	0.406
MRPL40	-1.06566666666667
BEX1	1.4772
SLC2A4	-0.671833333333333
PKMYT1	-0.90875
FEZF2	-0.111166666666667
SLC26A9	-1.377
MAP2	-0.2836
LYL1	-1.14625
SLC25A19	-0.3635
NOS3	-0.3835
ZNF34	0.9545
TMPRSS11F	-0.54625
FAM43A	-0.0925
FCRL4	-0.0875
KLF14	0.423
FLRT2	-0.724333333333333
WRN	-1.42425
SDF2	1.8312
KRT8P12	-0.51725
C6orf195	0.182
C9orf125	-2.45433333333333
DZIP3	0.603375
RIT1	-0.4535
SCML1	-1.09266666666667
RHBDF2	0.593375
OR2G3	0.3235
REXO1L1	-0.4405
MAP3K7IP3	0.247
C3orf57	-3.98175
FBXW11	-0.578833333333333
ETAA1	-0.562
C14orf131	-0.0862
AKT1S1	-0.09075
SLC12A5	-0.76075
C9orf164	1.32975
NRIP3	1.15375
NOS1AP	-0.194
TMEM121	1.29375
SAP30BP	0.0081
DGCR6	0.0995
WDR76	-1.52175
FAM82B	0.31525
LOC606495	-1.726
MAP9	2.57825
BCDIN3D	0.63
CXorf36	2.64983333333333
DSCR3	-0.2963
ZFAND3	1.713
C7orf43	0.232666666666667
SPSB3	0.3386
C19orf19	0.6845
FAM133A	-2.968375
C12orf25	-0.2165
SLC39A3	-0.123875
DISP2	-0.67125
PI4KAP2	-2.73
MKRN3	-1.97933333333333
ADAMTS13	-1.027
CBLN3	-0.1157
TTYH1	-0.454333333333333
C3orf18	-0.02325
FLJ13236	-0.3095
ZMYND12	3.579
C18orf25	1.305125
GLB1L3	-2.08
ATP13A5	0.902
RANBP10	-0.2775
CD96	0.0978000000000001
DENND1C	0.254
RBMS3	0.3445
SLC41A3	0.6555
DGCR6L	0.103
TMEM128	0.596166666666667
CSNK1G3	0.381928571428571
MOBKL2C	1.04725
TSPAN6	-2.481875
MATN2	-2.4411
MSL2L1	0.424333333333333
ST6GALNAC2	0.396333333333333
FGFBP2	-0.652875
FGL1	-5.923
MPP3	-2.58466666666667
ARHGEF6	2.60083333333333
TGFBR2	-0.24025
ACMSD	-0.75825
IL33	1.97825
C9orf5	-0.340833333333333
DEAF1	-0.5652
AMN	1.026
DEFA6	-0.245875
RNF212	-1.32725
METT5D1	-0.657666666666667
CIB1	0.4743
TSSK1B	-1.25025
[truncated: 15,816 more rows]
