# Supplementary material for: iGC—an integrated analysis package of gene expression and copy number alteration
Source: BMC Bioinformatics. 2017 Jan 14;18:35. doi: 10.1186/s12859-016-1438-2 (PMC5237550; doi:10.1186/s12859-016-1438-2)
Supplement: Additional file 1: — The source codes and example data of the package iGC in R. (GZ 2818 kb) [file 12859_2016_1438_MOESM1_ESM.gz › iGC/inst/extdata/GE/US82800149_251976012503_S01.tcga_level3.txt]

Hybridization REF	TCGA-A2-A0EU-01A-22R-A056-07
Composite Element REF	log2 lowess normalized (cy5/cy3) collapsed by gene symbol
ELMO2	0.936833333333333
CREB3L1	0.59725
RPS11	0.418
PNMA1	0.8765
MMP2	0.312333333333333
C10orf90	-2.3315
ZHX3	0.0106666666666667
ERCC5	-0.467
GPR98	-0.17525
RXFP3	0.0715
APBB2	1.15025
PRO0478	-0.980625
KLHL13	-4.00175
PRSSL1	-1.17083333333333
PDCL3	0.826
DECR1	0.062125
SALL1	-3.45016666666667
CADM4	1.215
RPS18	-0.333214285714286
HNRPD	-0.162916666666667
CFHR5	1.1156
SLC10A7	0.13075
OR2K2	1.6705
LMAN1	-1.565625
SUHW1	-3.9755
CHD8	-0.3474
SUMO1	0.4014
GP1BA	0.2889
DDB1	0.235666666666667
MYO9B	-0.2365
MMP7	5.80375
CRNKL1	1.359375
C9orf45	-1.5385
XAB2	0.9265
RTN1	2.06575
KLHL14	-1.921
TBX10	-1.3425
CENPQ	-1.2335
UTY	-1.55527272727273
ZBTB12	-0.614
DTNBP1	-0.163
KBTBD8	-2.15
ZEB1	0.669333333333333
ZG16	3.018
MIER1	0.9757
ADAM5P	0.1205
CHD9	-0.2519375
STK16	1.49925
KIAA1486	-0.8885
TOB2	0.286083333333333
BANK1	1.88125
OR2V2	0.31525
GRM2	-0.0411666666666667
PROSC	0.768375
SPIN2B	0.773
PIR	-2.16622222222222
IPO9	-0.7215
EVC	0.681666666666667
CXCL13	4.04183333333333
KIAA1199	-1.537
SORL1	1.00375
NAT10	-0.61425
CHD1	0.10275
SYN3	-0.31475
SLC22A2	-0.334
SERPINF1	-0.299833333333333
WDR34	-0.407
OR7A17	0.042
C9orf11	-0.374
RNF216L	-0.2665
LHB	-0.297
STK25	-1.3545
TAOK3	2.08225
LOC152573	-3.39875
C3orf39	0.607
C14orf108	-0.2294
CDC25B	-0.942727272727273
BMP3	0.109
TMEM180	-0.219
MAP1LC3C	-0.30675
CRYGC	-0.5785
POU3F1	-1.2195
C20orf32	-1.4115
CCDC95	-0.0955
HIGD1B	4.1945
USP6NL	-0.5115
ABCD4	-0.736166666666667
DIMT1L	-0.61475
TEK	0.5645
SLC25A46	-0.07625
LARP7	-1.217
CD160	0.619333333333333
MT1JP	0.564
PHF20	0.4924375
CPNE4	-2.21666666666667
GTPBP1	-0.670714285714286
RAB33B	0.553
ALDOC	-1.42975
ZNF212	-0.319
NUDT1	-0.249
RFPL2	0.06175
ZNF83	0.772333333333333
GDPD5	-2.28625
PDCD4	2.45405
CEP350	-0.039
OR10A2	0.03525
CST7	1.073
CIAO1	-1.1565
SELL	0.9585
OR8J3	0.2435
LTBP4	-1.1395
SIRT6	-0.0185
CCL19	4.6755
PPIL1	-0.8445
GBP7	0.5855
STK17A	-1.07
ABR	0.99725
OR9G1	0.797
FOXE1	-1.12975
CNGA3	0.3835
GML	0.0505
CD38	-3.86875
ZDHHC6	0.1645
NEFH	-0.73
CTDSP2	0.949
PGBD5	0.4055
CCNY	0.163357142857143
RMND5B	0.745916666666667
ZNF257	0.299
FLJ22167	-0.18
EXOSC7	-0.243833333333333
ROR2	1.6355
MAOA	0.364875
TNNT3	0.877166666666667
GYPC	-2.073
C7orf33	1.325
PLIN	3.30466666666667
LOC90826	-0.1105
RNF4	0.4111
F8A1	0.608166666666667
PLEKHG4	-1.65425
GRB2	0.76065
HIST1H2AD	0.02
DUS3L	-1.10633333333333
EIF1	-0.109833333333333
RP5-1077B9.4	-1.38683333333333
FPGT	2.19425
GDF10	0.0408333333333333
COQ9	-0.518
GCC2	0.203714285714286
RARRES3	3.19175
PLXNA1	-0.6925
KIAA0100	-0.0349
PMF1	-0.4985
FNDC1	5.056
HS2ST1	-0.430416666666667
CRELD2	-0.31075
C8G	-2.158
CD82	-0.35775
LIM2	-2.0435
UNQ6490	0.426
MMP16	0.51175
DRD3	-0.2985
C5orf26	-0.99475
C11orf73	-1.21625
PTP4A2	1.012125
OR4M2	-0.0265
HPCA	-0.7875
SEC14L1	-0.954166666666667
CHFR	0.06275
EMILIN1	0.841875
NDUFS4	-0.07775
COL18A1	-0.561625
PDZD3	-0.3698
C9orf16	-0.385666666666667
ERBB2IP	0.617333333333333
EMX2	4.06125
FUS	-0.285
TF	-4.3112
CLCN4	-1.111
CXorf56	1.1185
C11orf72	0.10125
ELAC2	-0.143083333333333
NPR1	-1.5605
ASS1	-3.23133333333333
USP42	0.469125
POLR2J	-0.856
SEC23IP	1.08333333333333
UQCRC1	0.04475
LOC729603	-0.964
C1orf71	-0.07575
POLG	-2.1595
ADAM23	-3.24475
TFR2	-2.22425
RICTOR	-0.3699
MGC39606	-0.55325
C19orf55	-0.193375
SNAPC1	-1.51283333333333
GNA11	1.02775
CCDC52	0.600833333333333
FSIP1	6.2395
UPF3A	0.089625
IGSF11	-1.337
LAGE3	-1.084
CHST6	-1.708
UNC13B	-0.3045
TTLL4	-1.679375
ZNF687	-0.31625
SDC2	-0.2308
COX7A2	0.448
LAMB4	-0.26625
FAM24A	0.43
LRRTM3	-1.3335
GPHB5	-0.28525
OR4C13	-0.1305
EIF3EIP	-0.829071428571429
HABP4	-0.475
TMEM125	3.54325
CNTN2	-0.335625
ASNSD1	-0.0705
FUT4	-0.525
ACF	-4.24725
LOC158381	1.2945
CDH8	-0.268
AGPS	-1.91366666666667
C4orf18	3.72075
PECI	0.0995
UNG	0.708375
GSTP1	-2.924625
DCUN1D5	-1.16516666666667
DKFZP564J0863	-1.332
SLC9A3R1	1.263
BCDO2	0.688
CHMP7	-1.192625
REM2	0.1595
DNHD1	-0.784375
FKBP4	-0.19275
ZNF350	2.66475
MGC11102	0.436125
BST1	0.7945
KISS1R	0.0675
NCR2	-0.3345
DEFB125	1.785
UBE2W	1.889375
KRT15	2.2145
C10orf99	0.2615
SCN11A	0.0835
GFI1	-2.527
RDHE2	5.10916666666667
FHL1	-0.702666666666667
OSGEP	-0.675
GATA1	-3.46533333333333
SMC6	-1.3235
TTTY14	-1.838
LPIN3	-0.2305
RPL4	-1.0901
RBPMS	-1.0181
PRPF3	-0.418166666666667
EMR1	-2.3735
SPATA19	0.496
XCR1	2.578
IRX3	1.5066
RBM6	-0.84075
KLF4	-0.3176
UNC5CL	2.3255
SEBOX	-0.4865
BTK	-0.652
KRCC1	0.54325
C6orf27	0.2585
SYTL5	0.613
PRND	1.30675
LOC653319	-1.9875
PIGL	0.593125
HUS1	-0.916833333333333
SFRS6	-0.216666666666667
C17orf77	1.335
UIMC1	-0.3175
FXYD2	-2.2355
LOC283152	0.023
ZNF667	-1.636
ZCCHC12	-0.637
TFEC	2.7103
ATP7B	0.271666666666667
POLD2	-1.4865
RG9MTD1	-0.14575
ACOT2	0.351666666666667
HIST1H4I	-0.4795
PPARGC1A	-3.6609
ETFA	-0.9939
POLRMT	0.04475
ZNF146	0.821125
MIA2	-0.856
KLHL6	-1.56683333333333
HOXB5	-0.831
NENF	0.246666666666667
CUGBP1	-0.066
PRSS22	1.1125
CASC4	1.9032
CUL4B	0.1438
CENPJ	-1.5337
PITX1	-0.9795
FLJ31033	1.4925
CELSR3	-2.18916666666667
ZNF568	1.08075
ITSN1	-0.0948333333333334
EHBP1L1	-1.54416666666667
C19orf2	-0.07575
DCTN1	-0.52975
LIN28B	-5.096
TNKS2	0.408
C1QBP	0.29225
CADPS2	0.58575
SRMS	0.66875
GJA9	-0.539666666666667
MGC24975	-0.465833333333333
TRIM45	0.00899999999999999
TSP50	-0.03925
TCP1	-0.98275
TMED7	0.293
CMA1	1.596
CENPL	-1.017
PTCRA	-0.708
FST	-3.285
VWCE	-3.74025
PAWR	0.70625
ABCC12	-0.278333333333333
LDLR	-1.7149
ASTN2	-0.1044
LOC441212	-0.76425
GPATCH8	0.09
TANC2	-0.841083333333333
KIF4A	-1.78925
C18orf18	-0.96375
PGM1	-1.4355
KIAA0258	0.80425
CPD	1.33225
SNCAIP	-0.6995
DCT	-4.51333333333333
HLA-DOA	2.59077272727273
OR11L1	0.5775
UPK1B	-0.509
DNAJB4	0.061875
UGT1A8	-1.2645
HIST1H4L	0.095
PECR	-0.756833333333333
HSPA2	2.25275
WFIKKN1	-3.204
SERP1	1.439875
SYDE2	1.98475
TACR2	0.327
NUP85	-0.55625
CD177	-0.353166666666667
LGR5	-2.50616666666667
PIGG	-0.3255
PTHR1	-1.9305
RAB5A	0.5898
FLJ13224	-1.0795
USP9Y	-2.5616
C7orf53	-0.723
LRP1B	-1.2455
XAF1	2.328
ABCG8	-0.018
ANKDD1A	-0.290833333333333
DAND5	-2.725
SPAG6	0.489333333333333
LINCR	0.9175
ZDHHC22	-1.51625
CCDC60	1.507
THOC7	-1.39833333333333
TCTA	1.2045
OR8K3	-0.37375
NY-REN-7	-1.362
B2M	1.18483333333333
C6orf141	-0.616625
LPPR4	2.3
SQLE	-0.542125
SEPHS1	-0.439
BTBD14B	0.476785714285714
PLRG1	-0.5725
SPG7	-0.532125
ZNF614	0.234
PARD6G	0.4235
INPP5B	-1.8703
GRPEL2	0.28425
PPID	-0.8003
TRIM56	-0.69225
UBE2J1	-0.31775
IL20RA	1.09725
LOC387856	-0.77675
C1orf107	0.410916666666667
UTS2R	-0.06025
C19orf22	0.6255
SAFB2	0.49475
KIAA0652	0.0345
KLRG1	-0.833333333333333
MS4A8B	4.6755
FRAG1	0.525
KIAA1546	0.0635
E2F4	-1.331
CLEC4M	0.217
BTBD14A	-1.1525
KIAA0999	2.1125
GYPA	-4.183
TAC1	0.7609
TRAIP	-1.534
KIAA0232	1.1925
ERCC8	-1.068625
GPX4	1.1605
KIAA0368	0.188875
GPR157	-1.16833333333333
CTAGE4	0.375
C9orf30	-1.77983333333333
OR52A1	0.332
HSP90B3P	0.242
ALG9	-0.1797
BTBD10	1.625
SDK2	-0.6605
BAIAP3	1.60675
RABGGTB	0.261875
ANKRD40	0.0343333333333333
KRT74	0.7925
CALCOCO2	0.459428571428571
SNCA	-3.4975
TMSL8	-4.422625
C2orf53	-0.243
ESRRB	-0.269
ARHGAP26	-2.308625
TDRD9	-2.9015
HRAS	0.119333333333333
KLRC4	-0.9985
JAGN1	-0.6185
BSDC1	0.8275
RNF43	0.8856
NDUFAF1	1.14925
PHF12	0.388666666666667
OR1L3	0.39125
FOLR2	1.311
LYZL6	-0.291666666666667
tcag7.1260	-2.8035
WSB1	-1.27533333333333
PROS1	-1.3601
OSTN	0.227
PSMB8	0.101
SOCS4	-0.403625
DDIT4L	0.299
MAS1	-1.435
MGC34796	1.356
CSHL1	-0.208833333333333
TBCCD1	-0.0318333333333333
ZBTB7C	0.285
AP2S1	-0.4675
P15RS	-0.0314
VAT1	-0.247
SHANK3	0.230666666666667
TUFM	0.0443333333333333
THEG	-0.63975
KRT34	0.17175
SGSM3	-0.4595
TOMM22	-0.689125
SOCS3	1.66833333333333
CPO	2.5135
POP4	0.66675
BHLHB3	0.33425
MALL	1.6925
OR1B1	0.0885
PARK2	0.0545
GPR124	0.635375
LCE1E	-0.356
RUVBL2	-0.63825
CGRRF1	-0.0132
ACPL2	0.797
WNT10B	-2.8405
BAIAP2L2	-2.3995
ISCA1	0.376
C1orf125	0.1285
RPAP1	-1.01525
RAI16	-1.04866666666667
RPL27	-0.47325
NLRP9	-0.0545
EPN1	-0.0555
LOC388610	-0.558375
SLC35A1	0.3208
GAL	-4.794
SLC14A2	0.09825
RDH11	-0.7455
FAM138F	-0.6745
AUH	0.82175
FLJ40243	0.3515
C14orf129	0.2365
MBD2	-0.245666666666667
ABHD14B	0.16725
PIGT	1.01775
ALS2CR4	-0.694
ALAS1	0.0105
FOXO1	1.50033333333333
CRLF3	-0.321375
C20orf107	2.6005
FARS2	0.433
CCDC28A	0.6925
NPHP3	-1.28125
OR13F1	-0.117
TSEN54	-0.4645
DEFB106B	-0.104666666666667
OR8B4	-0.075
STH	2.233
ZC3H14	-0.63725
CBX2	-0.538
TMEM49	-0.23
C6orf21	0.2715
FLJ20920	1.38225
CRTAP	-0.402428571428571
DDX50	-0.011
STYXL1	-0.49225
BLVRB	0.954
LOC147650	1.58983333333333
MMP24	0.331
GRID1	1.39
BANF1	-0.452166666666667
CTAGEP	-0.0565
HMBS	-2.01275
SLC25A24	0.768333333333333
C14orf50	1.545
MRO	0.397833333333333
SLC25A15	-0.17975
FAM84B	2.3274
TDP1	-1.684
C16orf78	-0.285666666666667
C11orf57	0.489375
RFK	-0.185875
ZFYVE9	0.33975
STCH	-1.3022
WIBG	1.12925
LOC283871	0.637666666666667
GBA2	-0.8021
NDUFB3	-0.0695
HSD17B13	-1.0915
GRIN3A	0.537666666666667
FMNL1	-1.58266666666667
SEPT7	-0.0578
GNLY	3.382
GRAMD1C	2.088
ZNF165	1.17125
USP38	1.8235
FAM83A	-3.597
C14orf24	1.16833333333333
ARMCX3	0.461625
ARHGDIB	0.801
AK1	0.250125
KIAA1045	0.589
DNAJB13	-0.533333333333333
NEU2	0.165
HIST1H4B	-0.802333333333333
FAM20B	-0.4944
HES2	0.462071428571429
FAM73B	-0.7667
LOC388381	1.225
INTS7	-0.810636363636364
AMPH	1.0785
ZNF775	-0.383
UCKL1	-0.726166666666667
C10orf97	-0.00674999999999998
C1orf161	-0.7705
ALDH1L1	-1.82725
FLJ39378	0.255875
SLC23A1	-3.0915
RBM4B	0.2675
THAP4	-0.208666666666667
OGFRL1	0.691
KIAA0831	0.33075
PPP1R15A	-0.0166666666666667
C1orf96	0.258928571428571
C12orf11	-1.33775
BMF	0.276
MAN1A1	-0.144625
KIAA1600	0.649666666666667
NLGN4X	-1.2785
ALOX12	-0.808333333333333
RB1CC1	1.0093
NEIL2	-0.3693
EIF4E	0.244136363636364
ABHD5	-0.1565
EXOC4	-0.6215
CIP29	0.582
BATF2	1.09075
SLC29A4	-1.392625
HTR4	0.2975
EMB	-2.33025
TRAF6	0.71675
LMNB1	-0.748
FAM19A5	-1.27
SHE	1.0405
PIK3C2B	0.8025
C15orf15	-0.372
USP15	0.7311
TCEAL2	0.83825
C5orf39	-1.27666666666667
PTGER2	-1.52575
SLC31A1	-0.441625
IFT172	-0.5715
ADAM29	0.512
GFOD1	-0.34225
ST7L	0.393666666666667
C15orf26	-3.38325
PKN3	-2.12725
CNTD1	3.41716666666667
COMMD1	-0.467625
NTRK2	2.29466666666667
FOXN3	0.03175
MFGE8	-1.5284
PFKFB2	0.762833333333333
TAS2R4	0.4055
ENTHD1	0.811
PRMT5	-1.29125
MGC16384	-1.101875
LOC442229	-1.136
TSKU	0.3035
KRTCAP3	2.22175
PDLIM1	-0.0272
KCNS2	0.6275
RNF126	-0.172333333333333
CEP63	0.44625
CLIC4	0.557375
hCG_1990170	-1.39425
ACR	0.4043
KLK7	-0.54875
ALOX5AP	2.494
RIPK3	4.04325
TAS2R9	0.1225
C19orf18	2.5075
BIRC6	0.284928571428571
ZNF16	1.398
RFT1	-0.76225
SLC8A2	-1.59425
TACC1	-0.5295
ITGAD	0.410333333333333
SAMHD1	0.73625
SH3PXD2B	1.0986
EPC2	0.71925
C20orf85	3.197875
ATP13A2	-0.0593333333333333
KRT4	0.299375
CAPNS1	0.1475
MDM2	0.57925
PCDH20	2.9365
KCNK9	0.516
OR2C1	0.1595
KLHDC3	-1.23633333333333
IPPK	1.5225
EFHD2	-0.59525
GALR3	0.0845
NBEA	1.112
ABCA6	2.1484
CLDN3	2.181
AKT2	-0.330357142857143
EGFR	-2.7778
RBM16	0.965
ZDHHC3	-0.5
SLC25A4	0.199666666666667
CYB5B	-0.91
CPXM1	-0.40725
NDRG1	-0.499384615384615
FLJ43826	-0.36875
OR5L2	0.6964
FARP2	0.3347
MRPL46	-0.646
LDHAL6B	0.397166666666667
MAPKAPK3	-0.529833333333333
NCAM2	-3.4875
PRKD2	0.385666666666667
ZFP36L1	0.3682
CYSLTR1	2.0675
OR4C3	-0.60575
HIST1H2AJ	4.0465
CCNB2	-3.01844444444444
ZNF10	0.292875
TMEM175	0.2165
FAM134A	0.5705
TIGD4	0.1915
PCNP	-0.30575
MGC39715	0.53575
LQK1	-0.86075
CREB1	0.6724
TMPRSS3	-1.77625
C4orf32	2.032125
LAT	-1.85616666666667
KCNA3	0.19
SKIV2L2	-0.47225
ROPN1B	-4.951
tcag7.23	-0.3065
CDT1	-3.16675
ZHX2	1.2435
CD28	-3.604
ZNF624	2.177
SEPT2	-0.00400000000000001
SOHLH2	-2.29871428571429
MCOLN3	2.118125
UNQ1945	-0.148
MASP2	-1.5385
ZNRF3	0.9341
GPATCH3	-0.31575
AGL	1.139625
QRICH2	-0.738
PSD4	0.8175
CCNB1IP1	-2.318
ENPP7	0.47575
OBFC1	-0.08625
KCNG3	-1.68833333333333
C14orf79	0.156166666666667
ENPEP	1.81583333333333
SCT	1.199
SKI	0.355625
SEC61G	-1.5325
CAPN11	-0.453
ATXN7L3	-0.1145
DBNDD1	-0.339
FAIM	0.45425
ANKRD36	-0.2815
GABRP	-0.0648333333333333
TACSTD2	1.31533333333333
EIF3J	-0.28475
PPP2R2A	-1.979
TEKT4	-0.665166666666667
PVALB	-3.6795
F10	-3.005
FAM134C	0.9413
COMP	4.274625
EFCBP1	-3.17813333333333
SCLT1	0.1015
TAL1	-1.3628
ACSL1	1.6515
ABCC5	-0.525416666666667
ABL1	-1.15744444444444
RBBP7	0.965083333333333
PTPRG	-0.490875
NCOR1	0.5475
SPINK4	-1.46466666666667
TXNRD1	-1.2211
TNRC15	1.05075
C9orf138	1.141125
UBE2H	1.815
BRDT	4.46216666666667
C8orf31	-0.34775
CCNE2	-0.550636363636364
SLC6A8	-1.098125
CALCR	-4.5855
PPP1CB	0.153416666666667
ABHD8	0.00725
ARF5	0.4445
SLC24A4	0.5445
CCT3	-0.665
ZNF121	0.61875
SLC3A2	-0.1051
OR13A1	0.6825
SLC5A10	1.57175
RAD50	0.67975
IER5	0.055
MTHFD1L	-2.399
MBTPS2	0.231
MVK	-0.073125
NCL	-0.4411
PSMD10	0.4705
MOBP	0.4595
FLJ32894	-0.939
HRH1	-0.550333333333333
C5orf30	3.1835
NUDT16L1	1.4743
RASGRP3	3.536
PRKRIP1	-0.8776
CCDC75	0.344
LOC253970	0.925
KIAA1239	-0.22125
MED21	-0.36575
SYT11	-0.312583333333333
NTSR2	-0.1375
EGFL11	0.684
CXorf59	1.399
OR2A25	0.4095
SPTBN2	-2.50025
LRMP	-2.1835
RNF111	0.25375
PTH	1.1105
LOC619208	0.756833333333333
KIAA0895	2.0605
RANBP5	-1.190875
P2RY10	0.637
NME5	4.09216666666667
DDX21	-0.34325
LRSAM1	-0.8105
HDAC11	1.4195
VMO1	0.60575
NOLA2	0.0523333333333333
ADAR	0.146666666666667
MTO1	-1.44033333333333
SF4	-0.0216666666666667
P2RX1	0.0375
HBM	0.13
EN2	0.4045
C14orf172	-0.19575
TM9SF2	0.4147
INHBE	-1.47666666666667
TCTE3	-0.578833333333333
TOX2	-3.72325
CTAGE3	0.5945
HBB	3.8668
MED15	-1.2815
CASR	-0.61325
C6orf66	-1.06866666666667
MTPN	0.0955
UNC50	0.04875
C21orf33	-0.32475
IRF2	1.057625
PGR	3.12533333333333
GPR84	2.79275
CROCCL1	-0.9095
SRPX	-2.11625
BRE	0.0233333333333333
FGF10	0.8305
SDC3	-0.448666666666667
ZRSR1	0.702333333333333
DKFZP434P211	-0.448625
SOX6	2.554
RPUSD2	-0.45875
C14orf173	-0.295083333333333
MAPK11	-0.229
TBC1D22A	-0.209
FAM123A	-1.1165
COL4A6	-4.3405
TOMM70A	0.295
NAB1	-0.76175
MGC16385	-0.198125
TSPAN18	-0.067
MED31	0.3435
PLG	-0.54525
CAPSL	4.161
ZNF532	0.5927
ASB14	-0.1575
CA8	-2.556
NUDT16P	3.36633333333333
SLFN11	-1.142
LRRIQ2	0.182625
NOL7	-0.06
BRMS1L	-0.44125
JARID1A	0.602166666666667
PANK2	-0.1485
ICAM3	-0.33175
MDS1	-0.54375
TAF8	-0.647
RNF139	1.574
ZNF594	0.619666666666667
ADAM8	0.98425
SFTPC	-0.632625
MAN2B2	0.9605
RGS12	0.560625
EIF1AY	-4.79716666666667
LRRIQ1	-1.22433333333333
GPR150	0.05
CCDC21	-0.518333333333333
PRRG3	0.178
SAA4	-3.96125
RAPGEF5	1.3535
ZCCHC2	0.1625
MGC39372	-0.0265
PPP4R2	0.9575
CDCA2	-2.67716666666667
OR4D5	-0.0770000000000001
PTGFRN	0.2422
SIGLEC5	-0.544
C19orf61	-0.429
NMUR2	-0.5005
KIAA1586	-0.995333333333333
DAGLA	0.965333333333333
CHCHD6	-0.09775
GPR32	0.6875
NEUROD6	-0.300166666666667
SLC2A4RG	0.484125
CA5B	0.32775
FBXL3	1.4515
MPHOSPH9	-2.0005
HMG2L1	0.681
HCN4	-0.4455
CEACAM19	-0.43075
SH2D4B	0.347
HFE2	-0.8065
TGM4	0.4334
LYPD2	0.8255
TBC1D15	0.23225
MRPS21	-0.4127
NONO	-0.5168
CLEC5A	0.88475
ITCH	0.5625
MGAT3	-1.19
MBP	-0.349833333333333
RPP25	-1.50775
SOSTDC1	-1.7105
HRC	-1.83025
TRIM48	0.0515
TMEM133	0.06825
ECEL1P2	-1.8325
HOXC11	-1.5825
DOK5	0.14625
HELZ	0.205
LOC348180	-1.03025
MGC33894	-0.13
ADRB3	0.1795
DMD	-0.599916666666667
PTRH2	-0.52475
MPEG1	3.03816666666667
NDUFA12	0.312166666666667
KRTAP2-4	-0.554666666666667
STAMBPL1	-1.38333333333333
ADCY2	-0.130833333333333
UNQ6125	-0.77
KLHL20	0.4685
SRM	-1.91
OTC	-0.29325
TMIE	-0.3695
SNX8	-0.04025
LIPK	0.669
CHURC1	-0.0820833333333333
KLC2	0.3615
HDAC1	0.1105
FAM128A	0.0671666666666667
FNDC3B	-0.9891
MTCP1	-0.273333333333333
WFDC10B	0.8883
PCDHGB3	-1.055
ATRNL1	-2.1672
CAV2	-0.77125
MED26	0.432333333333333
DUS1L	-0.263
CHRM3	-2.148
NEK9	0.23625
WARS2	-0.76675
TBX22	-1.937
TOMM40	-0.6945
RP6-213H19.1	-2.1425
TUBGCP5	-0.197
IGSF6	5.34925
TPPP	2.7725
UNQ6190	0.4435
GSTM5	2.32825
BTD	-0.1825
PDCD1LG2	-0.415166666666667
SNRPB2	0.2695
ERICH1	-1.776625
APOA4	-1.981125
HOXA11	-2.6585
NARG1	-0.142125
MKX	-0.6725
RAB28	0.153785714285714
PKP3	1.25475
SH3GL2	-2.745
CTSO	3.769
RPN2	0.6986875
IL28RA	0.0568333333333333
SFMBT1	-0.177
WDR57	-0.39
FER1L3	2.2725
HSF5	0.56775
TTC9B	-0.232
C4BPA	-4.40466666666667
ALB	-4.53185714285714
SORBS3	-0.93
UPF2	-0.084
JPH1	0.7755
AGBL2	1.39075
DOPEY1	2.1965
TERF1	0.491416666666667
KIF22	0.16
NINJ1	0.527
SEC61A2	0.29225
HIST1H1D	-0.0991666666666667
SFXN4	-0.141875
UCP3	-0.1037
ZNF703	2.04316666666667
MYL6B	-0.0375
TREM1	1.36525
OR52E6	0.152
CKMT2	1.418
HLA-C	0.981625
SLC13A3	-1.3425
TIMP4	-1.29525
SLIT2	2.04175
RSF1	0.680611111111111
LONRF1	-1.38557142857143
MON1A	-0.782166666666667
CACNG6	-1.75333333333333
DPPA4	-5.77716666666667
ZSWIM3	0.57775
ZNF804A	0.2685
CCIN	1.81675
SLC25A31	0.8105
KCNMB4	2.74825
RABL5	0.582125
GALNS	-0.5958
STX6	0.606
HIST1H1C	-1.86966666666667
CIDEB	-0.19125
CASP4	-1.307
PDK3	0.0449
KCNJ11	1.9895
TPR	-0.505
ZSCAN20	-1.357
MTX2	0.4495
HIST1H2BH	-0.71375
LOC283767	0.9065
LYRM7	-1.70405555555556
BRD3	0.5025
HIST1H2BO	-0.96575
MAGEB10	-0.408
SLC45A1	0.9415
SERPINA3	0.43875
KIAA0143	1.61725
KCNJ16	-0.209833333333333
KRT79	0.57675
FABP2	-2.50266666666667
NUT	-0.89425
ZNF57	0.06125
FBXL4	0.61475
CLEC9A	0.392
UGT8	-1.79083333333333
BMP2K	0.48225
MAPK4	-4.22875
SLC25A23	-0.2224
HINT1	0.2908
KRTAP13-1	-0.292
SFXN5	1.0571
CHCHD2	0.559416666666667
FAM3D	0.4075
NDP	0.92125
RHOBTB1	1.07366666666667
SLC4A4	-1.986875
RPL38	-0.136
HTF9C	-0.579333333333333
AP2A2	0.14475
ZBTB46	-0.493
MAP7D1	0.114
AOX1	-1.48316666666667
CYR61	1.04608333333333
DTNA	1.11985714285714
JRKL	-1.34225
TMOD3	-0.075
EEA1	0.9035
ADCK5	-0.14975
IL1R1	1.25883333333333
KLK3	0.377214285714286
HRSP12	-0.05925
KTN1	0.32525
LOH11CR2A	1.4325
RELL2	-0.88125
MAB21L1	0.75075
C20orf59	-1.00283333333333
PHKB	1.05975
ADAM2	-2.02116666666667
TBC1D8B	1.52116666666667
FAM13A1	-1.7573125
LAPTM4B	-1.35291666666667
LCN8	-0.451
TMEM147	0.802
SYT4	0.2254
XPO7	-1.9445
C9orf62	0.3845
GPR75	0.304
TRIM5	0.044875
APOC1	-2.04366666666667
RNASE4	-0.174333333333333
PARD6B	1.026875
ARID1A	0.1345
TPD52L3	0.436444444444444
RRAGB	2.309
RCN2	-0.125833333333333
HIST2H2BE	-0.6694375
STARD7	0.07525
SHMT2	-1.97075
KIAA1751	0.318
MLYCD	0.01275
LOC162632	-0.1931
UQCRH	-1.2795
RP11-217H1.1	1.1188125
SDHA	-0.9485
NCLN	-0.5405
ZNF17	1.0635
RCBTB2	-2.01025
VEGFB	-1.2872
RP4-747L4.3	-0.785
COLQ	-0.035
MPN2	-0.787666666666667
DRG2	0.0755
KLRB1	4.016
ALPK2	-2.51
DNASE2B	0.31625
FLJ23834	-0.225333333333333
AXUD1	1.1665
SAFB	0.1585
NSUN4	-0.65475
RFX2	0.244833333333333
MAPK8IP1	-0.135166666666667
FANCD2	-1.08185714285714
ANKZF1	-2.14183333333333
C19orf50	-0.54475
DUSP8	0.704875
SENP5	-0.043875
NFKBIL2	-0.529
LBR	-2.700875
IGFL1	2.85
LZTS2	0.392375
IL2RG	-1.179625
CCDC51	0.07675
KLF3	-0.25675
ANKRD37	-0.569
KCTD14	0.830333333333333
FZR1	0.523333333333333
SLC44A4	3.4038
ESPL1	-1.259625
GMPR2	-1.1542
TBC1D19	-1.029
ERGIC1	0.0908518518518519
ERBB4	3.6613
TSPAN32	-0.208083333333333
MAP4	-0.123125
GPHN	0.43025
SLC6A2	-0.380571428571429
HIVEP1	0.595
DFFB	-0.2132
EIF4EBP2	-0.2395
DMRT1	-0.767666666666667
HSPB6	-0.286
IER2	1.11633333333333
AIFM1	0.648
WWC2	-1.0229
MRPL4	-0.713
FLJ21062	0.7045
EPB41L4A	1.85458333333333
SH2D6	0.25875
TAF4B	-1.7205
GAL3ST3	0.088
MALT1	-1.398
RTDR1	0.029
ARVCF	0.199
MEX3B	-1.78816666666667
FBXO16	-0.633
KIF7	0.41025
C1QC	3.78433333333333
ZNF783	-0.9275
ZNF85	0.95025
MMP13	5.555
KIAA0329	0.515625
RTP3	-0.285
ZBED3	-0.1505
CLGN	-5.182
SLC25A37	-2.91325
hCG_18290	-0.81175
OR5AS1	0.6765
SMARCC2	0.151666666666667
FAM109A	0.263166666666667
CCDC12	0.15175
USF2	0.5023
DEPDC7	-2.5135
C20orf24	0.172
JMJD3	1.048
DSP	2.6815
SLIC1	0.299875
FAM20A	0.309375
IRF2BP2	-0.038375
ZNF230	0.8865
MSN	-1.09421428571429
SLC9A5	-2.6145
EPDR1	-2.0808
MUSK	0.1142
ZNF434	0.7915
SMARCD1	-0.846
ZFP106	-0.4565
ZNF347	0.6387
GTF2E1	1.09425
RY1	-0.2295
ATAD2B	0.207375
ARHGAP17	0.89
KCNIP3	-0.6855
SFPQ	-0.00137500000000002
GFRA4	0.0711666666666667
AKR1B10	-3.959375
TIGD6	1.03216666666667
RGS16	2.436
URB1	-0.968666666666667
OR4C46	-0.7978
TOP3B	-1.35675
NFATC4	1.2555
CA14	-2.83475
BMPR1A	0.795166666666667
SNRP70	-0.670875
PRL	-0.6243
C6orf130	-0.29375
STAG2	1.07425
CD55	-0.558071428571429
RPS23	1.376
SSX2	-1.869
FDPSL2A	-1.1915
FBXO27	1.892875
SYNGR3	-0.9625
TMSL3	0.82175
EML1	-0.627
NUP93	-0.842916666666667
SMAD3	-0.0317
KIAA1189	1.27416666666667
HNRPUL2	0.749666666666667
TBC1D12	1.18983333333333
C16orf24	1.55775
MRVI1	2.54433333333333
ZNF581	-0.425
ELOVL3	0.865
OR51Q1	0.58975
CACNB3	0.253166666666667
GALNT13	-0.25025
C10orf84	1.9159375
NEDD4	0.3849
SPO11	0.9335
OR5AU1	-0.168
NEK4	0.504214285714286
PRKAR2A	-0.085
IHPK1	-0.314166666666667
ATP6V0B	1.011375
CACNA1E	0.217
CEACAM8	1.0934
PEX14	-0.314
FLJ12993	3.5295
ZBTB38	0.258416666666667
PCTK2	2.11566666666667
LRRC16	0.0914
FBLIM1	0.360833333333333
FYCO1	0.87575
RP5-1022P6.2	-0.66575
CMTM1	0.3695
PLTP	-0.4455
RAPH1	1.129625
DOCK8	1.01525
EZH2	-1.6136
SLC25A1	-1.21083333333333
PLEKHB1	-0.385
GRB7	1.1211
ZFP37	-1.4675
MRPL33	-1.11525
PELO	-0.1835
ARMC1	1.23072727272727
C9orf27	0.626375
FLJ25778	0.388
C9orf37	-1.235
TMEM66	-0.083
SPRN	-0.137875
HBEGF	0.686625
PI4KA	-1.1945
LEPRE1	-0.42575
POU2AF1	-4.516125
MRPL12	-0.635666666666667
REP15	-0.037
ZC3H3	0.5995
RASAL1	-2.08025
DDAH1	1.5965
ACBD5	1.887875
TMC2	0.058
CCDC137	0.137
SAMD13	-2.77916666666667
UGT2B15	-3.23433333333333
TIPARP	0.25325
DNASE1L3	-0.16225
TRIM72	0.143833333333333
DBX2	0.942333333333333
IPO8	0.41075
C21orf88	-0.9986
MAP3K14	-0.33375
LOC51233	0.833833333333333
GGTLA4	-2.14575
PDE6D	0.202
ZNF117	0.72475
CLK2	-1.128625
NKRF	-0.24575
TNFSF15	-0.5549
DUSP2	-0.22425
SECISBP2	0.3275
GABRR2	0.583
PPAP2C	2.0975
LOC51145	-0.202
PAG1	-0.6205
PIK3C3	-0.472
GNG10	0.427
APOL4	0.5758
ANKRD28	-0.425625
STMN3	0.6257
RAB14	0.3905
CDK2AP2	-0.79625
HDDC3	-0.083125
COMMD7	1.0145
CXXC1	-1.04475
HMCN1	-0.0438333333333333
CD40	-0.15
DYNC1LI2	0.03
GDI1	0.78575
LOC646938	0.0295
VSNL1	-1.20166666666667
PIH1D1	0.059
RAET1G	-1.5395
KRTAP5-9	0.04
EFTUD2	-0.10925
ZNF311	0.611666666666667
ATP6V1G3	1.04475
OR2W3	-0.94375
SCN4A	0.12675
MED10	-0.715125
FAM135A	-0.7502
ARHGAP4	-1.7345
EHMT2	-0.800375
UFD1L	-0.761
ERMP1	1.8235
MAG1	-1.67233333333333
THAP8	1.03533333333333
HACE1	-0.260333333333333
FAM82C	0.790333333333333
C3orf20	0.6515
UNC84A	-0.294666666666667
SCD5	0.353846153846154
LASS6	2.806125
LSG1	0.38825
MAL	-5.894
GPR22	0.8365
WDR5B	1.942
ACTRT1	0.2205
C17orf60	-0.797333333333333
GRIN2C	-0.4815
ARMC8	0.164083333333333
SLC47A1	-0.108333333333333
DMPK	0.24475
DHRS13	0.071
SMC1A	0.0993333333333333
KRTAP17-1	0.37025
SMYD5	-1.276
TUSC2	0.4975
CRHR2	0.3955
KIR3DL2	0.535
CCDC104	0.702
ATP2C1	0.340875
CROT	2.486
PABPC3	-0.0973333333333333
EGR1	1.16766666666667
THSD1	0.1375
KHK	-1.094
SLC12A2	0.966125
CD58	-1.24225
STOX2	-0.224333333333333
CCDC76	-0.6875
CCDC48	3.592
DNAH1	0.000333333333333334
ZIC4	-0.85375
OR1G1	-0.045
PSMC6	-0.540666666666667
PROKR1	0.041
ABCB1	-0.593875
TRAT1	-1.049
LLGL1	-0.052
MTF1	1.306
USP54	1.723
PAGE2B	-2.386
ITGB7	-4.3345
CCDC81	0.371
LOC149837	0.64525
SCUBE1	-0.331
ZSCAN10	0.072
HUWE1	0.0425714285714286
CDH17	0.7005
CD180	-0.01225
IL17A	-0.15
TMPO	-0.70625
KIAA1524	-1.80766666666667
HDGFRP3	0.826833333333333
OXCT1	-2.63636363636364
RRAS2	-0.595666666666667
LTBP2	1.729125
SV2B	0.627833333333333
CYP2A6	2.231375
PKD1L2	-1.0825
PPM1M	-0.1375
FLJ22662	3.50333333333333
ZNF502	1.52675
GP6	-0.615
CRYBA2	-1.59175
LEF1	-1.0785
CTPS	-1.85385714285714
EYA1	-4.10866666666667
EPS8L1	1.95975
MAPK14	-0.42025
SERPINB2	-5.2415
GTF2F2	-0.423666666666667
ZNHIT4	-0.463
PLA1A	-1.05175
C20orf114	4.35425
HPR	-4.386
C18orf2	-2.6655
SATB2	-1.89925
KCNJ9	0.828375
MGC157906	0.00750000000000001
MOCS3	0.36325
C17orf71	0.0766666666666667
PPHLN1	0.4216
HIST1H2BN	-1.89225
RAPGEF1	-0.36525
MAP3K8	1.9855
DLG4	-0.367666666666667
STC1	1.99933333333333
CDGAP	1.57225
DDX26B	-1.82675
LOC150223	-1.9755
CPSF3	-1.13316666666667
TMEM14A	0.15025
MYH3	-0.57275
GPKOW	0.20125
SULT1A1	1.48633333333333
SPON1	3.8303
YY1AP1	-0.224333333333333
RAB23	0.9775
PLA2G4A	-4.86475
MAPRE3	-0.198
ZNF516	0.2815
GGPS1	0.29675
EXOC3L2	-0.713125
C19orf42	1.2959
MAP2K2	-0.0533333333333333
HIST1H2BB	-1.13475
RNF19B	1.23666666666667
C6orf128	0.378333333333333
TLR8	1.91975
PCDHA9	0.1875
CARS2	-0.301625
CLUL1	2.32216666666667
RHAG	-4.255
UNK	0.0075
EXOC8	0.6803
C9orf95	0.36525
C14orf143	0.489
MAML3	-0.676714285714286
LDHA	-0.89125
MRPL20	0.44775
KLHDC6	-0.368333333333333
ATP5S	-0.158166666666667
C8orf55	0.07225
PHF19	-3.01214285714286
KRTAP13-4	-0.364
TTC5	-0.36225
XKR5	-0.2775
SILV	-4.42416666666667
TEX28	-0.5315
TCTN1	1.479
CX40.1	0.218
PPP2R5C	-0.17025
C12orf30	-1.7705
CAPG	2.19375
MPZL1	-0.0371
ARSB	-1.5805
TDH	-3.35375
WASF4	0.67325
TSSK3	-1.40366666666667
7A5	-0.135
CRISPLD1	4.983625
MAD1L1	-0.786333333333333
SPIN4	0.804166666666667
AMPD1	-1.823
DPYSL5	-0.208
INPP1	-0.663666666666667
ANKRD11	-0.739888888888889
NPAS4	0.12575
GCET2	-0.5914
RNASE9	0.3995
GUCY2D	1.172
CCDC98	0.40275
FGF4	-0.735285714285714
CPM	1.61066666666667
SLC26A4	-0.1245
PLD5	0.81775
FAM59A	-0.0754
FBXO5	-1.65033333333333
SIPA1L1	-0.04675
DPYS	-0.611333333333333
ATG4D	0.10125
TGM3	0.736
MTCH1	-0.401375
HK1	0.542076923076923
CDC26	-0.530875
GALNT12	-3.58166666666667
LOC339229	-0.0305
MRPL35	-0.522875
ORC4L	0.28975
TNKS	-1.06028571428571
C2orf24	0.138333333333333
ZNF553	1.52233333333333
GGTLA1	2.8972
ZNF497	0.7385
CDY1B	0.951
SLC30A4	1.1295
TUB	-1.7115
ARHGEF18	0.58925
ARRB1	0.90175
KCNK1	-0.64675
EREG	-2.4964
SCAMP5	-0.73425
RUNDC3B	1.32925
ADAMTS20	0.481666666666667
IL17RB	2.99725
FLJ20323	-1.09275
MCAM	0.10975
POLR3E	-1.1695
AQR	0.355333333333333
IPMK	0.49
CDCA7	-3.78375
CAMP	3.01775
GRHL3	1.2485
ADAMTSL2	0.528666666666667
CLMN	0.656333333333333
SSTR3	0.1405
MAGEA5	-2.771
OVOL2	3.81225
JMJD1B	0.93825
RBL2	0.913
PYGO2	0.5525
PPP1R10	0.542333333333333
CSE1L	-1.17533333333333
LCA5	1.5625
RDH16	1.856
ASRGL1	-2.200375
TOM1	0.0721666666666667
PTX3	-4.825
TTC15	-0.2895
SCGB3A1	0.952333333333333
MRPL50	-1.42925
RCAN3	0.9785
SLC26A11	1.192
STYX	-1.12133333333333
CINP	-0.8525
MARCH7	0.0465
PFKM	-1.03333333333333
SGMS1	-0.707666666666667
RIOK3	-0.1721
C1orf110	-0.1735
CES7	-0.134
LOC440248	-0.882
PPP1R12C	-0.12625
C10orf27	0.738
ATG9A	-1.3725
MRPS26	1.256375
TMEM40	0.6645
ELP3	-1.229
ZNF787	0.3584
HIAT1	0.605625
C8orf34	0.832166666666667
MGC4655	-0.3453
PELI1	-0.0843333333333333
PPT1	1.0789
SLC35C2	-0.899
C6orf125	-0.011
MUC4	-1.66683333333333
RFC4	-1.75542857142857
GNB2	-0.158
NUP50	-0.145571428571429
SULT4A1	-2.10266666666667
C7	3.094375
CCDC130	0.266166666666667
ARRDC4	0.1085
RQCD1	-0.79725
GLYCTK	-1.6305
AYTL2	-0.776181818181818
MTUS1	0.2272
LEMD3	0.9895
PLEKHF2	1.87825
HOXA7	-0.537375
GTF3C2	-1.489
DYNLRB2	4.39375
CNOT10	-0.23925
MR1	-0.977166666666667
FFAR1	-0.44575
PRIC285	-0.24975
SLITRK6	-0.264
LIX1	-2.2625
UBE1L2	0.0915833333333333
F8	2.215125
ACHE	-0.423666666666667
KPNA5	-0.697
TNFRSF12A	-0.2315
EGR3	-0.7155
SERPIND1	-3.9525
OASL	2.68
IFRD1	-2.00925
WDFY1	-0.0346666666666667
ZNF267	0.660625
ACCN5	-0.3835
ZBTB6	0.6075
PPP1R3A	-1.275
PRRT3	1.73625
FBXL19	-0.471
TXNIP	0.676285714285714
ACTN2	-0.8015
ATG9B	-1.10825
C9orf117	0.552375
IL27	-0.555
RPL36AL	-0.409833333333333
KLK15	-0.397
CHAD	2.5315
RAP2B	-0.0865
HEBP2	1.62975
ZNF342	0.428
CAMK2G	-0.379333333333333
TLR3	1.2505
FGF14	0.336
HMGB2	-0.325625
TRPM5	-0.249
OR5M11	0.0635
KIF3B	1.33652631578947
PRICKLE2	1.0795
MTMR9	-0.31775
C3orf27	0.01425
GLRA3	-2.1145
NSDHL	0.3455
TMEM32	-0.3145
POLR2D	-1.3955
MYADML	0.2405
C9orf114	-1.57675
MRGPRX1	-0.5175
TOPORS	0.7505
CLDN19	-2.07825
C1QL4	-0.381
RNF165	-2.02
DHRS9	-0.26875
DNAH2	-1.92866666666667
FXR1	-1.68616666666667
ZMYM3	-1.008375
CASP3	0.805
FAM120C	-1.21625
SCLY	-1.77175
CA7	0.2945
ENTPD5	1.2235
ZNF461	-0.036625
PDIA5	-1.14575
C1orf19	-1.13733333333333
TMEM67	0.29625
KCTD20	-0.8835
WDR47	1.3065
FLJ38723	1.2175
KLRF1	-0.188333333333333
TAS2R16	-0.069
CLDN12	0.134
PRKCE	0.143
UBXD4	-0.996
ITGAM	2.3705
GLT8D3	0.01125
WDR31	1.3258
RGS2	0.12375
OR51L1	0.54
MST1R	-0.3805
KIAA1737	1.47875
OR4A5	-1.416
GLIS1	-1.44166666666667
PTMA	0.567571428571429
NAPA	1.71375
PRDM11	0.60375
LIPF	0.1315
DIRAS3	1.52975
ASGR2	-4.477875
C1QTNF4	0.1555
PIK3R4	0.635666666666667
ARMC3	3.298
NDUFV3	-0.808166666666667
BTBD3	-0.103
PPP1R2	0.454833333333333
UBE2NL	0.62075
FOSL2	0.630357142857143
FAM119A	-1.6285
TUBA4A	-0.2902
KRTAP12-1	-0.58325
SFRS2	-0.155
RHPN1	-0.0819
EEF2	0.0931666666666667
ZDHHC11	1.07383333333333
EPHA3	-1.1999
RBM12	0.09875
H2AFJ	3.6985
EDIL3	3.625
KIF26A	-0.904
SERGEF	0.93
B3GALT4	2.5545
LOC90925	0.092
OSCAR	-0.2615
NPFF	-0.882
DEDD	0.199625
TMEM155	-0.867571428571429
PTPN1	1.5735
SCYL2	0.806666666666667
SKAP1	-0.13625
LEAP2	-2.64216666666667
GADD45G	1.6643
IFITM3	0.7545
PILRB	-1.821
SLU7	0.201875
DSC3	-0.834
DNMT3L	-1.661
PAPD5	0.83375
B3GNT3	-2.0665
LHCGR	0.685
MSL-1	0.67525
UBE2S	-1.4085
SAP130	-0.9145
ANAPC11	0.70475
MAGED4B	-2.832
ATP6V1B2	-0.429333333333333
C14orf179	0.56125
CAPZA1	-0.16075
CDYL2	-0.0326666666666667
GLRX3	-0.685166666666667
LOC136288	-0.121
MOBKL1A	0.6345
HTR2B	2.4075
CRYGD	-0.671833333333333
NUS1	-0.4935
PGRMC1	0.2365
MYOM2	-0.884
FLJ39653	-2.06683333333333
CHM	0.6637
OR5M8	0.216
ZNF619	-0.5375
FAM105A	-0.2435
CCNL1	-0.971625
NAP1L3	0.3155
C10orf57	2.26133333333333
B3GALNT1	2.77383333333333
CSN1S2A	1.0645
TCP10L	-0.03175
GDAP2	-0.2325
DMKN	-3.451
COX6B1	0.45275
DNASE2	1.168
MSH5	-2.298
LGMN	-0.335875
USP31	0.5875
OR13C8	1.2535
SDCBP	-0.00789999999999999
NUDT11	-2.47983333333333
PYGL	0.165
SNPH	-0.553833333333333
B3GNT4	-1.0215
MIZF	-0.2988
NUBPL	0.060375
NOD1	-0.872166666666667
CDH22	-0.2135
NUBP1	0.766666666666667
DSCAM	-3.979
DGKI	0.6895
FAM136A	-1.497
AKAP1	1.07983333333333
SLC16A6	1.4745
RIN3	-0.769
PSG2	0.00599999999999999
DIP2B	0.660333333333333
PSORS1C1	0.1392
KIAA0495	-0.001
FLJ90709	0.201833333333333
LPA	-0.624833333333333
PIGA	-0.524333333333333
LY75	1.333
UTS2	-6.52433333333333
RREB1	0.134625
GALNACT-2	0.8739
MGC3196	-0.6655
FLJ31568	-0.48175
LPHN1	-0.43875
SP1	1.01325
TOX4	0.305
HSPA9	0.6647
APOBEC1	-0.0925
SLC35E4	-1.2245
LSM5	-1.405
SURF1	-0.1725
ZBTB1	0.376166666666667
GTF2F1	-0.181375
RPS15A	-0.0104285714285714
DUSP21	-0.6155
GINS4	-2.45733333333333
MYO15A	1.07516666666667
GIMAP7	3.47875
MGC13379	0.299
ATP6V1E2	-1.37833333333333
UTP3	0.13075
HNRPA3	-0.5798125
MT4	0.0925
C14orf155	0.6385
U1SNRNPBP	0.85
CKLF	-1.30733333333333
PLEKHN1	-0.0301666666666667
MBNL1	-0.375166666666667
NUP160	-0.523
ACSM2A	-2.07575
LOC129881	2.6305
KIAA1529	-0.148
FLJ22639	-0.3135
HAND1	-1.7
GSX1	-0.212
FGA	-4.65642857142857
SERPINB1	0.3775
ZNF642	1.25075
IGFBP1	-8.59175
SLC1A1	-1.490125
DHX57	-0.635875
ZNF766	1.2765
PTPN21	-0.1805
GDPD3	3.77816666666667
PNPLA5	-0.2525
TBR1	-0.2082
FAM116A	-0.124
IQGAP1	0.593375
FOS	2.320125
ZNF226	0.48925
FIGNL1	-0.388666666666667
C14orf1	-0.5115
ZMYND17	-0.8225
PUS7	-0.931666666666667
TUBB6	-0.88
KCNQ2	-2.0135
MARCH6	0.0336666666666667
CCDC33	-0.1095
PRODH	-2.27475
RBM11	2.2685
EPHA6	0.179857142857143
SLC43A1	-0.69925
LOC196541	-0.35975
NTN1	1.62863636363636
ING4	0.96275
PCDHB10	0.20525
DPH2	-0.6195
SPACA4	0.99975
FBXL21	-4.175
DIAPH1	-0.751666666666667
ZNF71	1.07733333333333
CEP76	-0.1895
CORO1A	-1.48425
RRM2	-3.7475
EDG4	0.56425
OS9	0.198166666666667
SLC4A1AP	-0.362
COG5	-0.584
COPS8	-0.238
NGLY1	-0.781
NCBP2	-0.0935
C17orf42	-0.497333333333333
GPSM3	-0.033875
SIL1	-0.219833333333333
ASB6	-1.4355
SMAD5OS	-0.257166666666667
UNC93A	-2.904375
A1BG	0.616
C21orf62	0.125
FMO5	-2.83916666666667
ATRIP	0.469
CEBPG	1.34683333333333
C7orf38	0.357666666666667
TNFRSF1B	-0.019
CLEC1A	1.39566666666667
IQSEC1	0.15825
PATZ1	0.8191
RBM22	1.7795
BAG2	-2.1015
PAQR5	0.087
C9orf127	0.4958
THNSL1	0.1175
SHROOM3	3.2101
JAM2	0.6495
SNRPN	-2.34725
ALX4	0.3535
CACNA1S	2.41
FAM130A1	2.3955
CORIN	3.211
CD300LB	0.747
PLEKHG6	1.254
LRRC40	-1.162
PCLKC	-1.51625
PCDHB16	0.268833333333333
WNT2B	0.100666666666667
ASNS	-2.01922222222222
MRPL49	0.748875
FLJ46111	0.80925
ISG20	0.282
SMU1	-0.766166666666667
CASZ1	0.5075
POLR1D	-0.545083333333333
GIN1	-0.32075
SNAG1	0.692
ANKRD29	0.66975
CDKN2AIP	0.20925
KRR1	1.07425
CXCL1	-4.10316666666667
EPM2A	-0.0229
PC	-0.103833333333333
DEFB127	0.43
PDZRN4	1.39433333333333
FAH	-0.07025
OR51E1	2.116
CDC2L6	1.05716666666667
DNTTIP1	0.1475
PAX8	0.2465
TMEM116	0.2375
C1orf150	1.41
PRO2012	0.068
MRPL40	-0.263333333333333
BEX1	-0.217444444444444
SLC2A4	-1.25366666666667
PKMYT1	-1.06175
FEZF2	-0.684666666666667
SLC26A9	-2.078
MAP2	-0.0122500000000001
LYL1	-1.97625
SLC25A19	-0.693833333333333
NOS3	-0.687
ZNF34	1.3575
TMPRSS11F	-0.354
FAM43A	-0.81725
FCRL4	-0.199333333333333
KLF14	-0.04225
FLRT2	-0.690166666666667
WRN	-1.80925
SDF2	0.9457
KRT8P12	0.67775
C6orf195	-0.1495
C9orf125	-2.26166666666667
DZIP3	0.899
RIT1	-0.292666666666667
SCML1	-0.138666666666667
RHBDF2	-0.528375
OR2G3	0.582
REXO1L1	-0.701
MAP3K7IP3	0.308625
C3orf57	0.66875
FBXW11	0.756166666666667
ETAA1	-0.55075
C14orf131	-1.0844
AKT1S1	-0.11725
SLC12A5	-0.781
C9orf164	0.97125
NRIP3	2.24625
NOS1AP	-0.45225
TMEM121	0.66075
SAP30BP	-0.2274
DGCR6	0.321
WDR76	-0.9265
FAM82B	0.162916666666667
LOC606495	-0.631
MAP9	2.42275
BCDIN3D	1.8205
CXorf36	3.83183333333333
DSCR3	-1.0585
ZFAND3	0.41575
C7orf43	-0.0648333333333333
SPSB3	0.8303
C19orf19	0.01325
FAM133A	-2.212875
C12orf25	0.3405
SLC39A3	-0.00149999999999999
DISP2	0.89775
PI4KAP2	-1.713
MKRN3	-2.71983333333333
ADAMTS13	-0.925625
CBLN3	0.5331
TTYH1	-2.11716666666667
C3orf18	1.78475
FLJ13236	-0.43375
ZMYND12	3.53875
C18orf25	0.504375
GLB1L3	-1.987
ATP13A5	0.129
RANBP10	-0.18675
CD96	-1.4105
DENND1C	-1.439
RBMS3	0.3241
SLC41A3	0.682166666666667
DGCR6L	0.4565
TMEM128	0.733833333333333
CSNK1G3	1.05842857142857
MOBKL2C	0.4235
TSPAN6	-0.587125
MATN2	0.2081
MSL2L1	0.104166666666667
ST6GALNAC2	1.41583333333333
FGFBP2	0.432375
FGL1	-7.97483333333333
MPP3	-1.64733333333333
ARHGEF6	3.90633333333333
TGFBR2	-0.275875
ACMSD	0.221
IL33	2.83
C9orf5	-0.572916666666667
DEAF1	-0.4819
AMN	0.129
DEFA6	0.0875
RNF212	-1.86875
METT5D1	1.0565
CIB1	0.8
TSSK1B	0.6425
[truncated: 15,816 more rows]
