# Supplementary material for: iGC—an integrated analysis package of gene expression and copy number alteration
Source: BMC Bioinformatics. 2017 Jan 14;18:35. doi: 10.1186/s12859-016-1438-2 (PMC5237550; doi:10.1186/s12859-016-1438-2)
Supplement: Additional file 1: — The source codes and example data of the package iGC in R. (GZ 2818 kb) [file 12859_2016_1438_MOESM1_ESM.gz › iGC/inst/extdata/GE/US82800149_251976012504_S01.tcga_level3.txt]

Hybridization REF	TCGA-BH-A0HF-01A-11R-A056-07
Composite Element REF	log2 lowess normalized (cy5/cy3) collapsed by gene symbol
ELMO2	0.379083333333333
CREB3L1	1.754
RPS11	0.75175
PNMA1	0.16875
MMP2	1.08233333333333
C10orf90	-1.8555
ZHX3	-0.006
ERCC5	-0.44825
GPR98	-0.479625
RXFP3	0.649
APBB2	1.26425
PRO0478	-0.812375
KLHL13	-2.1155
PRSSL1	-0.310833333333333
PDCL3	0.250166666666667
DECR1	-0.19825
SALL1	-2.55433333333333
CADM4	0.821833333333333
RPS18	0.680142857142857
HNRPD	-0.827666666666667
CFHR5	0.653
SLC10A7	-0.017125
OR2K2	0.078
LMAN1	-0.527125
SUHW1	-3.23925
CHD8	-0.5586
SUMO1	0.7168
GP1BA	0.9967
DDB1	-0.0306666666666667
MYO9B	-0.00499999999999999
MMP7	7.14425
CRNKL1	-0.017125
C9orf45	-1.75633333333333
XAB2	-0.243125
RTN1	3.5245
KLHL14	-1.21375
TBX10	-1.019
CENPQ	-1.76475
UTY	-1.07185714285714
ZBTB12	-0.3935
DTNBP1	-0.108125
KBTBD8	-1.0635
ZEB1	1.18966666666667
ZG16	-2.29925
MIER1	0.8492
ADAM5P	0.821
CHD9	-0.1878125
STK16	0.1445
KIAA1486	-0.274
TOB2	1.24208333333333
BANK1	3.27375
OR2V2	-0.3895
GRM2	0.0835
PROSC	0.3655
SPIN2B	-0.27525
PIR	-2.26788888888889
IPO9	-0.6294
EVC	1.1755
CXCL13	3.07466666666667
KIAA1199	-1.2136
SORL1	1.471
NAT10	-0.86725
CHD1	-0.782
SYN3	-0.99175
SLC22A2	-0.39725
SERPINF1	1.40783333333333
WDR34	-0.3855
OR7A17	0.033
C9orf11	0.159
RNF216L	-0.1695
LHB	0.009
STK25	-0.05025
TAOK3	0.21925
LOC152573	-2.196
C3orf39	0.695
C14orf108	0.1487
CDC25B	-1.90881818181818
BMP3	-0.1275
TMEM180	-0.1105
MAP1LC3C	0.9505
CRYGC	-0.391
POU3F1	-1.0078
C20orf32	-1.2695
CCDC95	-0.6635
HIGD1B	4.88325
USP6NL	-1.0735
ABCD4	0.172
DIMT1L	-0.988166666666667
TEK	1.880125
SLC25A46	-0.066
LARP7	-1.5639
CD160	0.502666666666667
MT1JP	0.453666666666667
PHF20	-0.0728125
CPNE4	0.4095
GTPBP1	-0.276428571428571
RAB33B	1.7305
ALDOC	-2.59
ZNF212	-0.01225
NUDT1	-0.919833333333333
RFPL2	-0.373
ZNF83	-0.890833333333333
GDPD5	-0.554625
PDCD4	1.9171
CEP350	-0.5175
OR10A2	0.02975
CST7	0.64425
CIAO1	-0.89525
SELL	1.054
OR8J3	0.1335
LTBP4	-0.026
SIRT6	-0.271
CCL19	5.1935
PPIL1	-0.591333333333333
GBP7	-0.124166666666667
STK17A	-0.5237
ABR	0.23625
OR9G1	0.034
FOXE1	-0.501875
CNGA3	0.5825
GML	-0.342
CD38	-2.982
ZDHHC6	-0.147333333333333
NEFH	-0.0945
CTDSP2	0.642833333333333
PGBD5	-0.1865
CCNY	0.556928571428571
RMND5B	0.451916666666667
ZNF257	-2.58
FLJ22167	-0.538375
EXOSC7	-0.464666666666667
ROR2	1.931375
MAOA	1.746375
TNNT3	1.22583333333333
GYPC	-0.597
C7orf33	1.314
PLIN	4.371
LOC90826	-0.501
RNF4	-0.3684
F8A1	0.687666666666667
PLEKHG4	-2.10875
GRB2	0.69155
HIST1H2AD	0.0605
DUS3L	-0.971833333333333
EIF1	-0.508166666666667
RP5-1077B9.4	-0.980833333333333
FPGT	1.6795
GDF10	1.15966666666667
COQ9	-0.13975
GCC2	0.264357142857143
RARRES3	3.5915
PLXNA1	-0.5126
KIAA0100	-0.3917
PMF1	0.0405
FNDC1	5.84325
HS2ST1	0.52225
CRELD2	0.86925
C8G	-2.398
CD82	0.91875
LIM2	-1.469
UNQ6490	0.5845
MMP16	0.442
DRD3	0.10925
C5orf26	-0.432
C11orf73	-0.183125
PTP4A2	1.83325
OR4M2	0.814
HPCA	-1.19216666666667
SEC14L1	-0.81
CHFR	-0.24225
EMILIN1	1.8345
NDUFS4	-0.4615
COL18A1	0.805625
PDZD3	-0.3318
C9orf16	0.392
ERBB2IP	0.449
EMX2	4.295
FUS	-1.7705
TF	-3.2589
CLCN4	-0.159833333333333
CXorf56	-0.4395
C11orf72	0.46325
ELAC2	-0.0883333333333333
NPR1	0.488
ASS1	-2.11966666666667
USP42	-0.133375
POLR2J	-1.7855
SEC23IP	0.6885
UQCRC1	0.33175
LOC729603	-0.60875
C1orf71	-0.75675
POLG	-2.352
ADAM23	-2.497
TFR2	-1.45875
RICTOR	-0.9871
MGC39606	0.37625
C19orf55	-0.13125
SNAPC1	-1.64033333333333
GNA11	0.641
CCDC52	-0.3
FSIP1	4.7455
UPF3A	-1.19025
IGSF11	-2.2565
LAGE3	-0.31025
CHST6	-0.5835
UNC13B	0.1155
TTLL4	-1.61025
ZNF687	0.645125
SDC2	0.0212
COX7A2	0.03825
LAMB4	-0.03675
FAM24A	0.241
LRRTM3	-1.1445
GPHB5	0.172
OR4C13	-0.112
EIF3EIP	0.4105
HABP4	-0.576
TMEM125	3.87725
CNTN2	-0.116
ASNSD1	-0.246
FUT4	0.02125
ACF	-3.67975
LOC158381	0.662
CDH8	0.05675
AGPS	-0.335833333333333
C4orf18	3.648375
PECI	0.12525
UNG	-0.449875
GSTP1	-0.441
DCUN1D5	-1.711
DKFZP564J0863	0.20625
SLC9A3R1	0.924625
BCDO2	-1.525375
CHMP7	-0.439375
REM2	0.082
DNHD1	-0.823375
FKBP4	-0.078125
ZNF350	1.733
MGC11102	0.122
BST1	1.814
KISS1R	2.1645
NCR2	-0.3185
DEFB125	0.3985
UBE2W	1.10975
KRT15	1.616
C10orf99	0.3115
SCN11A	0.1135
GFI1	-2.353
RDHE2	3.8835
FHL1	-0.0571666666666667
OSGEP	-0.0361666666666667
GATA1	-2.968
SMC6	-1.6175
TTTY14	-0.98325
LPIN3	-0.433
RPL4	-0.4564
RBPMS	-0.153
PRPF3	-1.30416666666667
EMR1	-1.252
SPATA19	-0.21575
XCR1	0.8975
IRX3	2.4897
RBM6	-0.8
KLF4	-0.299
UNC5CL	-0.37125
SEBOX	-0.314
BTK	0.13225
KRCC1	1.22425
C6orf27	0.5005
SYTL5	-1.173
PRND	3.164875
LOC653319	-1.1045
PIGL	-1.5995
HUS1	-0.568666666666667
SFRS6	0.306666666666667
C17orf77	0.356
UIMC1	-0.584
FXYD2	-1.8461
LOC283152	-0.25825
ZNF667	-0.76875
ZCCHC12	-0.83125
TFEC	2.7625
ATP7B	-0.652
POLD2	-1.04766666666667
RG9MTD1	-0.03575
ACOT2	0.958166666666667
HIST1H4I	-0.545875
PPARGC1A	-1.6712
ETFA	-1.1054
POLRMT	-0.85225
ZNF146	-0.91075
MIA2	-2.151
KLHL6	-0.635333333333333
HOXB5	-0.494875
NENF	0.409
CUGBP1	0.568
PRSS22	1.59
CASC4	1.9007
CUL4B	0.0101
CENPJ	-2.2342
PITX1	-1.16966666666667
FLJ31033	0.539166666666667
CELSR3	-1.94016666666667
ZNF568	0.75075
ITSN1	-0.544
EHBP1L1	-0.537333333333333
C19orf2	-1.24825
DCTN1	0.3365
LIN28B	-3.84916666666667
TNKS2	-0.99775
C1QBP	-0.16075
CADPS2	2.32575
SRMS	0.29925
GJA9	-0.024
MGC24975	-1.3315
TRIM45	0.1105
TSP50	-0.1505
TCP1	-1.4035
TMED7	0.889
CMA1	0.186
CENPL	-1.44483333333333
PTCRA	1.2155
FST	-2.22125
VWCE	-2.70975
PAWR	0.46925
ABCC12	0.221166666666667
LDLR	-0.389
ASTN2	2.1115
LOC441212	-1.384625
GPATCH8	-0.8185
TANC2	-0.0653333333333334
KIF4A	-2.261
C18orf18	-0.40025
PGM1	-0.608
KIAA0258	0.75375
CPD	0.866
SNCAIP	-0.643
DCT	-4.29916666666667
HLA-DOA	2.78618181818182
OR11L1	0.537
UPK1B	-0.472333333333333
DNAJB4	-0.516375
UGT1A8	-0.2685
HIST1H4L	-0.515
PECR	-1.71016666666667
HSPA2	2.705
WFIKKN1	-2.9605
SERP1	0.84075
SYDE2	1.6515
TACR2	1.274
NUP85	-0.868
CD177	1.35433333333333
LGR5	-1.67733333333333
PIGG	-0.04675
PTHR1	-0.148666666666667
RAB5A	-0.0419
FLJ13224	0.221
USP9Y	-1.6555
C7orf53	-1.557
LRP1B	-1.16025
XAF1	1.0983
ABCG8	0.219
ANKDD1A	-0.600833333333333
DAND5	-1.527
SPAG6	0.854166666666667
LINCR	0.71725
ZDHHC22	-1.738125
CCDC60	0.7095
THOC7	-1.27833333333333
TCTA	1.1455
OR8K3	-0.054
NY-REN-7	-0.6145
B2M	1.7035
C6orf141	-2.235375
LPPR4	2.7505
SQLE	-1.553875
SEPHS1	-0.01475
BTBD14B	0.606857142857143
PLRG1	-0.431
SPG7	-0.254375
ZNF614	0.028
PARD6G	1.3535
INPP5B	-0.9784
GRPEL2	-0.08825
PPID	-0.8262
TRIM56	-0.32425
UBE2J1	0.075375
IL20RA	6.9415
LOC387856	0.32025
C1orf107	-0.337583333333333
UTS2R	2.2545
C19orf22	-0.54
SAFB2	-0.233
KIAA0652	0.40775
KLRG1	-0.5205
MS4A8B	0.820666666666667
FRAG1	-0.1365
KIAA1546	-0.01775
E2F4	-1.0281
CLEC4M	1.05566666666667
BTBD14A	-0.74775
KIAA0999	0.9325
GYPA	-2.68916666666667
TAC1	0.8719
TRAIP	-1.653
KIAA0232	0.3038
ERCC8	-1.22175
GPX4	0.163875
KIAA0368	-0.421625
GPR157	-0.245166666666667
CTAGE4	-0.582
C9orf30	-1.34666666666667
OR52A1	-0.146
HSP90B3P	-0.4105
ALG9	-0.888
BTBD10	0.388
SDK2	-0.391
BAIAP3	0.593
RABGGTB	-1.56825
ANKRD40	-0.309333333333333
KRT74	0.4315
CALCOCO2	-0.0322142857142857
SNCA	-2.73525
TMSL8	-2.992625
C2orf53	-1.0455
ESRRB	-0.8425
ARHGAP26	-1.027375
TDRD9	-1.6115
HRAS	0.135666666666667
KLRC4	-2.973
JAGN1	-0.257833333333333
BSDC1	0.4335
RNF43	-0.0464
NDUFAF1	0.397
PHF12	0.2085
OR1L3	-0.13425
FOLR2	2.42275
LYZL6	0.2505
tcag7.1260	-1.5865
WSB1	-1.64366666666667
PROS1	-0.3589
OSTN	0.6795
PSMB8	1.083
SOCS4	-0.3565
DDIT4L	2.46675
MAS1	-0.129
MGC34796	1.38375
CSHL1	0.069
TBCCD1	0.213666666666667
ZBTB7C	0.038
AP2S1	0.04325
P15RS	-0.4886
VAT1	-0.6586
SHANK3	1.48683333333333
TUFM	0.139166666666667
THEG	-0.5505
KRT34	-2.12975
SGSM3	0.77725
TOMM22	0.419375
SOCS3	1.97916666666667
CPO	-0.5725
POP4	-0.22525
BHLHB3	1.581
MALL	1.18325
OR1B1	-0.4415
PARK2	0.4375
GPR124	1.107875
LCE1E	0.397
RUVBL2	-0.3685
CGRRF1	0.466
ACPL2	-0.03925
WNT10B	-2.005875
BAIAP2L2	-2.02025
ISCA1	0.3555
C1orf125	0.06625
RPAP1	-1.08325
RAI16	0.164166666666667
RPL27	-0.5215
NLRP9	0.388
EPN1	0.1285
LOC388610	-1.47
SLC35A1	0.4907
GAL	-3.56375
SLC14A2	0.21075
RDH11	-0.6875
FAM138F	-0.4145
AUH	0.088
FLJ40243	-0.1095
C14orf129	0.344833333333333
MBD2	-0.350833333333333
ABHD14B	0.22325
PIGT	0.373125
ALS2CR4	-0.56675
ALAS1	0.2693
FOXO1	1.34166666666667
CRLF3	-0.568625
C20orf107	0.029
FARS2	0.77525
CCDC28A	0.368
NPHP3	-0.834
OR13F1	0.642
TSEN54	-0.6665
DEFB106B	0.0895
OR8B4	0.3595
STH	1.17975
ZC3H14	-0.404875
CBX2	-0.126
TMEM49	-1.1305
C6orf21	0.415
FLJ20920	0.991625
CRTAP	0.171714285714286
DDX50	-0.443
STYXL1	0.08075
BLVRB	0.404333333333333
LOC147650	-0.0153333333333333
MMP24	0.25775
GRID1	2.1405
BANF1	-0.484
CTAGEP	-0.3015
HMBS	-2.4005
SLC25A24	0.35
C14orf50	2.864
MRO	0.840333333333333
SLC25A15	-1.64
FAM84B	1.3886
TDP1	-1.0815
C16orf78	0.343333333333333
C11orf57	-0.34875
RFK	-0.393625
ZFYVE9	-1.391125
STCH	-0.4426
WIBG	0.27775
LOC283871	-0.518833333333333
GBA2	-0.7007
NDUFB3	-0.15775
HSD17B13	-0.27025
GRIN3A	1.3355
FMNL1	-0.903166666666667
SEPT7	-0.2639
GNLY	2.966
GRAMD1C	0.8165
ZNF165	0.2015
USP38	0.362
FAM83A	-3.31366666666667
C14orf24	0.533666666666667
ARMCX3	0.745125
ARHGDIB	1.35816666666667
AK1	0.6415
KIAA1045	0.61375
DNAJB13	-1.05183333333333
NEU2	0.6975
HIST1H4B	-0.7445
FAM20B	-0.6344
HES2	-0.291214285714286
FAM73B	-0.3038
LOC388381	-0.861
INTS7	-0.57
AMPH	1.67075
ZNF775	0.6085
UCKL1	-0.899666666666667
C10orf97	0.08675
C1orf161	-0.112
ALDH1L1	0.04825
FLJ39378	-0.120125
SLC23A1	-1.1615
RBM4B	-0.1495
THAP4	0.0975
OGFRL1	0.81925
KIAA0831	-0.248
PPP1R15A	-0.0411666666666667
C1orf96	-0.505857142857143
C12orf11	-1.983
BMF	0.999625
MAN1A1	0.500625
KIAA1600	0.860833333333333
NLGN4X	0.17575
ALOX12	-1.56733333333333
RB1CC1	0.3526
NEIL2	0.5544
EIF4E	0.289
ABHD5	0.055
EXOC4	-0.164333333333333
CIP29	-0.707
BATF2	-0.006
SLC29A4	-0.579625
HTR4	0.373
EMB	-0.91375
TRAF6	0.6715
LMNB1	-2.97825
FAM19A5	-0.13525
SHE	1.857
PIK3C2B	0.6555
C15orf15	-0.2515
USP15	-0.0832
TCEAL2	1.7055
C5orf39	-0.517166666666667
PTGER2	-0.649
SLC31A1	-0.2428125
IFT172	0.047
ADAM29	0.3435
GFOD1	0.34
ST7L	0.728333333333333
C15orf26	-2.645
PKN3	-0.9195
CNTD1	3.52
COMMD1	0.602375
NTRK2	2.71525
FOXN3	0.318375
MFGE8	-0.7227
PFKFB2	-0.147
TAS2R4	-0.735
ENTHD1	1.3855
PRMT5	-0.93725
MGC16384	-1.09825
LOC442229	-0.8045
TSKU	0.633125
KRTCAP3	2.15
PDLIM1	1.4069
KCNS2	0.673
RNF126	-0.769
CEP63	-0.076
CLIC4	-0.079
hCG_1990170	0.88925
ACR	0.2961
KLK7	1.83825
ALOX5AP	3.2275
RIPK3	3.69375
TAS2R9	0.3165
C19orf18	1.874
BIRC6	-0.202428571428571
ZNF16	1.0165
RFT1	-0.33075
SLC8A2	-0.69775
TACC1	0.582625
ITGAD	1.52775
SAMHD1	1.408
SH3PXD2B	1.5645
EPC2	0.864
C20orf85	-0.0835
ATP13A2	0.784333333333333
KRT4	0.090625
CAPNS1	0.2715
MDM2	0.140166666666667
PCDH20	3.10875
KCNK9	0.418
OR2C1	-0.042
KLHDC3	-0.524166666666667
IPPK	0.5725
EFHD2	0.23075
GALR3	2.18475
NBEA	1.084
ABCA6	2.9512
CLDN3	0.608333333333333
AKT2	-0.409
EGFR	-1.4902
RBM16	0.363
ZDHHC3	0.3951
SLC25A4	-0.1285
CYB5B	-0.905
CPXM1	1.66675
NDRG1	-1.16969230769231
FLJ43826	0.4595
OR5L2	-0.5785
FARP2	0.8464
MRPL46	-0.72525
LDHAL6B	-0.146166666666667
MAPKAPK3	-0.148666666666667
NCAM2	2.03825
PRKD2	0.307166666666667
ZFP36L1	1.1935
CYSLTR1	0.1935
OR4C3	-0.36825
HIST1H2AJ	2.822
CCNB2	-2.652
ZNF10	-0.117125
TMEM175	1.1275
FAM134A	1.1185
TIGD4	-0.1185
PCNP	-0.31425
MGC39715	0.499
LQK1	-0.55525
CREB1	0.9249
TMPRSS3	-0.3565
C4orf32	2.749375
LAT	-1.39741666666667
KCNA3	0.201
SKIV2L2	-0.96525
ROPN1B	-1.38125
tcag7.23	-0.713
CDT1	-2.72
ZHX2	1.551125
CD28	-2.658
ZNF624	0.8545
SEPT2	0.7335
SOHLH2	-1.827
MCOLN3	-0.7545
UNQ1945	0.9735
MASP2	-1.1795
ZNRF3	0.096
GPATCH3	-0.0835
AGL	0.93825
QRICH2	-0.209
PSD4	1.1615
CCNB1IP1	-2.48025
ENPP7	-0.00624999999999999
OBFC1	0.428
KCNG3	-2.28625
C14orf79	0.95025
ENPEP	1.92733333333333
SCT	2.0815
SKI	1.18775
SEC61G	-1.26325
CAPN11	-0.1065
ATXN7L3	-0.48925
DBNDD1	-0.604166666666667
FAIM	0.27925
ANKRD36	-0.961
GABRP	2.60933333333333
TACSTD2	2.55766666666667
EIF3J	-0.54075
PPP2R2A	-0.66575
TEKT4	-0.276166666666667
PVALB	-2.28016666666667
F10	-1.61683333333333
FAM134C	0.6343
COMP	4.9265
EFCBP1	-1.849875
SCLT1	0.643875
TAL1	-1.013
ACSL1	0.98825
ABCC5	0.34475
ABL1	-0.0233333333333333
RBBP7	-0.348
PTPRG	-0.383375
NCOR1	-0.3009
SPINK4	-0.8795
TXNRD1	-1.2203
TNRC15	0.394
C9orf138	0.5745
UBE2H	0.9175
BRDT	0.7905
C8orf31	-0.095
CCNE2	-1.65427272727273
SLC6A8	-1.72925
CALCR	-3.641
PPP1CB	1.24641666666667
ABHD8	0.35475
ARF5	0.3743
SLC24A4	0.7265
CCT3	-0.35925
ZNF121	-0.499625
SLC3A2	-0.4274
OR13A1	0.2385
SLC5A10	-0.22625
RAD50	-0.67625
IER5	1.114875
MTHFD1L	-2.0685
MBTPS2	0.365
MVK	-0.571
NCL	-0.0868
PSMD10	-0.5195
MOBP	0.63825
FLJ32894	-0.5885
HRH1	0.044
C5orf30	1.57825
NUDT16L1	0.658
RASGRP3	3.86183333333333
PRKRIP1	-0.6108
CCDC75	0.50825
LOC253970	-0.10075
KIAA1239	1.06125
MED21	-0.80975
SYT11	0.865
NTSR2	-0.6465
EGFL11	0.948
CXorf59	0.898
OR2A25	0.027
SPTBN2	0.28025
LRMP	-1.2295
RNF111	0.05775
PTH	-0.3765
LOC619208	0.752
KIAA0895	0.44525
RANBP5	-1.41475
P2RY10	3.56716666666667
NME5	3.80066666666667
DDX21	-0.90475
LRSAM1	0.406
HDAC11	1.52716666666667
VMO1	2.181
NOLA2	-0.5165
ADAR	0.398333333333333
MTO1	-1.37016666666667
SF4	0.1895
P2RX1	0.0671666666666667
HBM	1.91825
EN2	2.412
C14orf172	0.30625
TM9SF2	0.00490000000000001
INHBE	-1.6925
TCTE3	0.226833333333333
TOX2	-2.64375
CTAGE3	0.033
HBB	4.731
MED15	-0.602333333333333
CASR	0.43275
C6orf66	-1.4815
MTPN	-0.2935
UNC50	-0.3095
C21orf33	0.524625
IRF2	0.812375
PGR	0.270166666666667
GPR84	2.4705
CROCCL1	-3.21625
SRPX	-0.48425
BRE	0.5565
FGF10	1.2325
SDC3	0.7315
ZRSR1	0.118166666666667
DKFZP434P211	-0.301125
SOX6	-0.1435
RPUSD2	-0.18525
C14orf173	-0.265333333333333
MAPK11	0.364
TBC1D22A	0.8515
FAM123A	-1.908
COL4A6	-2.35516666666667
TOMM70A	-0.48725
NAB1	0.231
MGC16385	0.096125
TSPAN18	0.8535
MED31	0.026
PLG	-0.478
CAPSL	1.0405
ZNF532	0.5742
ASB14	0.093
CA8	0.21925
NUDT16P	2.34916666666667
SLFN11	-0.6245
LRRIQ2	0.02025
NOL7	-0.249833333333333
BRMS1L	-1.114625
JARID1A	0.465833333333333
PANK2	-0.2345
ICAM3	-0.58
MDS1	-0.73525
TAF8	-0.758
RNF139	0.749
ZNF594	0.243833333333333
ADAM8	1.207375
SFTPC	0.00249999999999999
MAN2B2	1.128
RGS12	0.867
EIF1AY	-4.74233333333333
LRRIQ1	-1.75633333333333
GPR150	2.489
CCDC21	-1.4205
PRRG3	0.4285
SAA4	-3.19775
RAPGEF5	2.8885
ZCCHC2	0.01375
MGC39372	0.4615
PPP4R2	0.549166666666667
CDCA2	-2.721
OR4D5	0.216666666666667
PTGFRN	1.2641
SIGLEC5	1.83983333333333
C19orf61	-0.0991666666666667
NMUR2	0.0885
KIAA1586	-0.7295
DAGLA	0.360666666666667
CHCHD6	-0.34875
GPR32	0.636
NEUROD6	0.129666666666667
SLC2A4RG	0.2254375
CA5B	0.0265
FBXL3	1.17025
MPHOSPH9	-1.44875
HMG2L1	0.195
HCN4	1.22016666666667
CEACAM19	-0.01175
SH2D4B	0.0715
HFE2	-0.6495
TGM4	0.384166666666667
LYPD2	-0.21025
TBC1D15	0.29025
MRPS21	-0.7664
NONO	-0.6818
CLEC5A	1.628375
ITCH	0.3539
MGAT3	-0.387666666666667
MBP	-0.2725
RPP25	-0.45525
SOSTDC1	-0.18575
HRC	-1.06725
TRIM48	0.408
TMEM133	-0.21625
ECEL1P2	-1.4745
HOXC11	-1.0235
DOK5	-0.3435
HELZ	0.395833333333333
LOC348180	-0.3295
MGC33894	-0.15775
ADRB3	0.101
DMD	0.188083333333333
PTRH2	-0.5895
MPEG1	3.45933333333333
NDUFA12	0.0163333333333333
KRTAP2-4	0.26
STAMBPL1	-1.26266666666667
ADCY2	-0.257
UNQ6125	0.2885
KLHL20	0.295666666666667
SRM	-1.3145
OTC	-0.63675
TMIE	-0.342
SNX8	0.28075
LIPK	0.9345
CHURC1	-0.176666666666667
KLC2	0.2285
HDAC1	-0.304
FAM128A	0.535666666666667
FNDC3B	0.00949999999999999
MTCP1	-0.504333333333333
WFDC10B	0.3249
PCDHGB3	0.2975
ATRNL1	1.4735
CAV2	-0.507375
MED26	0.1475
DUS1L	0.3215
CHRM3	-1.78775
NEK9	0.4265
WARS2	0.393
TBX22	-2.0135
TOMM40	-0.9595
RP6-213H19.1	-0.6105
TUBGCP5	-0.6395
IGSF6	5.91375
TPPP	0.7065
UNQ6190	1.1425
GSTM5	0.586125
BTD	1.492
PDCD1LG2	-0.059
SNRPB2	-0.686166666666667
ERICH1	-0.497625
APOA4	-1.396375
HOXA11	-2.59025
NARG1	-0.559375
MKX	-0.314
RAB28	-0.730214285714286
PKP3	0.5465
SH3GL2	-1.2595
CTSO	3.4635
RPN2	0.752
IL28RA	0.459833333333333
SFMBT1	1.2605
WDR57	-0.30575
FER1L3	1.25616666666667
HSF5	0.261166666666667
TTC9B	0.5865
C4BPA	-3.51016666666667
ALB	-3.91585714285714
SORBS3	0.11725
UPF2	-0.6075
JPH1	-1.365
AGBL2	0.0725
DOPEY1	1.219
TERF1	-0.608583333333333
KIF22	-0.7325
NINJ1	1.41825
SEC61A2	-0.832666666666667
HIST1H1D	-1.24283333333333
SFXN4	-0.215375
UCP3	0.7558
ZNF703	1.372
MYL6B	-0.47075
TREM1	1.53925
OR52E6	0.24
CKMT2	1.358
HLA-C	2.496
SLC13A3	-1.96616666666667
TIMP4	0.9635
SLIT2	3.259
RSF1	-0.124055555555556
LONRF1	-1.087
MON1A	-0.444666666666667
CACNG6	-1.3095
DPPA4	-4.7315
ZSWIM3	0.25
ZNF804A	0.629
CCIN	1.92875
SLC25A31	0.13775
KCNMB4	0.34625
RABL5	0.5615
GALNS	0.2574
STX6	0.64725
HIST1H1C	-2.36983333333333
CIDEB	-0.258875
CASP4	-0.105166666666667
PDK3	0.3733
KCNJ11	1.9905
TPR	-0.517375
ZSCAN20	-0.8085
MTX2	-0.271
HIST1H2BH	0.05225
LOC283767	0.90175
LYRM7	-1.49
BRD3	-0.132666666666667
HIST1H2BO	-0.48575
MAGEB10	0.102
SLC45A1	0.94425
SERPINA3	3.58655
KIAA0143	1.386
KCNJ16	-0.00349999999999998
KRT79	-0.32225
FABP2	-1.521
NUT	-0.54025
ZNF57	-1.1995
FBXL4	-0.1465
CLEC9A	1.389
UGT8	-1.01733333333333
BMP2K	1.5225
MAPK4	-1.75775
SLC25A23	-1.5451
HINT1	-0.8006
KRTAP13-1	-0.6065
SFXN5	0.1674
CHCHD2	-0.190666666666667
FAM3D	2.508
NDP	0.2965
RHOBTB1	0.904166666666667
SLC4A4	1.697375
RPL38	-0.11625
HTF9C	-0.386833333333333
AP2A2	0.574625
ZBTB46	-0.6895
MAP7D1	0.48025
AOX1	-1.45266666666667
CYR61	0.511333333333333
DTNA	-0.328071428571429
JRKL	-0.00675000000000001
TMOD3	0.032
EEA1	-0.1771
ADCK5	-0.2545
IL1R1	2.158
KLK3	0.776642857142857
HRSP12	-1.285
KTN1	0.739
LOH11CR2A	1.0081
RELL2	-1.73075
MAB21L1	1.32275
C20orf59	-1.32316666666667
PHKB	-0.156
ADAM2	-2.12533333333333
TBC1D8B	1.20316666666667
FAM13A1	-0.782625
LAPTM4B	-1.92716666666667
LCN8	-0.081
TMEM147	0.255
SYT4	-0.6055
XPO7	-1.796
C9orf62	2.374
GPR75	-0.485
TRIM5	0.9565
APOC1	0.969833333333333
RNASE4	0.769833333333333
PARD6B	-0.527625
ARID1A	0.425083333333333
TPD52L3	-0.2566
RRAGB	0.26
RCN2	-0.302
HIST2H2BE	0.4689375
STARD7	0.17325
SHMT2	-1.27775
KIAA1751	0.00700000000000001
MLYCD	0.822125
LOC162632	-1.2074
UQCRH	-1.39575
RP11-217H1.1	0.6853125
SDHA	-1.30733333333333
NCLN	-0.3126
ZNF17	0.473333333333333
RCBTB2	-1.20375
VEGFB	-0.2675
RP4-747L4.3	0.105
COLQ	-0.1827
MPN2	-1.11433333333333
DRG2	-0.2725
KLRB1	5.883
ALPK2	-1.44075
DNASE2B	3.3345
FLJ23834	0.938666666666667
AXUD1	1.3975
SAFB	-0.1721
NSUN4	0.38275
RFX2	0.464333333333333
MAPK8IP1	-0.399166666666667
FANCD2	-1.13164285714286
ANKZF1	-1.75016666666667
C19orf50	-0.538
DUSP8	1.49025
SENP5	-0.33375
NFKBIL2	-0.551
LBR	-1.111375
IGFL1	-0.073
LZTS2	0.46625
IL2RG	-0.78525
CCDC51	-0.0735
KLF3	0.320625
ANKRD37	-0.62875
KCTD14	-0.696
FZR1	-0.014
SLC44A4	3.8643
ESPL1	-0.7685
GMPR2	-0.4398
TBC1D19	-0.276666666666667
ERGIC1	0.790296296296296
ERBB4	3.3875
TSPAN32	-0.00116666666666668
MAP4	0.029
GPHN	-1.37975
SLC6A2	-0.10825
HIVEP1	0.031
DFFB	-0.9643
EIF4EBP2	0.488875
DMRT1	0.00733333333333332
HSPB6	0.0295
IER2	0.5665
AIFM1	-0.07775
WWC2	-0.03575
MRPL4	-0.879
FLJ21062	1.57533333333333
EPB41L4A	1.78275
SH2D6	0.237
TAF4B	-1.5055
GAL3ST3	-0.4335
MALT1	-1.06116666666667
RTDR1	-0.19775
ARVCF	0.538125
MEX3B	-0.851833333333333
FBXO16	0.674
KIF7	-1.128
C1QC	4.2665
ZNF783	-0.644833333333333
ZNF85	-0.4595
MMP13	5.268
KIAA0329	0.501875
RTP3	-1.8315
ZBED3	-0.01
CLGN	-1.26675
SLC25A37	-1.56029166666667
hCG_18290	-0.13675
OR5AS1	-0.4375
SMARCC2	0.925666666666667
FAM109A	0.221166666666667
CCDC12	-0.1855
USF2	0.5177
DEPDC7	-1.692
C20orf24	-0.740166666666667
JMJD3	0.449
DSP	-0.00571428571428573
SLIC1	0.6785
FAM20A	2.12025
IRF2BP2	0.782125
ZNF230	-0.2485
MSN	-0.0846428571428571
SLC9A5	-1.2595
EPDR1	-1.5202
MUSK	0.4335
ZNF434	-0.0851666666666667
SMARCD1	-0.480833333333333
ZFP106	-0.368
ZNF347	0.0938
GTF2E1	0.34225
RY1	-0.406333333333333
ATAD2B	0.314125
ARHGAP17	-0.4196
KCNIP3	-0.8245
SFPQ	-0.083125
GFRA4	1.39816666666667
AKR1B10	-3.3065
TIGD6	0.812
RGS16	2.348
URB1	-0.415
OR4C46	0.224
TOP3B	-0.84325
NFATC4	0.8035
CA14	-4.25625
BMPR1A	-0.539166666666667
SNRP70	-0.775
PRL	0.320583333333333
C6orf130	-0.22775
STAG2	0.275
CD55	-1.3825
RPS23	-1.08116666666667
SSX2	-0.907833333333333
FDPSL2A	-0.799
FBXO27	0.52775
SYNGR3	-1.55116666666667
TMSL3	1.70275
EML1	-0.511
NUP93	-0.711
SMAD3	-0.1039
KIAA1189	1.48933333333333
HNRPUL2	0.353
TBC1D12	0.790666666666667
C16orf24	1.0465
MRVI1	1.1025
ZNF581	-0.177
ELOVL3	-0.3915
OR51Q1	0.02525
CACNB3	0.944333333333333
GALNT13	-0.894375
C10orf84	1.4886875
NEDD4	-0.073
SPO11	0.4635
OR5AU1	0.3875
NEK4	0.569214285714286
PRKAR2A	-0.148166666666667
IHPK1	-0.390333333333333
ATP6V0B	0.82375
CACNA1E	2.677
CEACAM8	1.0495
PEX14	0.077
FLJ12993	-0.072
ZBTB38	0.624666666666667
PCTK2	0.512833333333333
LRRC16	0.1123
FBLIM1	1.45791666666667
FYCO1	1.34425
RP5-1022P6.2	0.238166666666667
CMTM1	0.456333333333333
PLTP	1.09733333333333
RAPH1	1.923
DOCK8	0.641125
EZH2	-1.68706666666667
SLC25A1	-0.941833333333333
PLEKHB1	0.1058
GRB7	0.9055
ZFP37	-0.614
MRPL33	-0.2615
PELO	-0.48875
ARMC1	-0.499727272727273
C9orf27	-0.211428571428571
FLJ25778	-0.3485
C9orf37	-0.845
TMEM66	0.1
SPRN	0.53075
HBEGF	0.7305
PI4KA	-0.4835
LEPRE1	0.2545
POU2AF1	-2.330375
MRPL12	-0.344333333333333
REP15	-0.662
ZC3H3	0.32975
RASAL1	-0.87925
DDAH1	1.031875
ACBD5	0.298375
TMC2	-0.4285
CCDC137	-0.97675
SAMD13	3.674
UGT2B15	-2.99116666666667
TIPARP	-0.2435
DNASE1L3	1.9315
TRIM72	0.131833333333333
DBX2	1.27225
IPO8	0.1495
C21orf88	-1.0997
MAP3K14	0.0625
LOC51233	0.6422
GGTLA4	-0.784
PDE6D	-0.38275
ZNF117	-0.3915
CLK2	-1.219875
NKRF	-1.0335
TNFSF15	-0.1408
DUSP2	0.45175
SECISBP2	-0.1539
GABRR2	0.065
PPAP2C	1.71925
LOC51145	0.1085
PAG1	-0.2295
PIK3C3	-0.3405
GNG10	-0.1875
APOL4	1.01133333333333
ANKRD28	-0.910875
STMN3	-1.2554
RAB14	0.8503
CDK2AP2	0.151
HDDC3	0.28075
COMMD7	0.687625
CXXC1	-0.27675
HMCN1	0.3705
CD40	0.89225
DYNC1LI2	0.1915625
GDI1	-0.00775
LOC646938	-0.335
VSNL1	-0.848833333333333
PIH1D1	-0.151333333333333
RAET1G	-1.1145
KRTAP5-9	-0.011
EFTUD2	-0.754
ZNF311	0.409833333333333
ATP6V1G3	1.1615
OR2W3	-1.01
SCN4A	0.77925
MED10	-1.06025
FAM135A	-0.8722
ARHGAP4	-0.976
EHMT2	-0.6405
UFD1L	-0.16675
ERMP1	0.20775
MAG1	-1.17233333333333
THAP8	0.470666666666667
HACE1	-0.7485
FAM82C	0.4545
C3orf20	-0.8345
UNC84A	-0.699166666666667
SCD5	-0.257857142857143
LASS6	2.2015
LSG1	-0.13625
MAL	-4.80125
GPR22	-0.459
WDR5B	1.356
ACTRT1	-0.487
C17orf60	0.323166666666667
GRIN2C	0.9108
ARMC8	-0.46175
SLC47A1	-2.17083333333333
DMPK	-0.747
DHRS13	0.340333333333333
SMC1A	-0.694833333333333
KRTAP17-1	0.068
SMYD5	-0.6525
TUSC2	0.362625
CRHR2	0.5155
KIR3DL2	0.2205
CCDC104	0.2495
ATP2C1	0.34775
CROT	0.564
PABPC3	-0.5415
EGR1	1.58566666666667
THSD1	0.66775
KHK	-1.73425
SLC12A2	2.1835
CD58	-0.86625
STOX2	-0.410333333333333
CCDC76	-1.0062
CCDC48	3.788
DNAH1	-0.449666666666667
ZIC4	-0.08725
OR1G1	0.534
PSMC6	-0.426
PROKR1	0.3015
ABCB1	0.07025
TRAT1	-1.45825
LLGL1	0.1175
MTF1	1.2195
USP54	0.5995
PAGE2B	-2.531
ITGB7	-2.96775
CCDC81	-0.267
LOC149837	0.151
SCUBE1	2.5045
ZSCAN10	2.196
HUWE1	0.0656428571428572
CDH17	0.1105
CD180	0.8705
IL17A	0.3195
TMPO	-1.311875
KIAA1524	-1.72516666666667
HDGFRP3	0.443333333333333
OXCT1	-1.02245454545455
RRAS2	-0.797666666666667
LTBP2	2.6056875
SV2B	2.493
CYP2A6	5.517125
PKD1L2	-0.634166666666667
PPM1M	0.833
FLJ22662	1.9105
ZNF502	1.541
GP6	-1.279
CRYBA2	-1.6975
LEF1	-1.0512
CTPS	-1.98085714285714
EYA1	-2.49966666666667
EPS8L1	1.75475
MAPK14	-0.780333333333333
SERPINB2	-4.49625
GTF2F2	-0.981666666666667
ZNHIT4	-0.494
PLA1A	0.00925
C20orf114	4.96075
HPR	-3.4365
C18orf2	-2.72316666666667
SATB2	-1.84225
KCNJ9	-0.166875
MGC157906	0.3575
MOCS3	-0.34125
C17orf71	-0.612
PPHLN1	-0.104
HIST1H2BN	-0.640625
RAPGEF1	-0.804875
MAP3K8	-0.2925
DLG4	1.21333333333333
STC1	1.69458333333333
CDGAP	1.90525
DDX26B	-1.9175
LOC150223	-1.8015
CPSF3	-1.056
TMEM14A	0.03675
MYH3	-2.295
GPKOW	-0.237
SULT1A1	0.087
SPON1	4.647
YY1AP1	-0.457166666666667
RAB23	-0.13275
PLA2G4A	-3.92925
MAPRE3	-0.07725
ZNF516	0.903928571428572
GGPS1	0.60675
EXOC3L2	0.47275
C19orf42	0.8166
MAP2K2	-0.363
HIST1H2BB	-0.613
RNF19B	1.08783333333333
C6orf128	0.332666666666667
TLR8	3.7145
PCDHA9	0.0785
CARS2	-0.577875
CLUL1	3.059
RHAG	-3.79083333333333
UNK	-0.3525
EXOC8	0.4876
C9orf95	1.034
C14orf143	0.301833333333333
MAML3	0.195125
LDHA	-1.57325
MRPL20	0.56925
KLHDC6	0.705833333333333
ATP5S	0.587333333333333
C8orf55	0.1135
PHF19	-2.2515
KRTAP13-4	0.284
TTC5	-0.0695
XKR5	-0.49575
SILV	-4.3225
TEX28	0.438
TCTN1	1.24875
CX40.1	0.0805
PPP2R5C	-0.477
C12orf30	-2.0635
CAPG	2.66
MPZL1	1.12515
ARSB	-0.7525
TDH	-2.81925
WASF4	1.55475
TSSK3	-0.679333333333333
7A5	1.182
CRISPLD1	1.747125
MAD1L1	-0.211333333333333
SPIN4	-0.220833333333333
AMPD1	0.36725
DPYSL5	-0.6815
INPP1	0.139
ANKRD11	-0.897666666666667
NPAS4	-0.365375
GCET2	-0.3424
RNASE9	-0.337
GUCY2D	0.149333333333333
CCDC98	0.1515
FGF4	-0.34075
CPM	0.421
SLC26A4	-1.90283333333333
PLD5	0.31425
FAM59A	-0.297
FBXO5	-2.10788888888889
SIPA1L1	0.314375
DPYS	0.48725
ATG4D	-0.676
TGM3	-0.1035
MTCH1	-0.1175
HK1	0.383071428571429
CDC26	-0.118375
GALNT12	-2.0245
LOC339229	-0.09425
MRPL35	-0.18725
ORC4L	-0.09425
TNKS	-0.4845
C2orf24	0.4445
ZNF553	0.203833333333333
GGTLA1	3.5634
ZNF497	-0.305
CDY1B	0.239666666666667
SLC30A4	0.122875
TUB	-1.21825
ARHGEF18	-0.60025
ARRB1	0.6675
KCNK1	-1.22175
EREG	-3.5976
SCAMP5	0.4735
RUNDC3B	2.488
ADAMTS20	-0.129
IL17RB	0.27825
FLJ20323	-0.4605
MCAM	0.79525
POLR3E	-1.68025
AQR	0.661666666666667
IPMK	0.563
CDCA7	-4.304375
CAMP	0.7975
GRHL3	-1.15375
ADAMTSL2	1.88383333333333
CLMN	2.956
SSTR3	0.3735
MAGEA5	-2.2365
OVOL2	3.96425
JMJD1B	0.126
RBL2	0.2442
PYGO2	1.004
PPP1R10	0.218166666666667
CSE1L	-1.261
LCA5	1.5275
RDH16	-0.1835
ASRGL1	0.059125
TOM1	0.778333333333333
PTX3	-4.37675
TTC15	0.70525
SCGB3A1	3.3085
MRPL50	-0.63725
RCAN3	1.271875
SLC26A11	0.55475
STYX	0.1605
CINP	-0.16875
MARCH7	0.04925
PFKM	-1.44866666666667
SGMS1	0.650666666666667
RIOK3	-0.4855
C1orf110	0.2415
CES7	-0.160625
LOC440248	-2.72125
PPP1R12C	-0.019
C10orf27	0.621
ATG9A	-0.41975
MRPS26	0.65225
TMEM40	-0.121
ELP3	-0.6446
ZNF787	1.1529
HIAT1	-0.018875
C8orf34	1.103
MGC4655	0.3069
PELI1	0.0486666666666667
PPT1	0.4844
SLC35C2	-0.391666666666667
C6orf125	-0.2825
MUC4	-1.48516666666667
RFC4	-2.47228571428571
GNB2	0.5515
NUP50	0.178857142857143
SULT4A1	-1.2865
C7	4.143625
CCDC130	-0.323
ARRDC4	0.54925
RQCD1	-0.54125
GLYCTK	-0.5695
AYTL2	-1.52481818181818
MTUS1	0.9713
LEMD3	0.07
PLEKHF2	1.81825
HOXA7	0.41675
GTF3C2	-1.823
DYNLRB2	4.543
CNOT10	-0.24925
MR1	0.28
FFAR1	-0.37775
PRIC285	0.3295
SLITRK6	1.51325
LIX1	-1.7483
UBE1L2	-0.7535
F8	1.308875
ACHE	0.472166666666667
KPNA5	-0.1315
TNFRSF12A	-0.275333333333333
EGR3	1.196
SERPIND1	-3.05133333333333
OASL	2.17075
IFRD1	-2.8505
WDFY1	0.0431666666666667
ZNF267	-0.03825
ACCN5	-0.254
ZBTB6	-0.66
PPP1R3A	0.2265
PRRT3	1.50825
FBXL19	0.124
TXNIP	0.860071428571428
ACTN2	-1.0765
ATG9B	-0.800125
C9orf117	0.9525
IL27	0.9155
RPL36AL	0.117833333333333
KLK15	-0.013
CHAD	2.894
RAP2B	0.0564
HEBP2	1.1745
ZNF342	0.826
CAMK2G	-0.424833333333333
TLR3	1.90375
FGF14	-0.291
HMGB2	-1.417875
TRPM5	0.0583333333333333
OR5M11	-0.0995
KIF3B	0.558157894736842
PRICKLE2	1.75325
MTMR9	-0.09
C3orf27	-0.08125
GLRA3	-1.41016666666667
NSDHL	-0.068
TMEM32	-0.06875
POLR2D	-1.21766666666667
MYADML	0.187
C9orf114	-0.1745
MRGPRX1	-0.077
TOPORS	0.77225
CLDN19	-0.12725
C1QL4	-1.142
RNF165	0.85
DHRS9	2.68675
DNAH2	-0.424
FXR1	-0.639166666666667
ZMYM3	-0.84925
CASP3	0.0291666666666667
FAM120C	-0.00687500000000008
SCLY	-0.8985
CA7	0.122
ENTPD5	1.63733333333333
ZNF461	-0.034375
PDIA5	0.1
C1orf19	-0.7575
TMEM67	-0.36125
KCTD20	-0.3165
WDR47	0.797
FLJ38723	0.723
KLRF1	1.25433333333333
TAS2R16	-0.043
CLDN12	0.64625
PRKCE	-0.30125
UBXD4	-1.30575
ITGAM	2.7995
GLT8D3	-0.2805
WDR31	1.0778
RGS2	0.38825
OR51L1	1.2355
MST1R	0.784
KIAA1737	1.73075
OR4A5	0.2305
GLIS1	-0.689333333333333
PTMA	0.660142857142857
NAPA	1.16525
PRDM11	0.212
LIPF	-0.655
DIRAS3	1.25225
ASGR2	-3.667875
C1QTNF4	1.35025
PIK3R4	-0.232
ARMC3	0.9835
NDUFV3	-0.748333333333333
BTBD3	-0.9565
PPP1R2	0.87825
UBE2NL	-0.293
FOSL2	1.709
FAM119A	-1.06716666666667
TUBA4A	-0.8659
KRTAP12-1	0.2425
SFRS2	-0.78325
RHPN1	-0.142
EEF2	-0.596333333333333
ZDHHC11	-0.998
EPHA3	-0.9573
RBM12	-0.07125
H2AFJ	1.78941666666667
EDIL3	3.888
KIF26A	-0.66775
SERGEF	0.06525
B3GALT4	3.26425
LOC90925	0.24
OSCAR	0.43375
NPFF	-0.751
DEDD	0.07
TMEM155	-0.85225
PTPN1	-0.25975
SCYL2	-0.141833333333333
SKAP1	2.08625
LEAP2	-2.09766666666667
GADD45G	2.4081
IFITM3	1.0275
PILRB	-1.96616666666667
SLU7	0.0165
DSC3	0.644
DNMT3L	-1.08975
PAPD5	0.180875
B3GNT3	-1.45333333333333
LHCGR	0.312
MSL-1	-0.65225
UBE2S	-1.489
SAP130	-0.774
ANAPC11	0.4965
MAGED4B	-1.685
ATP6V1B2	0.335166666666667
C14orf179	1.284875
CAPZA1	0.010125
CDYL2	1.512
GLRX3	-0.907166666666667
LOC136288	-0.65275
MOBKL1A	0.9555
HTR2B	3.353
CRYGD	-0.084
NUS1	-0.657833333333333
PGRMC1	-0.1855
MYOM2	0.15175
FLJ39653	-1.55733333333333
CHM	0.0753
OR5M8	0.4285
ZNF619	0.421
FAM105A	1.30525
CCNL1	-1.805125
NAP1L3	0.98225
C10orf57	2.12616666666667
B3GALNT1	0.927666666666667
CSN1S2A	0.398
TCP10L	-0.397
GDAP2	0.394
DMKN	-1.39166666666667
COX6B1	0.147
DNASE2	-0.175666666666667
MSH5	-2.07575
LGMN	0.481
USP31	-0.6399
OR13C8	0.873
SDCBP	-0.1934
NUDT11	-1.61933333333333
PYGL	-0.339166666666667
SNPH	-0.650833333333333
B3GNT4	-1.431
MIZF	-1.3416
NUBPL	-0.4315
NOD1	-0.000333333333333334
CDH22	0.83425
NUBP1	0.393166666666667
DSCAM	-3.578
DGKI	1.157
FAM136A	-0.717
AKAP1	-0.336666666666667
SLC16A6	1.97475
RIN3	0.99225
PSG2	-0.3775
DIP2B	0.483083333333333
PSORS1C1	-0.4489
KIAA0495	-0.4065
FLJ90709	-0.201833333333333
LPA	-0.352166666666667
PIGA	-0.301833333333333
LY75	2.877
UTS2	-5.16733333333333
RREB1	0.254125
GALNACT-2	0.414
MGC3196	-0.45725
FLJ31568	-0.39275
LPHN1	-0.7805
SP1	0.888125
TOX4	0.2025
HSPA9	-0.2631
APOBEC1	0.684
SLC35E4	-0.9705
LSM5	-0.6915
SURF1	0.78
ZBTB1	0.80675
GTF2F1	-0.283875
RPS15A	0.0552142857142857
DUSP21	-0.526666666666667
GINS4	-3.16566666666667
MYO15A	-0.534833333333333
GIMAP7	3.75575
MGC13379	0.776
ATP6V1E2	-1.941
UTP3	-0.166
HNRPA3	-0.6198125
MT4	0.3075
C14orf155	0.26275
U1SNRNPBP	0.6335
CKLF	-0.0435
PLEKHN1	-0.3275
MBNL1	0.183166666666667
NUP160	-1.4015
ACSM2A	-2.10775
LOC129881	1.084
KIAA1529	-1.0755
FLJ22639	-1.87325
HAND1	-1.4015
GSX1	0.313
FGA	-4.8678125
SERPINB1	0.5075
ZNF642	0.354
IGFBP1	-7.80725
SLC1A1	1.39925
DHX57	-0.35825
ZNF766	0.7735
PTPN21	-0.0779
GDPD3	-2.49916666666667
PNPLA5	0.18
TBR1	0.0108333333333333
FAM116A	0.304
IQGAP1	0.914625
FOS	1.979625
ZNF226	0.61725
FIGNL1	-0.841666666666667
C14orf1	0.0926666666666667
ZMYND17	-0.6195
PUS7	-1.25066666666667
TUBB6	-0.16175
KCNQ2	-1.08425
MARCH6	-0.293916666666667
CCDC33	1.03
PRODH	0.8745
RBM11	0.935
EPHA6	0.039125
SLC43A1	0.5475
LOC196541	0.411875
NTN1	0.716083333333333
ING4	0.489
PCDHB10	0.56975
DPH2	-0.698333333333333
SPACA4	-0.24625
FBXL21	-6.8995
DIAPH1	-0.5295
ZNF71	0.379
CEP76	-0.888
CORO1A	-0.345
RRM2	-2.632
EDG4	0.87375
OS9	0.464333333333333
SLC4A1AP	-0.508
COG5	-0.90075
COPS8	-0.4465
NGLY1	-0.9835
NCBP2	0.12125
C17orf42	-0.523333333333333
GPSM3	1.433625
SIL1	0.904
ASB6	-0.1995
SMAD5OS	0.0856666666666667
UNC93A	-3.502
A1BG	-0.656333333333333
C21orf62	-0.101
FMO5	1.493
ATRIP	0.3435
CEBPG	-0.149166666666667
C7orf38	0.182666666666667
TNFRSF1B	1.46566666666667
CLEC1A	1.692
IQSEC1	0.18925
PATZ1	1.5281
RBM22	1.127
BAG2	-1.23883333333333
PAQR5	-1.1035
C9orf127	0.5768
THNSL1	0.06025
SHROOM3	2.7511
JAM2	1.4435
SNRPN	-2.00975
ALX4	0.1985
CACNA1S	0.6025
FAM130A1	0.74775
CORIN	2.8305
CD300LB	1.284
PLEKHG6	1.2655
LRRC40	-0.8185
PCLKC	-1.207
PCDHB16	0.0993333333333333
WNT2B	0.8355
ASNS	-2.86544444444444
MRPL49	0.308
FLJ46111	-0.68725
ISG20	-0.296625
SMU1	0.106333333333333
CASZ1	0.418
POLR1D	-0.865333333333333
GIN1	-0.14175
SNAG1	0.525166666666667
ANKRD29	-0.7285
CDKN2AIP	0.15025
KRR1	-0.063
CXCL1	-3.74183333333333
EPM2A	0.1085
PC	0.238166666666667
DEFB127	-0.748
PDZRN4	1.666
FAH	1.143625
OR51E1	2.8275
CDC2L6	-0.362833333333333
DNTTIP1	-0.6405
PAX8	-0.97425
TMEM116	0.69125
C1orf150	0.7635
PRO2012	-0.2005
MRPL40	-0.175333333333333
BEX1	0.3206
SLC2A4	-0.132
PKMYT1	-1.81225
FEZF2	-0.5334
SLC26A9	-1.76
MAP2	-0.0955
LYL1	-0.42175
SLC25A19	-1.01033333333333
NOS3	0.366
ZNF34	0.232
TMPRSS11F	-0.44875
FAM43A	0.638
FCRL4	0.260833333333333
KLF14	0.29925
FLRT2	0.8195
WRN	-1.609
SDF2	0.6482
KRT8P12	-0.47175
C6orf195	0.436
C9orf125	-0.879333333333333
DZIP3	0.224375
RIT1	-0.0791666666666666
SCML1	-2.47266666666667
RHBDF2	-0.389125
OR2G3	0.5105
REXO1L1	-0.337
MAP3K7IP3	-0.56175
C3orf57	-6.4045
FBXW11	-1.18866666666667
ETAA1	-0.7425
C14orf131	-0.5465
AKT1S1	-0.05625
SLC12A5	-1.228375
C9orf164	0.89525
NRIP3	0.364125
NOS1AP	-0.96875
TMEM121	0.76525
SAP30BP	-0.4031
DGCR6	1.01425
WDR76	-1.50175
FAM82B	-0.487083333333333
LOC606495	-0.592
MAP9	0.18725
BCDIN3D	1.1825
CXorf36	4.078
DSCR3	-0.5315
ZFAND3	0.32875
C7orf43	0.629666666666667
SPSB3	0.5532
C19orf19	0.953
FAM133A	-1.336625
C12orf25	0.1625
SLC39A3	-0.418125
DISP2	0.80825
PI4KAP2	-1.825
MKRN3	-2.358
ADAMTS13	-0.934
CBLN3	0.1724
TTYH1	-1.11033333333333
C3orf18	1.2055
FLJ13236	-0.4125
ZMYND12	4.10175
C18orf25	0.48925
GLB1L3	-1.4925
ATP13A5	1.2615
RANBP10	0.256
CD96	-1.3421
DENND1C	-0.09075
RBMS3	1.3927
SLC41A3	0.702333333333333
DGCR6L	1.02925
TMEM128	0.572333333333333
CSNK1G3	0.199571428571429
MOBKL2C	1.548
TSPAN6	-1.30075
MATN2	-0.8786
MSL2L1	0.327666666666667
ST6GALNAC2	1.00183333333333
FGFBP2	1.400125
FGL1	-6.5
MPP3	-2.042
ARHGEF6	2.05266666666667
TGFBR2	0.649875
ACMSD	3.4625
IL33	4.05575
C9orf5	0.1805
DEAF1	0.2788
AMN	1.645
DEFA6	0.07775
RNF212	-0.85925
METT5D1	0.1985
CIB1	0.7564
TSSK1B	0.119
[truncated: 15,816 more rows]
