# Supplementary material for: iGC—an integrated analysis package of gene expression and copy number alteration
Source: BMC Bioinformatics. 2017 Jan 14;18:35. doi: 10.1186/s12859-016-1438-2 (PMC5237550; doi:10.1186/s12859-016-1438-2)
Supplement: Additional file 1: — The source codes and example data of the package iGC in R. (GZ 2818 kb) [file 12859_2016_1438_MOESM1_ESM.gz › iGC/inst/extdata/GE/US82800149_251976012510_S01.tcga_level3.txt]

Hybridization REF	TCGA-BH-A0HK-01A-11R-A056-07
Composite Element REF	log2 lowess normalized (cy5/cy3) collapsed by gene symbol
ELMO2	-0.236666666666667
CREB3L1	1.33875
RPS11	1.8195
PNMA1	0.007
MMP2	0.193
C10orf90	-2.1465
ZHX3	-0.6605
ERCC5	0.2365
GPR98	-2.247125
RXFP3	0.7605
APBB2	0.294
PRO0478	-1.30825
KLHL13	-2.682
PRSSL1	-0.236
PDCL3	0.396333333333333
DECR1	-0.5155
SALL1	-5.0175
CADM4	0.3115
RPS18	1.49657142857143
HNRPD	-0.458916666666667
CFHR5	0.685666666666667
SLC10A7	0.472125
OR2K2	-0.094
LMAN1	-0.42225
SUHW1	-3.72175
CHD8	-0.2533
SUMO1	0.8611
GP1BA	1.0808
DDB1	0.1265
MYO9B	-0.3809
MMP7	3.791
CRNKL1	0.2605
C9orf45	-1.71316666666667
XAB2	0.539375
RTN1	1.287875
KLHL14	-1.56325
TBX10	-1.0355
CENPQ	-1.8775
UTY	-0.831
ZBTB12	-0.2325
DTNBP1	-0.08375
KBTBD8	-1.6415
ZEB1	-0.0301666666666667
ZG16	-1.28675
MIER1	0.81
ADAM5P	-0.431
CHD9	-0.4253125
STK16	0.347
KIAA1486	-0.17
TOB2	2.74158333333333
BANK1	2.01725
OR2V2	-0.1635
GRM2	-0.221666666666667
PROSC	-0.0755
SPIN2B	0.50875
PIR	-2.10544444444444
IPO9	0.0458
EVC	0.219333333333333
CXCL13	2.84283333333333
KIAA1199	-2.3025
SORL1	1.8635
NAT10	-0.42175
CHD1	-0.81625
SYN3	-0.3795
SLC22A2	-0.41575
SERPINF1	0.6255
WDR34	-0.503
OR7A17	0.49225
C9orf11	-0.387
RNF216L	-0.406
LHB	0.0575
STK25	-0.07075
TAOK3	0.942
LOC152573	-1.77375
C3orf39	0.737
C14orf108	0.263
CDC25B	-2.45563636363636
BMP3	0.032
TMEM180	-0.3915
MAP1LC3C	2.46975
CRYGC	-0.23
POU3F1	-0.892
C20orf32	-1.895
CCDC95	-0.452
HIGD1B	5.31575
USP6NL	-0.551875
ABCD4	-0.309
DIMT1L	-0.610666666666667
TEK	2.076875
SLC25A46	-0.5345
LARP7	-1.7905
CD160	-0.0355
MT1JP	-0.00799999999999999
PHF20	-0.199125
CPNE4	-1.79925
GTPBP1	0.065
RAB33B	1.599
ALDOC	-2.064875
ZNF212	-0.24975
NUDT1	-1.61016666666667
RFPL2	-1.46725
ZNF83	-0.603
GDPD5	0.03775
PDCD4	3.04
CEP350	0.677
OR10A2	0.30925
CST7	-0.197
CIAO1	-1.00825
SELL	1.844125
OR8J3	-0.386
LTBP4	0.515833333333333
SIRT6	0.43
CCL19	5.06875
PPIL1	-1.28283333333333
GBP7	-0.125
STK17A	-1.5242
ABR	0.52675
OR9G1	0.1255
FOXE1	-0.69
CNGA3	2.0955
GML	0.195
CD38	-1.01675
ZDHHC6	-0.0168333333333333
NEFH	-2.18925
CTDSP2	0.40725
PGBD5	-2.4085
CCNY	0.314285714285714
RMND5B	0.657666666666667
ZNF257	-4.07
FLJ22167	-1.062
EXOSC7	-0.3445
ROR2	1.125375
MAOA	2.876625
TNNT3	4.50233333333333
GYPC	-0.76775
C7orf33	1.0475
PLIN	5.125
LOC90826	-0.45625
RNF4	-0.56
F8A1	0.398833333333333
PLEKHG4	-0.23225
GRB2	0.4563
HIST1H2AD	-1.2735
DUS3L	-0.162
EIF1	-0.331
RP5-1077B9.4	-0.905
FPGT	1.14975
GDF10	3.6115
COQ9	-0.58025
GCC2	-0.230571428571429
RARRES3	3.4575
PLXNA1	-0.6477
KIAA0100	-0.7274
PMF1	0.7685
FNDC1	5.32825
HS2ST1	0.4655
CRELD2	0.9125
C8G	-2.219
CD82	-0.445
LIM2	-1.6195
UNQ6490	0.602
MMP16	-0.36575
DRD3	0.1255
C5orf26	0.76125
C11orf73	-1.368125
PTP4A2	1.3675
OR4M2	-0.625
HPCA	-1.2625
SEC14L1	-0.8875
CHFR	-0.84575
EMILIN1	0.895625
NDUFS4	-0.761
COL18A1	-0.3115
PDZD3	-0.033
C9orf16	0.816833333333333
ERBB2IP	0.289166666666667
EMX2	3.19325
FUS	-1.23475
TF	-2.8986
CLCN4	-0.4975
CXorf56	-0.413
C11orf72	0.241
ELAC2	-0.837583333333333
NPR1	1.1835
ASS1	-2.0165
USP42	-0.46125
POLR2J	-0.5575
SEC23IP	0.507833333333333
UQCRC1	0.02225
LOC729603	-0.227
C1orf71	0.113625
POLG	-2.5765
ADAM23	-3.279
TFR2	-0.70125
RICTOR	-1.4591
MGC39606	0.06125
C19orf55	-0.197875
SNAPC1	-1.548
GNA11	1.061
CCDC52	-0.142333333333333
FSIP1	0.41
UPF3A	-0.654625
IGSF11	-2.61533333333333
LAGE3	-0.191
CHST6	-3.6265
UNC13B	0.701625
TTLL4	-1.035875
ZNF687	1.6535
SDC2	-1.1968
COX7A2	-0.27125
LAMB4	-0.25025
FAM24A	0.694
LRRTM3	-0.5512
GPHB5	1.197
OR4C13	0.0145
EIF3EIP	1.56142857142857
HABP4	-0.878
TMEM125	3.83825
CNTN2	1.803375
ASNSD1	-0.50375
FUT4	-0.740875
ACF	-4.00575
LOC158381	0.1515
CDH8	-1.15666666666667
AGPS	-0.435166666666667
C4orf18	2.865125
PECI	-0.41625
UNG	-0.79175
GSTP1	1.132875
DCUN1D5	-1.9835
DKFZP564J0863	-0.68825
SLC9A3R1	0.41375
BCDO2	2.748625
CHMP7	-0.846
REM2	0.7295
DNHD1	-0.6605
FKBP4	0.00937499999999999
ZNF350	0.87525
MGC11102	0.1735
BST1	3.025
KISS1R	2.2545
NCR2	-0.491
DEFB125	0.372
UBE2W	0.770875
KRT15	-0.99
C10orf99	0.574
SCN11A	0.256375
GFI1	-2.0515
RDHE2	3.23483333333333
FHL1	0.7505
OSGEP	-0.173833333333333
GATA1	-3.2225
SMC6	-1.37175
TTTY14	-1.09725
LPIN3	0.00475
RPL4	0.1396
RBPMS	-0.4264
PRPF3	-0.503833333333333
EMR1	-2.0485
SPATA19	0.19375
XCR1	0.6205
IRX3	2.6748
RBM6	-0.69975
KLF4	0.6759
UNC5CL	-2.18125
SEBOX	-0.2
BTK	-0.92575
KRCC1	1.26425
C6orf27	0.609
SYTL5	-0.7565
PRND	2.18314285714286
LOC653319	-1.493
PIGL	-1.43775
HUS1	-0.822166666666667
SFRS6	0.871
C17orf77	-0.085
UIMC1	-0.743333333333333
FXYD2	-1.5407
LOC283152	1.7735
ZNF667	0.27025
ZCCHC12	-1.87375
TFEC	1.677
ATP7B	2.431
POLD2	-0.628
RG9MTD1	-0.61
ACOT2	0.195166666666667
HIST1H4I	-1.072875
PPARGC1A	-1.8816
ETFA	-1.7659
POLRMT	0.2065
ZNF146	-0.480875
MIA2	-1.455
KLHL6	-1.3685
HOXB5	4.0055
NENF	1.6
CUGBP1	0.24975
PRSS22	1.61116666666667
CASC4	1.5129
CUL4B	-0.1894
CENPJ	-2.0601
PITX1	0.552166666666667
FLJ31033	0.511833333333333
CELSR3	0.0661666666666667
ZNF568	0.64275
ITSN1	-0.1245
EHBP1L1	-0.7555
C19orf2	-0.3675
DCTN1	0.277
LIN28B	-4.96783333333333
TNKS2	-0.95475
C1QBP	-0.74325
CADPS2	2.142
SRMS	0.74225
GJA9	0.178833333333333
MGC24975	-0.152666666666667
TRIM45	-0.270666666666667
TSP50	0.1685
TCP1	-1.61925
TMED7	0.6081
CMA1	0.4515
CENPL	-1.04933333333333
PTCRA	-0.1575
FST	-4.53875
VWCE	-3.611
PAWR	0.54375
ABCC12	0.5434
LDLR	-1.4833
ASTN2	0.1385
LOC441212	-1.13125
GPATCH8	-0.292
TANC2	-2.17891666666667
KIF4A	-2.70225
C18orf18	-1.767
PGM1	-0.894
KIAA0258	0.49875
CPD	1.986625
SNCAIP	-0.9765
DCT	-4.12833333333333
HLA-DOA	2.63245454545455
OR11L1	0.7555
UPK1B	-0.420166666666667
DNAJB4	-0.271875
UGT1A8	0.168
HIST1H4L	-1.532
PECR	-1.77533333333333
HSPA2	2.974
WFIKKN1	-2.488
SERP1	1.190875
SYDE2	1.84725
TACR2	1.822
NUP85	-1.34425
CD177	-0.382833333333333
LGR5	-1.5385
PIGG	0.250166666666667
PTHR1	-0.877666666666667
RAB5A	0.2078
FLJ13224	-0.5845
USP9Y	-2.47666666666667
C7orf53	-1.1785
LRP1B	0.147
XAF1	0.5453
ABCG8	-0.3275
ANKDD1A	-0.183166666666667
DAND5	-2.5185
SPAG6	5.84566666666667
LINCR	2.75375
ZDHHC22	-1.46325
CCDC60	0.4205
THOC7	-1.4405
TCTA	1.4325
OR8K3	0.82225
NY-REN-7	-0.953
B2M	1.21916666666667
C6orf141	-2.839375
LPPR4	2.90525
SQLE	-2.033625
SEPHS1	-0.48775
BTBD14B	0.776357142857143
PLRG1	-0.685
SPG7	-0.6556875
ZNF614	-0.387333333333333
PARD6G	1.12833333333333
INPP5B	-1.4511
GRPEL2	-0.060875
PPID	-0.7247
TRIM56	0.1055
UBE2J1	-0.02825
IL20RA	6.97375
LOC387856	-0.24425
C1orf107	1.90866666666667
UTS2R	2.13975
C19orf22	0.22675
SAFB2	0.32125
KIAA0652	-0.173625
KLRG1	0.0835
MS4A8B	5.2455
FRAG1	1.196
KIAA1546	0.4585
E2F4	-1.0986
CLEC4M	0.647833333333333
BTBD14A	-1.27425
KIAA0999	0.7785
GYPA	-3.72516666666667
TAC1	1.9988
TRAIP	-2.1695
KIAA0232	0.9485
ERCC8	-1.083375
GPX4	0.291625
KIAA0368	-0.14225
GPR157	-0.125666666666667
CTAGE4	-0.7875
C9orf30	-1.36016666666667
OR52A1	0.199
HSP90B3P	-0.467
ALG9	-0.9389
BTBD10	0.49375
SDK2	-0.326
BAIAP3	-0.995
RABGGTB	-0.860625
ANKRD40	0.049
KRT74	0.649
CALCOCO2	0.5905
SNCA	-3.2575
TMSL8	-4.7175
C2orf53	-0.205
ESRRB	-0.3705
ARHGAP26	-0.6675
TDRD9	-2.869
HRAS	-0.235833333333333
KLRC4	-2.7795
JAGN1	0.0471666666666667
BSDC1	0.44325
RNF43	0.7457
NDUFAF1	0.17775
PHF12	0.29625
OR1L3	0.17
FOLR2	2.69541666666667
LYZL6	0.0868333333333334
tcag7.1260	-1.659
WSB1	-1.4495
PROS1	-0.6052
OSTN	0.664
PSMB8	0.55725
SOCS4	-0.370142857142857
DDIT4L	1.13425
MAS1	0.0135
MGC34796	2.09
CSHL1	0.084
TBCCD1	-0.147166666666667
ZBTB7C	0.8695
AP2S1	-1.27075
P15RS	0.1375
VAT1	-0.6588
SHANK3	1.96783333333333
TUFM	0.127166666666667
THEG	-0.295
KRT34	-2.4165
SGSM3	0.701875
TOMM22	0.395875
SOCS3	2.55883333333333
CPO	1.234
POP4	-0.07975
BHLHB3	0.506
MALL	1.29725
OR1B1	0.269
PARK2	0.497
GPR124	0.628
LCE1E	1.3065
RUVBL2	-0.53925
CGRRF1	0.106
ACPL2	0.82025
WNT10B	-0.58125
BAIAP2L2	-0.278375
ISCA1	0.453
C1orf125	5.139375
RPAP1	-0.45625
RAI16	0.0935
RPL27	0.391
NLRP9	-0.3815
EPN1	0.69
LOC388610	-2.436625
SLC35A1	0.642
GAL	-3.6585
SLC14A2	0.71675
RDH11	-1.0355
FAM138F	1.033
AUH	0.79325
FLJ40243	0.1155
C14orf129	0.273
MBD2	-0.896833333333333
ABHD14B	1.09675
PIGT	0.67825
ALS2CR4	-0.4245
ALAS1	0.2943
FOXO1	0.815833333333333
CRLF3	-0.53225
C20orf107	-0.562
FARS2	0.7465
CCDC28A	1.2485
NPHP3	-1.2205
OR13F1	0.402
TSEN54	0.13225
DEFB106B	0.51875
OR8B4	0.3385
STH	0.97425
ZC3H14	-0.781375
CBX2	-0.204
TMEM49	-1.4205
C6orf21	0.669
FLJ20920	1.658375
CRTAP	0.505
DDX50	-0.178
STYXL1	0.1405
BLVRB	-0.373666666666667
LOC147650	-0.851333333333333
MMP24	0.379
GRID1	1.34925
BANF1	-0.545666666666667
CTAGEP	-0.5925
HMBS	-2.65725
SLC25A24	0.0206666666666667
C14orf50	2.6955
MRO	0.994
SLC25A15	-1.71175
FAM84B	1.3459
TDP1	-1.328
C16orf78	0.412166666666667
C11orf57	-0.87
RFK	-0.398375
ZFYVE9	-1.27275
STCH	-1.0507
WIBG	0.40075
LOC283871	-0.759666666666667
GBA2	0.1336
NDUFB3	-0.3025
HSD17B13	0.875
GRIN3A	0.562833333333333
FMNL1	-0.707
SEPT7	-0.843
GNLY	2.8825
GRAMD1C	1.00533333333333
ZNF165	0.119
USP38	0.8175
FAM83A	-3.4415
C14orf24	1.12758333333333
ARMCX3	1.4905
ARHGDIB	1.27083333333333
AK1	-0.0705
KIAA1045	0.766
DNAJB13	-0.649666666666667
NEU2	0.1945
HIST1H4B	-1.58066666666667
FAM20B	0.9178
HES2	0.489285714285714
FAM73B	-0.3223
LOC388381	-0.229
INTS7	0.0452727272727273
AMPH	-0.047
ZNF775	0.493
UCKL1	-0.621166666666667
C10orf97	-0.20575
C1orf161	0.2365
ALDH1L1	2.145
FLJ39378	-0.0475
SLC23A1	-1.574
RBM4B	-0.10725
THAP4	0.381166666666667
OGFRL1	-0.01825
KIAA0831	-0.254375
PPP1R15A	0.970833333333333
C1orf96	0.713785714285714
C12orf11	-1.7695
BMF	0.2375
MAN1A1	-0.96175
KIAA1600	0.355
NLGN4X	-0.95525
ALOX12	-2.2502
RB1CC1	-0.4656
NEIL2	0.0778
EIF4E	0.306714285714286
ABHD5	-0.4525
EXOC4	-0.0526666666666667
CIP29	-0.476
BATF2	0.109
SLC29A4	0.141375
HTR4	0.498
EMB	-2.1645
TRAF6	0.392
LMNB1	-3.36925
FAM19A5	-1.428
SHE	2.50575
PIK3C2B	2.94475
C15orf15	-0.3339
USP15	-0.0257
TCEAL2	0.57275
C5orf39	-0.934666666666667
PTGER2	-1.44
SLC31A1	-0.876375
IFT172	1.6395
ADAM29	0.06125
GFOD1	0.6455
ST7L	0.955333333333333
C15orf26	-3.1735
PKN3	-0.6315
CNTD1	2.688
COMMD1	0.004125
NTRK2	2.84983333333333
FOXN3	0.642875
MFGE8	-0.9766
PFKFB2	1.54466666666667
TAS2R4	-1.5055
ENTHD1	-0.482666666666667
PRMT5	-0.76375
MGC16384	-1.695
LOC442229	-0.67925
TSKU	2.247
KRTCAP3	3.8315
PDLIM1	1.576
KCNS2	0.3585
RNF126	0.257166666666667
CEP63	-0.482
CLIC4	-1.57425
hCG_1990170	-0.62075
ACR	0.7721
KLK7	-0.21125
ALOX5AP	1.987625
RIPK3	4.441
TAS2R9	1.475
C19orf18	-1.1075
BIRC6	-0.0287142857142857
ZNF16	1.021
RFT1	-0.3475
SLC8A2	-0.57125
TACC1	0.589375
ITGAD	0.51
SAMHD1	0.1985
SH3PXD2B	0.779
EPC2	0.872
C20orf85	0.300375
ATP13A2	0.220166666666667
KRT4	0.390375
CAPNS1	0.00625
MDM2	-0.427416666666667
PCDH20	2.8125
KCNK9	0.472
OR2C1	0.0335
KLHDC3	-0.767333333333333
IPPK	-0.2175
EFHD2	1.166375
GALR3	2.2025
NBEA	1.709
ABCA6	3.382
CLDN3	2.43
AKT2	-0.497214285714286
EGFR	-1.7832
RBM16	0.569375
ZDHHC3	0.842
SLC25A4	-2.29
CYB5B	-0.755333333333333
CPXM1	0.17075
NDRG1	0.0755384615384615
FLJ43826	-0.10075
OR5L2	0.440666666666667
FARP2	1.493
MRPL46	-0.635666666666667
LDHAL6B	-0.182
MAPKAPK3	-0.111833333333333
NCAM2	-3.12475
PRKD2	0.666166666666667
ZFP36L1	1.2499
CYSLTR1	1.366
OR4C3	-0.033
HIST1H2AJ	1.4445
CCNB2	-3.38888888888889
ZNF10	-0.44
TMEM175	0.8025
FAM134A	1.45716666666667
TIGD4	-0.2585
PCNP	-0.38575
MGC39715	-0.13
LQK1	-0.3555
CREB1	0.8455
TMPRSS3	1.73175
C4orf32	2.90575
LAT	-1.95116666666667
KCNA3	-0.623
SKIV2L2	-0.6615
ROPN1B	-3.90625
tcag7.23	0.2825
CDT1	-2.832375
ZHX2	1.487125
CD28	-3.495
ZNF624	-0.48425
SEPT2	-0.3725
SOHLH2	-2.554375
MCOLN3	-0.758714285714286
UNQ1945	1.234
MASP2	-1.327
ZNRF3	0.4437
GPATCH3	-0.13
AGL	0.951875
QRICH2	-0.4075
PSD4	1.1685
CCNB1IP1	-1.79475
ENPP7	-0.099
OBFC1	0.07825
KCNG3	-1.61133333333333
C14orf79	1.02333333333333
ENPEP	1.724
SCT	0.843
SKI	1.0315
SEC61G	-1.90825
CAPN11	0.57175
ATXN7L3	-0.0905
DBNDD1	-1.07016666666667
FAIM	0.88925
ANKRD36	-0.4045
GABRP	0.644333333333333
TACSTD2	1.9072
EIF3J	-0.5435
PPP2R2A	-0.96225
TEKT4	-0.312333333333333
PVALB	-3.7755
F10	-1.4665
FAM134C	0.8323
COMP	5.32725
EFCBP1	-2.2203125
SCLT1	0.191375
TAL1	-0.588
ACSL1	1.348
ABCC5	-0.7015
ABL1	-0.560777777777778
RBBP7	-0.091
PTPRG	-2.032625
NCOR1	-0.1807
SPINK4	-1.75533333333333
TXNRD1	-1.3796
TNRC15	0.558125
C9orf138	0.379625
UBE2H	1.31816666666667
BRDT	3.45616666666667
C8orf31	-0.4045
CCNE2	-2.92272727272727
SLC6A8	-2.096
CALCR	-3.60825
PPP1CB	1.262
ABHD8	0.2225
ARF5	-0.2506
SLC24A4	0.64925
CCT3	0.79675
ZNF121	0.187375
SLC3A2	-1.1938
OR13A1	0.7895
SLC5A10	0.56375
RAD50	-0.659125
IER5	0.898125
MTHFD1L	-2.67425
MBTPS2	0.085
MVK	-0.936125
NCL	-0.1006
PSMD10	-0.775
MOBP	0.7315
FLJ32894	-0.5595
HRH1	-0.341833333333333
C5orf30	-0.0955
NUDT16L1	0.5662
RASGRP3	3.70566666666667
PRKRIP1	-0.7751
CCDC75	-0.4055
LOC253970	0.39175
KIAA1239	0.79325
MED21	-0.8135
SYT11	0.278333333333333
NTSR2	-1.113
EGFL11	0.68
CXorf59	1.052
OR2A25	-0.175
SPTBN2	-0.743
LRMP	-1.15983333333333
RNF111	-0.17025
PTH	0.276
LOC619208	0.391333333333333
KIAA0895	0.457
RANBP5	-0.201
P2RY10	0.0325
NME5	2.81116666666667
DDX21	-0.91525
LRSAM1	0.2875
HDAC11	0.562333333333333
VMO1	1.9315
NOLA2	-0.031
ADAR	0.81975
MTO1	-0.896
SF4	0.522333333333333
P2RX1	0.071
HBM	0.44275
EN2	2.1845
C14orf172	0.2645
TM9SF2	0.1172
INHBE	-1.30433333333333
TCTE3	-0.0740833333333333
TOX2	-2.3755
CTAGE3	-0.07625
HBB	4.9637
MED15	-0.601333333333333
CASR	0.87675
C6orf66	-0.881833333333333
MTPN	-0.8385
UNC50	-0.2125
C21orf33	0.334625
IRF2	1.403125
PGR	-2.3404
GPR84	0.6945
CROCCL1	-2.735
SRPX	-0.35625
BRE	-0.276166666666667
FGF10	0.6335
SDC3	-0.618833333333333
ZRSR1	0.194833333333333
DKFZP434P211	-0.42275
SOX6	0.4355
RPUSD2	-0.68475
C14orf173	0.298833333333333
MAPK11	0.157833333333333
TBC1D22A	0.5865
FAM123A	-0.486
COL4A6	-3.82
TOMM70A	0.2185
NAB1	-0.759625
MGC16385	-1.139375
TSPAN18	-0.306833333333333
MED31	-0.90225
PLG	-0.170333333333333
CAPSL	0.6655
ZNF532	-0.1579
ASB14	0.1575
CA8	2.7865
NUDT16P	2.52883333333333
SLFN11	-0.9115
LRRIQ2	-0.673875
NOL7	-0.511
BRMS1L	-0.70025
JARID1A	0.1605
PANK2	-0.93925
ICAM3	0.1975
MDS1	-0.29925
TAF8	-1.2115
RNF139	0.974
ZNF594	-1.0276
ADAM8	4.0275
SFTPC	0.192375
MAN2B2	0.9915
RGS12	0.245625
EIF1AY	-4.04533333333333
LRRIQ1	-2.04933333333333
GPR150	2.049
CCDC21	-1.49866666666667
PRRG3	1.21175
SAA4	-0.95875
RAPGEF5	2.401375
ZCCHC2	0.0908333333333333
MGC39372	0.142
PPP4R2	0.421
CDCA2	-3.259
OR4D5	0.961666666666667
PTGFRN	0.3245
SIGLEC5	0.546
C19orf61	-0.341833333333333
NMUR2	0.753
KIAA1586	-2.68183333333333
DAGLA	-0.1765
CHCHD6	-0.1225
GPR32	0.3275
NEUROD6	-0.169
SLC2A4RG	0.7129375
CA5B	-0.00325000000000003
FBXL3	0.64525
MPHOSPH9	-2.11425
HMG2L1	0.07175
HCN4	0.786333333333333
CEACAM19	-0.50575
SH2D4B	-0.0882
HFE2	-0.8755
TGM4	0.5166
LYPD2	0.333666666666667
TBC1D15	-0.34175
MRPS21	-0.9167
NONO	-0.6419
CLEC5A	0.758125
ITCH	0.47
MGAT3	-0.441333333333333
MBP	-0.226375
RPP25	-0.19825
SOSTDC1	-0.63375
HRC	-0.10625
TRIM48	0.6275
TMEM133	-0.56575
ECEL1P2	-1.666
HOXC11	0.835
DOK5	-0.87575
HELZ	0.5855
LOC348180	-1.04725
MGC33894	0.2075
ADRB3	0.783
DMD	0.624363636363636
PTRH2	-0.76625
MPEG1	3.0305
NDUFA12	-0.506166666666667
KRTAP2-4	0.470166666666667
STAMBPL1	-0.812166666666667
ADCY2	0.1135
UNQ6125	0.198
KLHL20	0.863833333333333
SRM	-1.0275
OTC	-0.6275
TMIE	0.388
SNX8	-0.05525
LIPK	-0.045
CHURC1	0.277666666666667
KLC2	0.8205
HDAC1	0.0533333333333333
FAM128A	0.613666666666667
FNDC3B	-1.0426
MTCP1	-0.787
WFDC10B	-0.173
PCDHGB3	-0.4485
ATRNL1	-2.79111111111111
CAV2	0.307875
MED26	-0.1245
DUS1L	0.65225
CHRM3	-1.352125
NEK9	0.27525
WARS2	0.68175
TBX22	0.499
TOMM40	-0.7745
RP6-213H19.1	-1.32666666666667
TUBGCP5	-0.87125
IGSF6	4.61875
TPPP	0.437
UNQ6190	-0.0135
GSTM5	2.316125
BTD	0.955666666666667
PDCD1LG2	-0.332833333333333
SNRPB2	-0.9485
ERICH1	-0.744875
APOA4	-1.18975
HOXA11	-2.346
NARG1	0.176625
MKX	-0.986
RAB28	0.0575384615384616
PKP3	1.0185
SH3GL2	-1.595
CTSO	3.783
RPN2	0.1265625
IL28RA	-0.109
SFMBT1	-0.4285
WDR57	0.39625
FER1L3	1.247
HSF5	-0.608833333333333
TTC9B	0.44175
C4BPA	-4.071
ALB	-3.97846153846154
SORBS3	0.406
UPF2	-0.27
JPH1	-0.6105
AGBL2	-0.862
DOPEY1	1.416
TERF1	-0.621666666666667
KIF22	-1.00066666666667
NINJ1	0.5815
SEC61A2	-1.02216666666667
HIST1H1D	-1.25716666666667
SFXN4	0.483125
UCP3	0.4188
ZNF703	1.92466666666667
MYL6B	-0.03875
TREM1	1.225
OR52E6	-0.071
CKMT2	2.61875
HLA-C	1.403
SLC13A3	0.546333333333333
TIMP4	4.3785
SLIT2	3.0985
RSF1	0.153666666666667
LONRF1	-1.38957142857143
MON1A	-0.051
CACNG6	-1.37233333333333
DPPA4	-4.52916666666667
ZSWIM3	-0.57925
ZNF804A	0.213666666666667
CCIN	1.61375
SLC25A31	-0.6505
KCNMB4	-1.22325
RABL5	0.11825
GALNS	-1.0986
STX6	1.192625
HIST1H1C	-2.40933333333333
CIDEB	0.446875
CASP4	-0.0625
PDK3	-0.8334
KCNJ11	0.7
TPR	0.079375
ZSCAN20	-0.744
MTX2	-0.30075
HIST1H2BH	-1.14075
LOC283767	0.5735
LYRM7	-0.732055555555556
BRD3	-0.135666666666667
HIST1H2BO	-1.23075
MAGEB10	0.4835
SLC45A1	1.28775
SERPINA3	-2.40610526315789
KIAA0143	0.08375
KCNJ16	0.0748333333333333
KRT79	-0.392
FABP2	-1.21225
NUT	-0.17675
ZNF57	-0.859
FBXL4	0.259875
CLEC9A	0.7985
UGT8	-1.607
BMP2K	-1.47825
MAPK4	-3.693
SLC25A23	-0.2899
HINT1	-0.0856
KRTAP13-1	0.1675
SFXN5	0.4083
CHCHD2	-0.436583333333333
FAM3D	1.2045
NDP	-3.408375
RHOBTB1	-0.318166666666667
SLC4A4	-0.783
RPL38	0.23875
HTF9C	0.0321666666666667
AP2A2	0.5725
ZBTB46	-1.071
MAP7D1	-0.039125
AOX1	-0.831333333333333
CYR61	1.38858333333333
DTNA	-1.73692857142857
JRKL	0.13675
TMOD3	-0.38325
EEA1	-0.0421
ADCK5	-0.05275
IL1R1	1.7805
KLK3	0.815692307692308
HRSP12	-0.571
KTN1	-0.2835
LOH11CR2A	-0.3148
RELL2	-1.86975
MAB21L1	1.12375
C20orf59	-1.234
PHKB	-0.7955
ADAM2	-2.09783333333333
TBC1D8B	1.201
FAM13A1	-0.8161875
LAPTM4B	-1.4135
LCN8	0.283
TMEM147	0.8705
SYT4	-0.4978
XPO7	-1.6325
C9orf62	2.224
GPR75	-0.771
TRIM5	0.257375
APOC1	-1.49283333333333
RNASE4	1.14666666666667
PARD6B	-0.360375
ARID1A	0.567666666666667
TPD52L3	0.5908
RRAGB	0.539
RCN2	-0.856166666666667
HIST2H2BE	-1.416375
STARD7	-0.2925
SHMT2	-0.6415
KIAA1751	0.0094
MLYCD	-0.405375
LOC162632	-1.014
UQCRH	-0.9275
RP11-217H1.1	0.274125
SDHA	-1.32116666666667
NCLN	-0.0947
ZNF17	0.153166666666667
RCBTB2	-0.70925
VEGFB	0.3868
RP4-747L4.3	1.29775
COLQ	0.3788
MPN2	-0.217
DRG2	-0.375
KLRB1	5.00275
ALPK2	-2.7375
DNASE2B	1.357
FLJ23834	-0.449
AXUD1	2.25533333333333
SAFB	-0.1103
NSUN4	0.3635
RFX2	-0.368166666666667
MAPK8IP1	-0.0668333333333333
FANCD2	-1.53492857142857
ANKZF1	-1.01266666666667
C19orf50	-0.619
DUSP8	1.168125
SENP5	-0.49725
NFKBIL2	-0.494
LBR	-1.611625
IGFL1	-0.159
LZTS2	0.0105
IL2RG	-0.68925
CCDC51	-0.04975
KLF3	0.216625
ANKRD37	-1.15625
KCTD14	-2.235
FZR1	0.249083333333333
SLC44A4	4.7798
ESPL1	-1.085375
GMPR2	0.0192
TBC1D19	-1.0215
ERGIC1	1.1292962962963
ERBB4	2.8453
TSPAN32	-0.372666666666667
MAP4	-0.081
GPHN	-1.227
SLC6A2	0.047875
HIVEP1	-0.436
DFFB	0.2353
EIF4EBP2	1.333375
DMRT1	-0.09575
HSPB6	1.2005
IER2	1.42766666666667
AIFM1	-0.611
WWC2	-1.19518181818182
MRPL4	-0.14125
FLJ21062	-0.1675
EPB41L4A	1.61233333333333
SH2D6	-0.27425
TAF4B	-0.81425
GAL3ST3	0.1135
MALT1	-1.18583333333333
RTDR1	-0.10025
ARVCF	-0.0925
MEX3B	-2.065
FBXO16	-2.57625
KIF7	-0.167
C1QC	4.50116666666667
ZNF783	-0.9155
ZNF85	-0.00775
MMP13	-1.0765
KIAA0329	0.2475
RTP3	-0.4895
ZBED3	0.507
CLGN	-0.61175
SLC25A37	-1.902125
hCG_18290	0.45425
OR5AS1	-0.092
SMARCC2	1.08283333333333
FAM109A	-0.0035
CCDC12	-0.337
USF2	0.726
DEPDC7	-3.26775
C20orf24	-1.22366666666667
JMJD3	0.4155
DSP	1.19614285714286
SLIC1	0.238375
FAM20A	1.2905
IRF2BP2	1.6015
ZNF230	-0.8895
MSN	-0.814785714285714
SLC9A5	-1.3315
EPDR1	-1.7448
MUSK	-0.0536666666666667
ZNF434	-0.719833333333333
SMARCD1	-0.546833333333333
ZFP106	-0.2305
ZNF347	0.0481
GTF2E1	-0.1345
RY1	-0.164666666666667
ATAD2B	0.810125
ARHGAP17	-0.7166
KCNIP3	-1.0675
SFPQ	0.00175000000000001
GFRA4	1.8438
AKR1B10	-2.0915
TIGD6	-0.0613333333333333
RGS16	1.6715
URB1	-0.281
OR4C46	0.30375
TOP3B	-0.47825
NFATC4	0.997
CA14	-3.943
BMPR1A	-0.955
SNRP70	-0.755125
PRL	0.2005
C6orf130	-0.8715
STAG2	0.09625
CD55	0.0564285714285714
RPS23	0.807166666666667
SSX2	-1.55916666666667
FDPSL2A	-0.448
FBXO27	-0.37875
SYNGR3	-1.48583333333333
TMSL3	1.8555
EML1	-1.457
NUP93	-1.27808333333333
SMAD3	-0.2903
KIAA1189	-0.093
HNRPUL2	0.412
TBC1D12	1.16916666666667
C16orf24	1.06
MRVI1	0.098
ZNF581	0.773166666666667
ELOVL3	0.79
OR51Q1	0.35775
CACNB3	0.908833333333333
GALNT13	-1.10785714285714
C10orf84	0.987625
NEDD4	0.5257
SPO11	1.6355
OR5AU1	0.7495
NEK4	0.344785714285714
PRKAR2A	-0.496333333333333
IHPK1	-0.2795
ATP6V0B	0.19525
CACNA1E	2.594
CEACAM8	1.16616666666667
PEX14	0.333
FLJ12993	1.9405
ZBTB38	0.00541666666666663
PCTK2	0.576
LRRC16	1.0177
FBLIM1	1.68133333333333
FYCO1	1.29625
RP5-1022P6.2	-0.218166666666667
CMTM1	0.222166666666667
PLTP	0.146333333333333
RAPH1	0.426125
DOCK8	1.242625
EZH2	-1.90986666666667
SLC25A1	-0.193666666666667
PLEKHB1	0.3538
GRB7	0.9776
ZFP37	-1.28425
MRPL33	-0.45375
PELO	-1.0915
ARMC1	-0.716909090909091
C9orf27	0.447833333333333
FLJ25778	0.3225
C9orf37	-0.7355
TMEM66	0.15625
SPRN	-0.3
HBEGF	2.94125
PI4KA	-1.037
LEPRE1	-1.39675
POU2AF1	-1.101375
MRPL12	-0.052
REP15	-1.594
ZC3H3	0.8315
RASAL1	0.324
DDAH1	1.65575
ACBD5	2.427375
TMC2	-0.852
CCDC137	-1.1745
SAMD13	0.2345
UGT2B15	-4.39716666666667
TIPARP	0.734
DNASE1L3	3.5265
TRIM72	0.2994
DBX2	0.90325
IPO8	-0.1845
C21orf88	1.3427
MAP3K14	0.24675
LOC51233	0.2708
GGTLA4	-1.64575
PDE6D	-0.261
ZNF117	0.11525
CLK2	-0.125125
NKRF	-0.8925
TNFSF15	-0.4483
DUSP2	0.154875
SECISBP2	-0.0614
GABRR2	0.3865
PPAP2C	1.65525
LOC51145	0.5156
PAG1	-0.873625
PIK3C3	-0.25025
GNG10	0.267
APOL4	1.14583333333333
ANKRD28	-0.798
STMN3	-2.0088
RAB14	0.5581
CDK2AP2	0.4915
HDDC3	0.397875
COMMD7	0.3435
CXXC1	-0.19175
HMCN1	-0.6298
CD40	0.6
DYNC1LI2	-0.6500625
GDI1	0.20225
LOC646938	-0.0995
VSNL1	-4.91633333333333
PIH1D1	-0.5305
RAET1G	-0.5915
KRTAP5-9	-0.06
EFTUD2	-0.7075
ZNF311	-0.1605
ATP6V1G3	0.4725
OR2W3	-0.02725
SCN4A	1.5015
MED10	-1.5085
FAM135A	-1.2091
ARHGAP4	-1.20675
EHMT2	-0.481875
UFD1L	-0.82675
ERMP1	0.3615
MAG1	-1.37933333333333
THAP8	-0.404666666666667
HACE1	-0.2405
FAM82C	0.438166666666667
C3orf20	-0.3065
UNC84A	-0.667833333333333
SCD5	0.434846153846154
LASS6	1.929125
LSG1	-0.0111666666666667
MAL	-4.95225
GPR22	-0.194
WDR5B	0.37625
ACTRT1	0.277
C17orf60	-0.0928333333333333
GRIN2C	1.0833
ARMC8	-0.436583333333333
SLC47A1	-2.94033333333333
DMPK	-0.131
DHRS13	-0.572333333333333
SMC1A	-0.9795
KRTAP17-1	0.0895
SMYD5	-0.2725
TUSC2	0.3775
CRHR2	1.074
KIR3DL2	0.3485
CCDC104	0.3065
ATP2C1	0.1225
CROT	2.029
PABPC3	0.1215
EGR1	2.78583333333333
THSD1	1.151
KHK	0.159
SLC12A2	-0.1615
CD58	-0.7305
STOX2	0.299833333333333
CCDC76	-0.5777
CCDC48	5.7395
DNAH1	-0.15
ZIC4	-0.730125
OR1G1	0.558
PSMC6	-1.1695
PROKR1	0.9345
ABCB1	-0.4905
TRAT1	-1.63225
LLGL1	-0.4115
MTF1	0.96225
USP54	1.077125
PAGE2B	-2.9915
ITGB7	-3.34875
CCDC81	-0.6005
LOC149837	-0.09975
SCUBE1	0.6505
ZSCAN10	2.1795
HUWE1	-0.0394285714285714
CDH17	0.5185
CD180	-0.55875
IL17A	0.05825
TMPO	-1.228125
KIAA1524	-2.29516666666667
HDGFRP3	-1.781
OXCT1	-2.60045454545455
RRAS2	-2.37783333333333
LTBP2	3.1398125
SV2B	3.46583333333333
CYP2A6	2.587
PKD1L2	-1.1155
PPM1M	0.832
FLJ22662	3.4715
ZNF502	0.173
GP6	-0.80025
CRYBA2	0.46125
LEF1	-3.3134
CTPS	-1.21814285714286
EYA1	-0.5265
EPS8L1	1.65675
MAPK14	-0.883666666666667
SERPINB2	-4.836375
GTF2F2	-0.2535
ZNHIT4	-0.09
PLA1A	0.4495
C20orf114	1.3345
HPR	-3.209
C18orf2	-2.6476
SATB2	1.43275
KCNJ9	0.579125
MGC157906	-0.155
MOCS3	-0.1635
C17orf71	-0.7605
PPHLN1	0.0448
HIST1H2BN	-1.491125
RAPGEF1	-0.8445
MAP3K8	1.4455
DLG4	1.37583333333333
STC1	-0.548333333333333
CDGAP	1.67125
DDX26B	-2.73
LOC150223	-1.4925
CPSF3	-1.0405
TMEM14A	0.2455
MYH3	-1.8385
GPKOW	-0.18975
SULT1A1	-0.032
SPON1	3.2621
YY1AP1	0.554166666666667
RAB23	-1.3185
PLA2G4A	-4.03025
MAPRE3	0.78175
ZNF516	0.638
GGPS1	1.45975
EXOC3L2	-0.065
C19orf42	0.4067
MAP2K2	0.320666666666667
HIST1H2BB	-1.31275
RNF19B	0.606166666666667
C6orf128	-0.877833333333333
TLR8	2.5995
PCDHA9	0.052
CARS2	0.49475
CLUL1	4.16716666666667
RHAG	-3.4965
UNK	-0.077
EXOC8	1.0387
C9orf95	1.28225
C14orf143	-0.260833333333333
MAML3	0.16
LDHA	-2.52175
MRPL20	0.001625
KLHDC6	1.1885
ATP5S	0.556
C8orf55	0.4235
PHF19	-2.672625
KRTAP13-4	0.598
TTC5	-0.194
XKR5	-0.2865
SILV	-4.51566666666667
TEX28	-0.273
TCTN1	0.878
CX40.1	0.485
PPP2R5C	-0.63125
C12orf30	-1.49933333333333
CAPG	1.77125
MPZL1	1.35365
ARSB	-1.38883333333333
TDH	-1.69733333333333
WASF4	1.11175
TSSK3	-0.544166666666667
7A5	1.2965
CRISPLD1	-0.02625
MAD1L1	-0.3095
SPIN4	-0.0461666666666667
AMPD1	2.4825
DPYSL5	-0.3085
INPP1	0.413333333333333
ANKRD11	-1.57116666666667
NPAS4	-0.198
GCET2	-0.5997
RNASE9	0.4095
GUCY2D	0.2498
CCDC98	0.4265
FGF4	-0.276875
CPM	-0.190833333333333
SLC26A4	-0.875166666666667
PLD5	0.705333333333333
FAM59A	1.7648
FBXO5	-3.22866666666667
SIPA1L1	-0.369375
DPYS	0.26775
ATG4D	0.29775
TGM3	-1.186
MTCH1	-0.716875
HK1	-0.288642857142857
CDC26	0.167125
GALNT12	-2.994
LOC339229	0.034
MRPL35	-0.13625
ORC4L	-0.198625
TNKS	-1.01257142857143
C2orf24	0.617666666666667
ZNF553	0.0991666666666667
GGTLA1	3.354
ZNF497	-1.62
CDY1B	0.12
SLC30A4	-0.201875
TUB	-1.521125
ARHGEF18	0.13775
ARRB1	0.22975
KCNK1	2.837
EREG	-3.30411111111111
SCAMP5	0.34375
RUNDC3B	2.98225
ADAMTS20	0.0580000000000001
IL17RB	1.238
FLJ20323	-0.8295
MCAM	0.747125
POLR3E	-1.46516666666667
AQR	0.533
IPMK	-0.5725
CDCA7	-4.018875
CAMP	-0.72425
GRHL3	-0.43075
ADAMTSL2	2.445
CLMN	2.0065
SSTR3	0.7165
MAGEA5	-2.22683333333333
OVOL2	4.638
JMJD1B	0.282
RBL2	-0.3032
PYGO2	1.52175
PPP1R10	0.57
CSE1L	-1.7015
LCA5	1.27025
RDH16	0.75575
ASRGL1	-2.61225
TOM1	0.297
PTX3	-3.7855
TTC15	0.642
SCGB3A1	1.71583333333333
MRPL50	-0.87675
RCAN3	1.334625
SLC26A11	0.64075
STYX	-0.110333333333333
CINP	-0.254
MARCH7	0.274
PFKM	-2.55433333333333
SGMS1	1.182
RIOK3	-0.6047
C1orf110	0.1465
CES7	0.316833333333333
LOC440248	-2.5645
PPP1R12C	0.111
C10orf27	0.215
ATG9A	-0.2985
MRPS26	0.707
TMEM40	-0.4
ELP3	-0.6585
ZNF787	1.0621
HIAT1	0.07725
C8orf34	1.2865
MGC4655	-0.023
PELI1	0.688833333333333
PPT1	-0.0864
SLC35C2	-0.4895
C6orf125	-0.87075
MUC4	-1.745
RFC4	-3.05171428571429
GNB2	-0.0333333333333333
NUP50	0.163428571428571
SULT4A1	-2.89283333333333
C7	4.58075
CCDC130	0.0365
ARRDC4	-0.072
RQCD1	-0.69975
GLYCTK	-0.74225
AYTL2	-0.932818181818182
MTUS1	1.1461
LEMD3	-0.156833333333333
PLEKHF2	-0.5715
HOXA7	0.025375
GTF3C2	-1.0715
DYNLRB2	0.81225
CNOT10	-0.2385
MR1	1.0835
FFAR1	0.35075
PRIC285	0.2875
SLITRK6	7.2535
LIX1	-2.0704
UBE1L2	-1.14191666666667
F8	1.65275
ACHE	0.415666666666667
KPNA5	0.85275
TNFRSF12A	-2.441
EGR3	2.099
SERPIND1	-3.0945
OASL	1.551
IFRD1	-2.877125
WDFY1	0.0326666666666667
ZNF267	-0.172375
ACCN5	-0.8735
ZBTB6	-0.68175
PPP1R3A	-0.734
PRRT3	1.50325
FBXL19	-0.0175
TXNIP	1.92842857142857
ACTN2	-0.65
ATG9B	-0.73925
C9orf117	0.48375
IL27	1.8815
RPL36AL	0.3985
KLK15	0.2155
CHAD	3.7175
RAP2B	-0.571
HEBP2	1.3995
ZNF342	-0.0455
CAMK2G	-0.467166666666667
TLR3	0.59325
FGF14	0.8475
HMGB2	-1.15275
TRPM5	0.529
OR5M11	0.499
KIF3B	0.673526315789474
PRICKLE2	1.0925
MTMR9	-0.128375
C3orf27	-0.6485
GLRA3	-2.68233333333333
NSDHL	-0.232333333333333
TMEM32	-0.218
POLR2D	-1.09516666666667
MYADML	0.397
C9orf114	0.04025
MRGPRX1	0.208
TOPORS	0.668
CLDN19	-1.36525
C1QL4	0.2185
RNF165	-2.705
DHRS9	-0.76375
DNAH2	0.7062
FXR1	-0.2935
ZMYM3	-0.772875
CASP3	-0.598
FAM120C	0.041
SCLY	-0.97
CA7	-0.5465
ENTPD5	3.91133333333333
ZNF461	0.1675
PDIA5	-0.718
C1orf19	-0.472833333333333
TMEM67	-0.3535
KCTD20	-0.6255
WDR47	0.847
FLJ38723	0.354
KLRF1	0.4525
TAS2R16	0.0335
CLDN12	1.346
PRKCE	1.106
UBXD4	-1.3675
ITGAM	2.311
GLT8D3	-0.0975
WDR31	0.7794
RGS2	0.7055
OR51L1	0.9625
MST1R	0.62725
KIAA1737	1.451
OR4A5	0.919
GLIS1	-1.69683333333333
PTMA	0.407285714285714
NAPA	0.74775
PRDM11	0.06125
LIPF	0.3825
DIRAS3	-0.353
ASGR2	-3.901
C1QTNF4	2.0745
PIK3R4	-0.257166666666667
ARMC3	-0.87125
NDUFV3	-0.300916666666667
BTBD3	-0.660333333333333
PPP1R2	-0.0955833333333334
UBE2NL	0.417
FOSL2	2.26864285714286
FAM119A	-0.8205
TUBA4A	-0.5637
KRTAP12-1	0.40875
SFRS2	-1.35575
RHPN1	0.7085
EEF2	-0.222
ZDHHC11	-0.663166666666667
EPHA3	-1.2906
RBM12	-0.1915
H2AFJ	0.520916666666667
EDIL3	-1.77
KIF26A	-1.0905
SERGEF	-0.17825
B3GALT4	2.96275
LOC90925	1.2505
OSCAR	-0.269625
NPFF	-0.627
DEDD	1.028125
TMEM155	-0.905125
PTPN1	-0.716
SCYL2	-0.622166666666667
SKAP1	4.714
LEAP2	-0.772
GADD45G	2.2076
IFITM3	0.119125
PILRB	-0.851833333333333
SLU7	0.0145
DSC3	-0.6265
DNMT3L	-1.36525
PAPD5	-0.3165
B3GNT3	1.204
LHCGR	-0.255
MSL-1	-0.214
UBE2S	-1.793
SAP130	-0.674
ANAPC11	-0.44225
MAGED4B	-2.4355
ATP6V1B2	-0.707666666666667
C14orf179	0.965875
CAPZA1	0.07175
CDYL2	-1.8585
GLRX3	-1.40583333333333
LOC136288	-1.34133333333333
MOBKL1A	1.011
HTR2B	4.42175
CRYGD	-0.342833333333333
NUS1	-0.197833333333333
PGRMC1	0.4135
MYOM2	-0.14875
FLJ39653	-0.915333333333333
CHM	-0.2203
OR5M8	-0.765
ZNF619	0.251
FAM105A	-0.13225
CCNL1	-1.76125
NAP1L3	0.26975
C10orf57	1.49416666666667
B3GALNT1	1.2915
CSN1S2A	-0.055
TCP10L	-0.34475
GDAP2	-0.041375
DMKN	2.683
COX6B1	0.12575
DNASE2	-0.0578333333333333
MSH5	-2.04675
LGMN	-0.453375
USP31	-1.1715
OR13C8	1.311
SDCBP	-0.1782
NUDT11	-2.70583333333333
PYGL	-0.769666666666667
SNPH	-0.387666666666667
B3GNT4	-1.2015
MIZF	-1.5775
NUBPL	-0.0095
NOD1	0.441
CDH22	0.516625
NUBP1	0.088
DSCAM	-3.52775
DGKI	-0.503
FAM136A	-0.81475
AKAP1	0.144
SLC16A6	-0.07025
RIN3	0.61725
PSG2	0.00175
DIP2B	-0.396666666666667
PSORS1C1	0.0443
KIAA0495	-0.577
FLJ90709	-0.7635
LPA	-0.5694
PIGA	0.200166666666667
LY75	3.11566666666667
UTS2	-6.0925
RREB1	0.445625
GALNACT-2	-0.1265
MGC3196	0.15
FLJ31568	0.21675
LPHN1	-0.494375
SP1	0.45525
TOX4	0.510333333333333
HSPA9	0.00320000000000002
APOBEC1	0.1005
SLC35E4	-1.723
LSM5	-1.03175
SURF1	0.5515
ZBTB1	0.0180833333333333
GTF2F1	0.495375
RPS15A	0.590571428571429
DUSP21	-0.403666666666667
GINS4	-3.397
MYO15A	-1.91516666666667
GIMAP7	4.2725
MGC13379	1.145
ATP6V1E2	-0.1385
UTP3	-0.06725
HNRPA3	-0.5833125
MT4	-0.215
C14orf155	0.448
U1SNRNPBP	0.54625
CKLF	-1.26466666666667
PLEKHN1	-0.290166666666667
MBNL1	-0.329
NUP160	-1.456
ACSM2A	-2.08875
LOC129881	-0.4415
KIAA1529	0.62625
FLJ22639	-2.15725
HAND1	-1.1235
GSX1	0.514
FGA	-4.44433333333333
SERPINB1	-0.366
ZNF642	0.208
IGFBP1	-7.84575
SLC1A1	-0.832625
DHX57	-0.32075
ZNF766	0.025
PTPN21	-0.8469
GDPD3	1.03083333333333
PNPLA5	0.9525
TBR1	-0.0295
FAM116A	-0.378
IQGAP1	0.671375
FOS	3.493
ZNF226	0.21125
FIGNL1	-1.735
C14orf1	0.018
ZMYND17	-0.182
PUS7	-0.7585
TUBB6	-1.489875
KCNQ2	-1.07
MARCH6	-0.26225
CCDC33	1
PRODH	0.13125
RBM11	4.01725
EPHA6	0.493875
SLC43A1	-0.9135
LOC196541	0.42225
NTN1	1.95075
ING4	-0.239
PCDHB10	-0.36325
DPH2	-0.8755
SPACA4	0.37075
FBXL21	-4.729
DIAPH1	-0.701666666666667
ZNF71	0.664
CEP76	-0.8335
CORO1A	-0.774
RRM2	-3.165875
EDG4	1.755
OS9	0.498333333333333
SLC4A1AP	-0.56
COG5	-0.96475
COPS8	-0.623
NGLY1	-1.40425
NCBP2	-0.361125
C17orf42	-0.688333333333333
GPSM3	1.629625
SIL1	0.789833333333333
ASB6	-0.4765
SMAD5OS	0.0696666666666667
UNC93A	-3.141
A1BG	-1.93433333333333
C21orf62	-0.11325
FMO5	-1.67133333333333
ATRIP	1.52916666666667
CEBPG	-0.118166666666667
C7orf38	0.209833333333333
TNFRSF1B	1.28633333333333
CLEC1A	1.65516666666667
IQSEC1	0.069875
PATZ1	1.3666
RBM22	1.137
BAG2	-3.38416666666667
PAQR5	0.7595
C9orf127	1.0328
THNSL1	0.381
SHROOM3	2.8594
JAM2	1.70725
SNRPN	-3.264
ALX4	0.361
CACNA1S	-0.076
FAM130A1	0.93425
CORIN	-1.1435
CD300LB	0.42
PLEKHG6	1.281
LRRC40	-1.01125
PCLKC	-1.044
PCDHB16	0.377
WNT2B	1.99733333333333
ASNS	-2.92266666666667
MRPL49	-0.048125
FLJ46111	-0.69425
ISG20	-0.77275
SMU1	0.422166666666667
CASZ1	0.884
POLR1D	0.186166666666667
GIN1	-0.51825
SNAG1	-0.242166666666667
ANKRD29	-0.60075
CDKN2AIP	-0.10275
KRR1	0.3625
CXCL1	-3.75266666666667
EPM2A	-0.1369
PC	0.2785
DEFB127	0.0685
PDZRN4	1.5685
FAH	0.531875
OR51E1	2.8215
CDC2L6	0.0116666666666666
DNTTIP1	-1.0335
PAX8	-1.04425
TMEM116	-0.13075
C1orf150	0.125
PRO2012	0.32225
MRPL40	-0.5605
BEX1	-3.9222
SLC2A4	1.46616666666667
PKMYT1	-1.65175
FEZF2	-0.2025
SLC26A9	-1.11375
MAP2	-0.296583333333333
LYL1	-0.682
SLC25A19	-0.360666666666667
NOS3	0.7555
ZNF34	0.2255
TMPRSS11F	-0.26775
FAM43A	0.34275
FCRL4	0.2146
KLF14	0.6815
FLRT2	0.295166666666667
WRN	-1.91425
SDF2	0.668
KRT8P12	-0.5575
C6orf195	-0.2005
C9orf125	-1.43966666666667
DZIP3	-0.412125
RIT1	0.32725
SCML1	-3.02333333333333
RHBDF2	-0.245625
OR2G3	0.463
REXO1L1	-0.199
MAP3K7IP3	-0.24375
C3orf57	-2.61575
FBXW11	-1.2435
ETAA1	-0.9265
C14orf131	-0.2536
AKT1S1	-0.011
SLC12A5	-0.726375
C9orf164	0.43675
NRIP3	-1.24475
NOS1AP	2.0495
TMEM121	0.83725
SAP30BP	-0.0976
DGCR6	0.64775
WDR76	-2.64225
FAM82B	-0.78625
LOC606495	-0.039
MAP9	1.90533333333333
BCDIN3D	0.81575
CXorf36	4.31183333333333
DSCR3	-0.3826
ZFAND3	-0.252875
C7orf43	0.836666666666667
SPSB3	0.78
C19orf19	1.0155
FAM133A	-2.713
C12orf25	0.2835
SLC39A3	-0.30225
DISP2	-2.0175
PI4KAP2	-1.9745
MKRN3	-2.7515
ADAMTS13	-0.1835
CBLN3	0.5811
TTYH1	-1.46216666666667
C3orf18	1.25575
FLJ13236	-0.4475
ZMYND12	3.237
C18orf25	0.5135
GLB1L3	-0.584
ATP13A5	0.9785
RANBP10	-0.396
CD96	-1.328
DENND1C	-0.6725
RBMS3	1.2959
SLC41A3	0.424
DGCR6L	0.8595
TMEM128	0.810166666666667
CSNK1G3	0.347071428571429
MOBKL2C	1.554375
TSPAN6	1.808875
MATN2	-0.2419
MSL2L1	-0.597166666666667
ST6GALNAC2	1.70883333333333
FGFBP2	1.93475
FGL1	-6.2865
MPP3	-0.141666666666667
ARHGEF6	2.54133333333333
TGFBR2	0.818125
ACMSD	-0.2345
IL33	4.7795
C9orf5	0.665833333333333
DEAF1	0.7204
AMN	1.779
DEFA6	0.058
RNF212	-1.6155
METT5D1	0.163333333333333
CIB1	1.1198
TSSK1B	-0.394666666666667
[truncated: 15,816 more rows]
