# Supplementary material for: iGC—an integrated analysis package of gene expression and copy number alteration
Source: BMC Bioinformatics. 2017 Jan 14;18:35. doi: 10.1186/s12859-016-1438-2 (PMC5237550; doi:10.1186/s12859-016-1438-2)
Supplement: Additional file 1: — The source codes and example data of the package iGC in R. (GZ 2818 kb) [file 12859_2016_1438_MOESM1_ESM.gz › iGC/inst/extdata/GE/US82800149_251976012512_S01.tcga_level3.txt]

Hybridization REF	TCGA-B6-A0RI-01A-11R-A056-07
Composite Element REF	log2 lowess normalized (cy5/cy3) collapsed by gene symbol
ELMO2	0.3815
CREB3L1	0.709
RPS11	0.25
PNMA1	0.80625
MMP2	1.3545
C10orf90	-1.8045
ZHX3	-0.506
ERCC5	-0.0445
GPR98	0.65075
RXFP3	0.339
APBB2	1.54125
PRO0478	-1.165625
KLHL13	-2.43275
PRSSL1	-0.527166666666667
PDCL3	0.133166666666667
DECR1	-0.1405
SALL1	-2.10983333333333
CADM4	1.5055
RPS18	-0.00021428571428572
HNRPD	-0.661166666666667
CFHR5	0.1782
SLC10A7	0.526
OR2K2	-0.031
LMAN1	-0.406875
SUHW1	-4.536
CHD8	-0.2072
SUMO1	0.4044
GP1BA	-0.7644
DDB1	-0.1415
MYO9B	0.0418
MMP7	4.9685
CRNKL1	0.40275
C9orf45	-1.44916666666667
XAB2	0.842625
RTN1	1.10975
KLHL14	-1.3985
TBX10	-1.6355
CENPQ	-1.342
UTY	-1.60985714285714
ZBTB12	0.2435
DTNBP1	-0.182125
KBTBD8	-1.56583333333333
ZEB1	0.287833333333333
ZG16	-2.04825
MIER1	0.551
ADAM5P	0.683
CHD9	-0.3559375
STK16	1.0555
KIAA1486	-0.793
TOB2	1.15358333333333
BANK1	1.60475
OR2V2	-0.15975
GRM2	-0.0535
PROSC	0.43725
SPIN2B	-0.101
PIR	-5.09788888888889
IPO9	-0.2091
EVC	1.13883333333333
CXCL13	0.812333333333333
KIAA1199	0.8124
SORL1	1.069
NAT10	-0.63875
CHD1	-0.44875
SYN3	-0.60125
SLC22A2	-0.44075
SERPINF1	1.72966666666667
WDR34	-0.05
OR7A17	0.2715
C9orf11	0.3295
RNF216L	-0.245
LHB	-0.1625
STK25	0.088875
TAOK3	1.0365
LOC152573	-4.132
C3orf39	1.370625
C14orf108	0.226
CDC25B	-1.33536363636364
BMP3	-0.3075
TMEM180	0.0525
MAP1LC3C	-0.411
CRYGC	-0.2455
POU3F1	-1.6492
C20orf32	-2.0145
CCDC95	-0.282
HIGD1B	3.65425
USP6NL	-0.17625
ABCD4	-0.593
DIMT1L	-1.03908333333333
TEK	0.269875
SLC25A46	-0.50425
LARP7	-1.676
CD160	-0.272166666666667
MT1JP	-0.445166666666667
PHF20	0.36
CPNE4	-2.82933333333333
GTPBP1	-0.211285714285714
RAB33B	1.54083333333333
ALDOC	-2.377875
ZNF212	-0.1375
NUDT1	-1.22366666666667
RFPL2	-1.64325
ZNF83	0.0421666666666667
GDPD5	-0.811
PDCD4	2.4493
CEP350	0.4045
OR10A2	0.062
CST7	0.23825
CIAO1	-0.74975
SELL	-0.33925
OR8J3	0.5365
LTBP4	0.0395
SIRT6	0.24675
CCL19	1.40625
PPIL1	-1.27066666666667
GBP7	0.0626666666666666
STK17A	-0.6347
ABR	-0.075
OR9G1	-0.334
FOXE1	-1.051625
CNGA3	0.38
GML	0.5715
CD38	-4.79
ZDHHC6	0.261
NEFH	-1.93225
CTDSP2	0.956416666666667
PGBD5	-1.54866666666667
CCNY	0.362285714285714
RMND5B	0.716916666666667
ZNF257	-0.163
FLJ22167	-0.503125
EXOSC7	-0.7405
ROR2	1.689125
MAOA	-0.05775
TNNT3	0.216
GYPC	-1.25875
C7orf33	0.5195
PLIN	1.88166666666667
LOC90826	-0.09925
RNF4	0.1611
F8A1	0.325
PLEKHG4	-1.77225
GRB2	0.5595
HIST1H2AD	-0.792
DUS3L	-0.7055
EIF1	0.0085
RP5-1077B9.4	-0.9655
FPGT	1.64725
GDF10	-1.50633333333333
COQ9	-0.39
GCC2	-0.176357142857143
RARRES3	2.701625
PLXNA1	-0.2752
KIAA0100	-0.2374
PMF1	0.53375
FNDC1	5.31375
HS2ST1	-0.120583333333333
CRELD2	1.0515
C8G	-1.6235
CD82	0.1275
LIM2	-1.8235
UNQ6490	-0.084
MMP16	1.4965
DRD3	0.321
C5orf26	-1.10725
C11orf73	-0.272375
PTP4A2	1.68175
OR4M2	0.4635
HPCA	-0.790166666666667
SEC14L1	-0.636333333333333
CHFR	0.165875
EMILIN1	1.4175
NDUFS4	-0.38375
COL18A1	0.393625
PDZD3	-0.0804
C9orf16	0.1045
ERBB2IP	0.155
EMX2	4.2605
FUS	-0.64425
TF	-4.1812
CLCN4	-1.3565
CXorf56	-0.64925
C11orf72	0.45575
ELAC2	-1.25433333333333
NPR1	-1.6485
ASS1	-3.78966666666667
USP42	0.044
POLR2J	-0.374
SEC23IP	0.8015
UQCRC1	0.05925
LOC729603	-0.252
C1orf71	0.033125
POLG	-1.761
ADAM23	-3.19275
TFR2	-1.45175
RICTOR	-1.1299
MGC39606	0.0505
C19orf55	-0.20775
SNAPC1	-1.662
GNA11	0.90075
CCDC52	0.2285
FSIP1	5.865
UPF3A	-0.28975
IGSF11	-2.90483333333333
LAGE3	0.67525
CHST6	-1.172
UNC13B	0.963
TTLL4	-0.8565
ZNF687	0.48925
SDC2	1.9861
COX7A2	-0.08825
LAMB4	-0.40875
FAM24A	-0.199
LRRTM3	-1.16033333333333
GPHB5	-0.17925
OR4C13	-0.8065
EIF3EIP	-0.00314285714285715
HABP4	-0.7055
TMEM125	3.69675
CNTN2	-0.297625
ASNSD1	0.0115
FUT4	-0.181375
ACF	-4.31525
LOC158381	0.7185
CDH8	-0.39475
AGPS	0.533833333333333
C4orf18	3.290875
PECI	-0.481583333333333
UNG	-0.730375
GSTP1	-2.02675
DCUN1D5	0.0275
DKFZP564J0863	-0.7515
SLC9A3R1	2.73025
BCDO2	-0.184
CHMP7	0.445125
REM2	1.376
DNHD1	-0.705125
FKBP4	-0.469
ZNF350	2.0365
MGC11102	-0.03725
BST1	1.42775
KISS1R	1.039
NCR2	0.201
DEFB125	0.1255
UBE2W	0.6235
KRT15	0.868125
C10orf99	0.358
SCN11A	-0.149125
GFI1	-3.39375
RDHE2	3.83616666666667
FHL1	-1.02133333333333
OSGEP	0.0511666666666667
GATA1	-3.57766666666667
SMC6	-0.8115
TTTY14	-1.55225
LPIN3	-0.10275
RPL4	-0.3725
RBPMS	0.3705
PRPF3	0.0416666666666667
EMR1	-2.424
SPATA19	0.133
XCR1	1.5805
IRX3	2.3535
RBM6	-0.49625
KLF4	-0.8608
UNC5CL	2.42325
SEBOX	0.3935
BTK	-0.667
KRCC1	1.16275
C6orf27	0.709
SYTL5	1.55
PRND	1.78928571428571
LOC653319	-1.107
PIGL	-1.846125
HUS1	-0.0221666666666667
SFRS6	1.03475
C17orf77	0.4
UIMC1	-0.637833333333333
FXYD2	-2.1887
LOC283152	0.52725
ZNF667	-0.17025
ZCCHC12	-0.635
TFEC	2.8712
ATP7B	2.20283333333333
POLD2	-0.7725
RG9MTD1	-0.4235
ACOT2	1.08066666666667
HIST1H4I	-0.964625
PPARGC1A	-2.6876
ETFA	-1.3536
POLRMT	-0.34875
ZNF146	0.162625
MIA2	-2.2585
KLHL6	-1.7645
HOXB5	1.368125
NENF	1.444
CUGBP1	0.2055
PRSS22	1.93866666666667
CASC4	1.2285
CUL4B	-0.0531
CENPJ	-1.3558
PITX1	0.0733333333333333
FLJ31033	0.622
CELSR3	-0.747333333333333
ZNF568	0.7945
ITSN1	-0.576
EHBP1L1	-0.616166666666667
C19orf2	-0.9235
DCTN1	0.7745
LIN28B	-4.45583333333333
TNKS2	0.8925
C1QBP	-1.700375
CADPS2	1.4625
SRMS	0.69325
GJA9	0.209
MGC24975	-0.365
TRIM45	0.101666666666667
TSP50	-0.18625
TCP1	-0.821
TMED7	0.4365
CMA1	0.199
CENPL	-0.501666666666667
PTCRA	-0.0575
FST	-3.256
VWCE	-4.03375
PAWR	0.35725
ABCC12	0.167333333333333
LDLR	0.7841
ASTN2	1.5507
LOC441212	-0.81275
GPATCH8	0.00250000000000001
TANC2	-0.3155
KIF4A	-1.10225
C18orf18	-1.0625
PGM1	-1.087
KIAA0258	1.01725
CPD	0.9215
SNCAIP	-1.87225
DCT	-4.5975
HLA-DOA	2.48959090909091
OR11L1	0.405
UPK1B	-0.465333333333333
DNAJB4	-0.2025
UGT1A8	-0.37775
HIST1H4L	-1.411
PECR	-1.64083333333333
HSPA2	2.34975
WFIKKN1	-2.633
SERP1	1.13
SYDE2	1.086
TACR2	0.565
NUP85	-0.07425
CD177	-0.504666666666667
LGR5	-2.07916666666667
PIGG	0.00425
PTHR1	-1.17533333333333
RAB5A	0.3331
FLJ13224	-0.688
USP9Y	-1.603
C7orf53	-1.022
LRP1B	6.00075
XAF1	1.3352
ABCG8	-0.183
ANKDD1A	-0.643166666666667
DAND5	-3.203
SPAG6	-0.00699999999999999
LINCR	0.18125
ZDHHC22	-1.864625
CCDC60	0.174
THOC7	-1.32933333333333
TCTA	0.885
OR8K3	-0.00449999999999998
NY-REN-7	-0.47575
B2M	1.235
C6orf141	-0.405125
LPPR4	1.06325
SQLE	-0.901
SEPHS1	-0.86875
BTBD14B	0.482785714285714
PLRG1	-0.34825
SPG7	-0.363125
ZNF614	0.110666666666667
PARD6G	1.061
INPP5B	-0.5788
GRPEL2	-0.289
PPID	-0.6666
TRIM56	-0.51625
UBE2J1	-0.137625
IL20RA	2.79675
LOC387856	0.95475
C1orf107	0.350083333333333
UTS2R	0.9255
C19orf22	0.23425
SAFB2	-0.204875
KIAA0652	0.274625
KLRG1	-1.25166666666667
MS4A8B	2.70833333333333
FRAG1	0.579
KIAA1546	0.8585
E2F4	-1.1929
CLEC4M	0.542
BTBD14A	-0.84025
KIAA0999	1.5113
GYPA	-4.2028
TAC1	2.1342
TRAIP	-1.018
KIAA0232	1.0458
ERCC8	-0.983
GPX4	0.710125
KIAA0368	-0.245875
GPR157	-0.7745
CTAGE4	1.995
C9orf30	-1.04933333333333
OR52A1	-0.118
HSP90B3P	0.043
ALG9	-0.1724
BTBD10	0.75375
SDK2	0.06225
BAIAP3	-0.89175
RABGGTB	-0.978875
ANKRD40	0.163
KRT74	0.4805
CALCOCO2	0.131571428571429
SNCA	-3.69225
TMSL8	-4.589375
C2orf53	-0.5015
ESRRB	-0.6015
ARHGAP26	0.66725
TDRD9	-3.15775
HRAS	0.234833333333333
KLRC4	-2.8045
JAGN1	-0.719333333333333
BSDC1	0.2555
RNF43	-1.0274
NDUFAF1	-0.1535
PHF12	0.72225
OR1L3	0.0525
FOLR2	1.3745
LYZL6	0.345666666666667
tcag7.1260	-1.8595
WSB1	-1.484
PROS1	-1.1813
OSTN	0.7145
PSMB8	0.3225
SOCS4	-0.14125
DDIT4L	3.55175
MAS1	0.3165
MGC34796	1.6475
CSHL1	0.203
TBCCD1	0.195666666666667
ZBTB7C	0.6435
AP2S1	-0.03975
P15RS	0.5784
VAT1	-0.3229
SHANK3	0.781333333333333
TUFM	-0.398166666666667
THEG	-0.24525
KRT34	-2.62375
SGSM3	1.3545
TOMM22	-0.54275
SOCS3	1.2865
CPO	1.6915
POP4	0.15125
BHLHB3	1.894
MALL	-0.23
OR1B1	0.5535
PARK2	0.394
GPR124	0.924875
LCE1E	0.172
RUVBL2	-0.49975
CGRRF1	0.5009
ACPL2	0.38025
WNT10B	-2.87775
BAIAP2L2	-2.505375
ISCA1	0.3355
C1orf125	0.602375
RPAP1	-1.038
RAI16	0.301
RPL27	-0.763375
NLRP9	0.2015
EPN1	0.758
LOC388610	-1.111125
SLC35A1	0.4539
GAL	-4.38875
SLC14A2	0.28825
RDH11	0.541
FAM138F	-0.7285
AUH	-0.1255
FLJ40243	-0.03275
C14orf129	0.568333333333333
MBD2	0.02
ABHD14B	0.471375
PIGT	0.45375
ALS2CR4	-0.430875
ALAS1	-0.248
FOXO1	0.876833333333333
CRLF3	-0.432875
C20orf107	0.129
FARS2	0.3955
CCDC28A	0.257
NPHP3	-0.69725
OR13F1	0.4125
TSEN54	-0.23325
DEFB106B	0.299666666666667
OR8B4	0.4475
STH	2.5905
ZC3H14	-0.23575
CBX2	-0.269
TMEM49	-0.42575
C6orf21	0.4995
FLJ20920	-0.7305
CRTAP	-0.114
DDX50	-0.204
STYXL1	0.26875
BLVRB	-0.329833333333333
LOC147650	0.813833333333333
MMP24	0.46875
GRID1	0.738
BANF1	-0.176833333333333
CTAGEP	0.726
HMBS	-1.84575
SLC25A24	0.8025
C14orf50	1.447
MRO	2.114
SLC25A15	-0.89675
FAM84B	0.8292
TDP1	-0.937
C16orf78	-0.2075
C11orf57	-0.23575
RFK	-0.733375
ZFYVE9	-0.742125
STCH	0.7965
WIBG	0.65125
LOC283871	0.0826666666666667
GBA2	-0.2527
NDUFB3	-0.38975
HSD17B13	-1.2195
GRIN3A	0.788833333333333
FMNL1	-0.3215
SEPT7	-0.4089
GNLY	2.407
GRAMD1C	1.32566666666667
ZNF165	0.76425
USP38	0.826
FAM83A	-3.747
C14orf24	0.423833333333333
ARMCX3	1.369
ARHGDIB	0.230833333333333
AK1	0.040875
KIAA1045	0.16875
DNAJB13	-0.455666666666667
NEU2	0.9395
HIST1H4B	-1.5085
FAM20B	-0.2002
HES2	2.02535714285714
FAM73B	-0.3025
LOC388381	-0.7925
INTS7	0.482909090909091
AMPH	2.47875
ZNF775	-0.047125
UCKL1	-0.532333333333333
C10orf97	0.05325
C1orf161	0.23425
ALDH1L1	-2.32275
FLJ39378	-0.211875
SLC23A1	-2.558
RBM4B	0.11625
THAP4	0.173833333333333
OGFRL1	1.76475
KIAA0831	0.41925
PPP1R15A	0.167333333333333
C1orf96	-0.696357142857143
C12orf11	-1.55575
BMF	0.6835
MAN1A1	-0.29225
KIAA1600	0.92
NLGN4X	-1.34525
ALOX12	-1.81766666666667
RB1CC1	-0.1145
NEIL2	0.5371
EIF4E	0.372454545454545
ABHD5	0.10175
EXOC4	0.180833333333333
CIP29	0.350833333333333
BATF2	-1.16675
SLC29A4	-1.117625
HTR4	0.05225
EMB	-1.57375
TRAF6	0.9865
LMNB1	-2.37825
FAM19A5	-0.4455
SHE	0.819
PIK3C2B	1.2725
C15orf15	-0.9575
USP15	-0.00449999999999998
TCEAL2	0.29775
C5orf39	-2.08916666666667
PTGER2	1.09175
SLC31A1	-0.6304375
IFT172	0.11575
ADAM29	0.58125
GFOD1	0.38975
ST7L	1.26516666666667
C15orf26	-3.53075
PKN3	-1.8795
CNTD1	1.3115
COMMD1	0.477375
NTRK2	2.02341666666667
FOXN3	-0.268125
MFGE8	0.4146
PFKFB2	0.872333333333333
TAS2R4	-0.488
ENTHD1	1.825
PRMT5	-0.40225
MGC16384	-1.39025
LOC442229	-0.34125
TSKU	-0.26775
KRTCAP3	2.717375
PDLIM1	0.8315
KCNS2	0.106
RNF126	-0.4485
CEP63	-0.210125
CLIC4	-0.168375
hCG_1990170	1.5845
ACR	0.2709
KLK7	1.127
ALOX5AP	3.800125
RIPK3	4.4255
TAS2R9	0.0675
C19orf18	1.517
BIRC6	0.179071428571429
ZNF16	0.9055
RFT1	-0.666
SLC8A2	-1.2665
TACC1	0.654375
ITGAD	0.9275
SAMHD1	0.648
SH3PXD2B	1.3733
EPC2	0.87875
C20orf85	2.964
ATP13A2	1.11816666666667
KRT4	0.222
CAPNS1	0.65075
MDM2	-0.523333333333333
PCDH20	2.17375
KCNK9	0.846
OR2C1	-0.1635
KLHDC3	-0.71
IPPK	1.515
EFHD2	-0.553375
GALR3	0.91875
NBEA	1.0625
ABCA6	2.3551
CLDN3	1.4095
AKT2	-0.137928571428571
EGFR	-2.4365
RBM16	0.54325
ZDHHC3	0.1466
SLC25A4	-1.72666666666667
CYB5B	-1.0255
CPXM1	0.44775
NDRG1	-1.09230769230769
FLJ43826	0.571
OR5L2	-0.2078
FARP2	0.3168
MRPL46	-0.712833333333333
LDHAL6B	0.107833333333333
MAPKAPK3	0.489
NCAM2	0.66525
PRKD2	0.25
ZFP36L1	1.994
CYSLTR1	1.0035
OR4C3	0.15775
HIST1H2AJ	1.331
CCNB2	-1.59544444444444
ZNF10	-0.276
TMEM175	0.551
FAM134A	0.773666666666667
TIGD4	0.7135
PCNP	-0.146
MGC39715	-0.45675
LQK1	-2.74925
CREB1	0.6253
TMPRSS3	0.596
C4orf32	0.83025
LAT	-2.24725
KCNA3	0.697
SKIV2L2	-0.50525
ROPN1B	-3.984
tcag7.23	-0.6115
CDT1	-2.905125
ZHX2	0.4525
CD28	-3.28275
ZNF624	0.52575
SEPT2	0.60825
SOHLH2	0.002125
MCOLN3	0.33
UNQ1945	0.5465
MASP2	-1.4305
ZNRF3	0.9739
GPATCH3	-0.3345
AGL	3.5465
QRICH2	0.0555
PSD4	1.1695
CCNB1IP1	-1.972
ENPP7	0.097
OBFC1	0.34
KCNG3	-2.59333333333333
C14orf79	1.48208333333333
ENPEP	1.3785
SCT	2.882
SKI	0.583125
SEC61G	-0.601
CAPN11	0.278
ATXN7L3	0.38925
DBNDD1	0.291833333333333
FAIM	-0.22225
ANKRD36	-1.2565
GABRP	-0.2335
TACSTD2	2.5595
EIF3J	-0.34925
PPP2R2A	0.21175
TEKT4	-0.424333333333333
PVALB	-1.46916666666667
F10	-2.68366666666667
FAM134C	1.0073
COMP	4.358875
EFCBP1	-2.3185
SCLT1	0.012875
TAL1	-1.5396
ACSL1	1.18125
ABCC5	0.634083333333333
ABL1	-0.491222222222222
RBBP7	0.498916666666667
PTPRG	-0.927125
NCOR1	-0.4195
SPINK4	-1.17266666666667
TXNRD1	-2.2051
TNRC15	0.446625
C9orf138	0.987875
UBE2H	0.807666666666667
BRDT	1.13016666666667
C8orf31	-0.23625
CCNE2	-1.012
SLC6A8	-1.420875
CALCR	-3.4655
PPP1CB	1.03816666666667
ABHD8	0.392
ARF5	0.3477
SLC24A4	1.09575
CCT3	0.22575
ZNF121	0.188
SLC3A2	-0.8632
OR13A1	0.319
SLC5A10	-0.67025
RAD50	-0.3255
IER5	0.563125
MTHFD1L	-2.497625
MBTPS2	0.572
MVK	0.127875
NCL	-0.1063
PSMD10	-0.0375
MOBP	0.38825
FLJ32894	0.0255
HRH1	0.111333333333333
C5orf30	1.798
NUDT16L1	0.8862
RASGRP3	3.33766666666667
PRKRIP1	-0.4063
CCDC75	-0.69375
LOC253970	-0.304
KIAA1239	0.11
MED21	-0.25975
SYT11	0.468
NTSR2	-0.1805
EGFL11	0.5975
CXorf59	1.228
OR2A25	0.0455
SPTBN2	-0.3855
LRMP	-2.191
RNF111	0.39875
PTH	-0.0915
LOC619208	0.509666666666667
KIAA0895	1.4495
RANBP5	-0.699125
P2RY10	-0.756
NME5	3.88816666666667
DDX21	-1.014
LRSAM1	0.4425
HDAC11	1.01083333333333
VMO1	1.9545
NOLA2	-0.342
ADAR	0.957333333333333
MTO1	-1.1965
SF4	0.386166666666667
P2RX1	-0.233666666666667
HBM	-0.155
EN2	1.1925
C14orf172	-0.08425
TM9SF2	0.5508
INHBE	-1.48283333333333
TCTE3	-0.340583333333333
TOX2	-3.827
CTAGE3	0.36
HBB	3.2184
MED15	-0.811666666666667
CASR	0.81925
C6orf66	-1.675
MTPN	-0.578625
UNC50	0.01625
C21orf33	-0.3965
IRF2	1.1485
PGR	4.017
GPR84	3.62825
CROCCL1	-1.78725
SRPX	-0.566
BRE	0.157833333333333
FGF10	3.796
SDC3	0.6845
ZRSR1	0.641166666666667
DKFZP434P211	-0.43525
SOX6	0.445
RPUSD2	-0.5545
C14orf173	-0.271
MAPK11	0.0723333333333333
TBC1D22A	0.636
FAM123A	-1.736
COL4A6	-0.477833333333333
TOMM70A	0.136
NAB1	0.1445
MGC16385	-0.409375
TSPAN18	-0.646
MED31	-1.124
PLG	-0.3985
CAPSL	2.5155
ZNF532	1.1292
ASB14	-0.11775
CA8	-1.6715
NUDT16P	1.7645
SLFN11	-1.063
LRRIQ2	-0.122125
NOL7	-0.5015
BRMS1L	-0.68175
JARID1A	-0.641333333333333
PANK2	-0.4905
ICAM3	-0.8515
MDS1	-0.97675
TAF8	-0.65775
RNF139	1.17375
ZNF594	-0.213166666666667
ADAM8	3.617875
SFTPC	-0.307875
MAN2B2	1.45975
RGS12	0.8025
EIF1AY	-5.18427272727273
LRRIQ1	0.148166666666667
GPR150	1.09525
CCDC21	-0.772
PRRG3	0.60025
SAA4	-4.4085
RAPGEF5	0.4095
ZCCHC2	0.278
MGC39372	-1.244
PPP4R2	0.698833333333333
CDCA2	-1.69966666666667
OR4D5	0.00133333333333335
PTGFRN	1.6224
SIGLEC5	2.542
C19orf61	0.435
NMUR2	0.655
KIAA1586	-1.16166666666667
DAGLA	0.335
CHCHD6	-0.74875
GPR32	1.07
NEUROD6	0.0365
SLC2A4RG	0.2124375
CA5B	-0.14875
FBXL3	1.788
MPHOSPH9	-1.01075
HMG2L1	-0.11425
HCN4	0.5705
CEACAM19	0.50475
SH2D4B	0.2544
HFE2	-1.3065
TGM4	0.2156
LYPD2	0.16325
TBC1D15	0.06225
MRPS21	0.0983
NONO	-0.5632
CLEC5A	3.56675
ITCH	-0.0752
MGAT3	-1.59633333333333
MBP	-0.9445
RPP25	-1.3835
SOSTDC1	-0.18825
HRC	-2.20525
TRIM48	0.1255
TMEM133	1.2485
ECEL1P2	-1.97933333333333
HOXC11	-1.638
DOK5	0.72175
HELZ	0.2795
LOC348180	-1.1125
MGC33894	0.176
ADRB3	0.4175
DMD	-0.316583333333333
PTRH2	-0.63775
MPEG1	2.73
NDUFA12	-0.307666666666667
KRTAP2-4	0.07975
STAMBPL1	-1.26166666666667
ADCY2	0.270833333333333
UNQ6125	0.2745
KLHL20	0.0771666666666667
SRM	-1.0205
OTC	-0.501
TMIE	-0.400166666666667
SNX8	-0.33925
LIPK	0.6955
CHURC1	-0.328916666666667
KLC2	0.31
HDAC1	-0.549333333333333
FAM128A	0.862666666666667
FNDC3B	0.5601
MTCP1	-0.449166666666667
WFDC10B	0.1833
PCDHGB3	0.1495
ATRNL1	0.2208
CAV2	-0.17775
MED26	0.425166666666667
DUS1L	0.617
CHRM3	-2.195625
NEK9	0.80775
WARS2	1.2855
TBX22	-0.015
TOMM40	-0.95025
RP6-213H19.1	0.172166666666667
TUBGCP5	-0.34175
IGSF6	4.8255
TPPP	0.573333333333333
UNQ6190	-0.284
GSTM5	2.432875
BTD	1.4515
PDCD1LG2	0.335
SNRPB2	-0.5925
ERICH1	-0.765
APOA4	-1.861375
HOXA11	-1.4615
NARG1	-0.16625
MKX	3.861
RAB28	-0.2145
PKP3	1.51475
SH3GL2	-3.57775
CTSO	3.525
RPN2	0.273875
IL28RA	-0.434
SFMBT1	0.3905
WDR57	-0.049625
FER1L3	1.28008333333333
HSF5	0.496333333333333
TTC9B	-0.592
C4BPA	-4.221
ALB	-4.64307142857143
SORBS3	0.3155
UPF2	-0.3105
JPH1	-1.2755
AGBL2	1.21975
DOPEY1	1.3865
TERF1	-0.597416666666667
KIF22	-0.288166666666667
NINJ1	1.52775
SEC61A2	-0.5005
HIST1H1D	-1.29216666666667
SFXN4	-0.742
UCP3	0.2892
ZNF703	1.44466666666667
MYL6B	-0.74225
TREM1	2.875
OR52E6	0.6575
CKMT2	1.59175
HLA-C	1.916375
SLC13A3	-1.3375
TIMP4	-0.95575
SLIT2	1.46025
RSF1	-0.24
LONRF1	-0.989357142857143
MON1A	-0.0453333333333333
CACNG6	-2.18933333333333
DPPA4	-5.68266666666667
ZSWIM3	-0.09325
ZNF804A	0.285
CCIN	1.906
SLC25A31	0.2775
KCNMB4	-0.26175
RABL5	0.48625
GALNS	-0.3567
STX6	0.576875
HIST1H1C	-2.68433333333333
CIDEB	0.22775
CASP4	0.362333333333333
PDK3	0.0298
KCNJ11	1.874
TPR	0.12075
ZSCAN20	-0.118
MTX2	-0.06425
HIST1H2BH	-0.87325
LOC283767	1.4205
LYRM7	-1.16033333333333
BRD3	0.0675
HIST1H2BO	-1.3855
MAGEB10	0.14
SLC45A1	1.942
SERPINA3	3.55215
KIAA0143	1.58725
KCNJ16	-0.4534
KRT79	0.48575
FABP2	-0.72625
NUT	0.12475
ZNF57	-0.37475
FBXL4	0.703125
CLEC9A	-1.0065
UGT8	-1.75216666666667
BMP2K	0.633
MAPK4	-4.17075
SLC25A23	-0.5372
HINT1	-0.5112
KRTAP13-1	0.083
SFXN5	1.6259
CHCHD2	0.104583333333333
FAM3D	0.5435
NDP	-2.520375
RHOBTB1	0.576
SLC4A4	-1.089
RPL38	-0.02825
HTF9C	-0.224833333333333
AP2A2	0.42675
ZBTB46	-0.9565
MAP7D1	0.86675
AOX1	-0.732333333333333
CYR61	1.38341666666667
DTNA	0.703571428571429
JRKL	-0.8025
TMOD3	-0.075
EEA1	0.2534
ADCK5	-0.15975
IL1R1	0.876
KLK3	0.492214285714286
HRSP12	-1.466
KTN1	0.5815
LOH11CR2A	1.138
RELL2	-1.43575
MAB21L1	3.806
C20orf59	-1.10733333333333
PHKB	-0.476
ADAM2	-2.82966666666667
TBC1D8B	1.87233333333333
FAM13A1	-0.982625
LAPTM4B	-1.02341666666667
LCN8	-0.0705
TMEM147	0.263
SYT4	-0.0998333333333333
XPO7	-0.3785
C9orf62	1.2415
GPR75	0.076
TRIM5	0.73375
APOC1	0.238
RNASE4	0.4765
PARD6B	0.11325
ARID1A	0.788083333333333
TPD52L3	0.162
RRAGB	1.25433333333333
RCN2	-1.2295
HIST2H2BE	-0.3225625
STARD7	0.1135
SHMT2	-1.31925
KIAA1751	0.079
MLYCD	-0.11225
LOC162632	-0.9178
UQCRH	-1.456
RP11-217H1.1	0.7205625
SDHA	-1.007
NCLN	-0.4434
ZNF17	0.972666666666667
RCBTB2	-1.59025
VEGFB	0.1539
RP4-747L4.3	0.5935
COLQ	0.8726
MPN2	-0.61
DRG2	-0.4565
KLRB1	3.34975
ALPK2	-0.90275
DNASE2B	0.4275
FLJ23834	0.337166666666667
AXUD1	0.810666666666667
SAFB	-0.2302
NSUN4	-0.0695
RFX2	0.382
MAPK8IP1	-0.0903333333333333
FANCD2	-1.11185714285714
ANKZF1	-1.52583333333333
C19orf50	-0.30325
DUSP8	1.17125
SENP5	-0.342125
NFKBIL2	-0.6145
LBR	-1.02125
IGFL1	3.779
LZTS2	0.556875
IL2RG	-1.21275
CCDC51	-0.328
KLF3	0.615875
ANKRD37	-1.1845
KCTD14	-0.923833333333333
FZR1	0.610583333333333
SLC44A4	3.5044
ESPL1	-0.775875
GMPR2	-0.3111
TBC1D19	-0.268333333333333
ERGIC1	0.309259259259259
ERBB4	3.8285
TSPAN32	-0.104083333333333
MAP4	0.58725
GPHN	0.23025
SLC6A2	-0.321125
HIVEP1	0.578
DFFB	-0.5127
EIF4EBP2	0.34025
DMRT1	-1.09375
HSPB6	-0.2855
IER2	0.317166666666667
AIFM1	-0.48225
WWC2	0.956166666666667
MRPL4	-0.50075
FLJ21062	1.08266666666667
EPB41L4A	0.799916666666667
SH2D6	0.1845
TAF4B	-1.62975
GAL3ST3	0.08
MALT1	-0.696333333333333
RTDR1	-0.4685
ARVCF	0.924375
MEX3B	-0.787833333333333
FBXO16	1.85575
KIF7	-0.75075
C1QC	3.63433333333333
ZNF783	-0.116
ZNF85	0.01325
MMP13	4.526
KIAA0329	0.3515
RTP3	-0.86
ZBED3	-0.86175
CLGN	-0.5335
SLC25A37	-1.3775
hCG_18290	-0.42225
OR5AS1	0.194
SMARCC2	0.364083333333333
FAM109A	0.542166666666667
CCDC12	-0.11775
USF2	0.6869
DEPDC7	-1.2715
C20orf24	-0.812833333333333
JMJD3	0.423
DSP	1.8605
SLIC1	0.284625
FAM20A	1.089875
IRF2BP2	0.669375
ZNF230	-0.1555
MSN	-0.375
SLC9A5	-1.9725
EPDR1	-1.5235
MUSK	0.336666666666667
ZNF434	0.123
SMARCD1	-0.3555
ZFP106	-0.30425
ZNF347	0.1413
GTF2E1	0.45
RY1	-0.271
ATAD2B	0.6465
ARHGAP17	-0.1787
KCNIP3	-1.29275
SFPQ	0.599
GFRA4	0.499833333333333
AKR1B10	-3.84875
TIGD6	0.765833333333333
RGS16	2.39575
URB1	-0.613833333333333
OR4C46	0.1515
TOP3B	-1.21325
NFATC4	1.427
CA14	-2.35475
BMPR1A	0.372
SNRP70	-0.524
PRL	-0.337833333333333
C6orf130	-0.91475
STAG2	-0.2145
CD55	-0.194
RPS23	0.3125
SSX2	-1.9865
FDPSL2A	0.088
FBXO27	-0.458
SYNGR3	-0.173833333333333
TMSL3	1.17575
EML1	-1.1465
NUP93	-0.981416666666667
SMAD3	-0.8648
KIAA1189	2.209
HNRPUL2	0.418
TBC1D12	0.712833333333333
C16orf24	0.7395
MRVI1	2.7895
ZNF581	-0.504166666666667
ELOVL3	1.441
OR51Q1	0.51625
CACNB3	0.982166666666667
GALNT13	-0.59275
C10orf84	1.4505625
NEDD4	-0.3549
SPO11	-0.041
OR5AU1	0.025
NEK4	0.386214285714286
PRKAR2A	-0.203166666666667
IHPK1	-0.284833333333333
ATP6V0B	0.528875
CACNA1E	0.9455
CEACAM8	0.7355
PEX14	0.226
FLJ12993	-2.2805
ZBTB38	0.256416666666667
PCTK2	0.8575
LRRC16	-0.1166
FBLIM1	1.52808333333333
FYCO1	1.7485
RP5-1022P6.2	-0.544333333333333
CMTM1	0.409833333333333
PLTP	0.659
RAPH1	0.981625
DOCK8	0.543
EZH2	-1.139
SLC25A1	-1.039
PLEKHB1	-0.3258
GRB7	-0.0806
ZFP37	-1.202
MRPL33	-0.59775
PELO	-0.47025
ARMC1	-0.286727272727273
C9orf27	0.05225
FLJ25778	0.4285
C9orf37	-0.758166666666667
TMEM66	1.62475
SPRN	0.394
HBEGF	-0.062375
PI4KA	-1.1295
LEPRE1	0.0265
POU2AF1	-5.067625
MRPL12	-0.374833333333333
REP15	0.518
ZC3H3	0.6305
RASAL1	-1.94775
DDAH1	2.115
ACBD5	0.189375
TMC2	-0.0935
CCDC137	-0.501
SAMD13	0.2615
UGT2B15	-2.60683333333333
TIPARP	0.84675
DNASE1L3	-1.53725
TRIM72	0.327333333333333
DBX2	0.4825
IPO8	-0.0245
C21orf88	-0.7891
MAP3K14	0.396
LOC51233	0.538166666666667
GGTLA4	-2.21725
PDE6D	0.14025
ZNF117	0.2585
CLK2	0.0315
NKRF	-1.12475
TNFSF15	0.0179
DUSP2	-0.540625
SECISBP2	0.1217
GABRR2	0.1225
PPAP2C	0.7555
LOC51145	0.1085
PAG1	-0.565875
PIK3C3	-0.372
GNG10	0.943
APOL4	-0.1395
ANKRD28	-0.26325
STMN3	-0.4468
RAB14	0.9321
CDK2AP2	0.40075
HDDC3	-0.60925
COMMD7	0.263125
CXXC1	-0.40125
HMCN1	0.2005
CD40	0.09925
DYNC1LI2	-0.0739375
GDI1	0.538
LOC646938	-0.61
VSNL1	-2.2815
PIH1D1	-0.305
RAET1G	-1.2355
KRTAP5-9	0.0195
EFTUD2	-0.58625
ZNF311	1.17533333333333
ATP6V1G3	-0.02775
OR2W3	-0.448
SCN4A	0.098
MED10	-0.46925
FAM135A	-0.695
ARHGAP4	-1.52375
EHMT2	-0.664625
UFD1L	-0.389
ERMP1	1.20375
MAG1	-0.0575
THAP8	0.5665
HACE1	-0.468333333333333
FAM82C	0.745833333333333
C3orf20	0.5635
UNC84A	0.041
SCD5	-0.459214285714286
LASS6	2.275
LSG1	0.00291666666666666
MAL	-5.65925
GPR22	0.115
WDR5B	0.8475
ACTRT1	-0.143
C17orf60	-0.179
GRIN2C	1.4836
ARMC8	-0.137333333333333
SLC47A1	-2.22216666666667
DMPK	0.6125
DHRS13	-1.20583333333333
SMC1A	-0.0815
KRTAP17-1	0.26975
SMYD5	-0.1915
TUSC2	0.4555
CRHR2	0.3245
KIR3DL2	0.586
CCDC104	0.0515
ATP2C1	0.893625
CROT	0.72525
PABPC3	-0.581333333333333
EGR1	0.281333333333333
THSD1	0.059
KHK	-1.2145
SLC12A2	1.1555
CD58	0.059
STOX2	-2.07633333333333
CCDC76	-0.6828
CCDC48	1.88125
DNAH1	0.3515
ZIC4	-0.133375
OR1G1	-0.551
PSMC6	-0.256
PROKR1	-0.0795
ABCB1	-2.38175
TRAT1	-3.03625
LLGL1	-0.0745
MTF1	0.9795
USP54	0.63875
PAGE2B	-2.5275
ITGB7	-3.9395
CCDC81	0.154
LOC149837	0.70675
SCUBE1	3.2
ZSCAN10	0.8355
HUWE1	-0.0218571428571428
CDH17	0.104
CD180	1.20025
IL17A	0.311
TMPO	-0.797125
KIAA1524	-0.900833333333333
HDGFRP3	0.64
OXCT1	-1.55145454545455
RRAS2	-0.0948333333333334
LTBP2	3.0604375
SV2B	0.112833333333333
CYP2A6	0.172125
PKD1L2	-1.8024
PPM1M	1.03425
FLJ22662	1.318
ZNF502	1.6255
GP6	-1.269
CRYBA2	-1.461
LEF1	0.6561
CTPS	-1.29628571428571
EYA1	-3.29566666666667
EPS8L1	1.35925
MAPK14	-0.3495
SERPINB2	-5.230125
GTF2F2	-0.292333333333333
ZNHIT4	-0.151
PLA1A	-0.639375
C20orf114	1.47825
HPR	-4.874
C18orf2	-3.8426
SATB2	-1.2515
KCNJ9	0.00775
MGC157906	0.522
MOCS3	-0.426
C17orf71	-0.580666666666667
PPHLN1	-0.0656
HIST1H2BN	-1.494875
RAPGEF1	-0.016875
MAP3K8	0.38025
DLG4	0.194166666666667
STC1	0.303833333333333
CDGAP	1.86875
DDX26B	-1.8025
LOC150223	-2.71475
CPSF3	-0.836333333333333
TMEM14A	0.28475
MYH3	-2.00175
GPKOW	-0.22
SULT1A1	-0.464333333333333
SPON1	4.0568
YY1AP1	0.597666666666667
RAB23	0.531
PLA2G4A	-4.70025
MAPRE3	0.102
ZNF516	0.502214285714286
GGPS1	1.119
EXOC3L2	-0.366
C19orf42	0.5479
MAP2K2	0.0221666666666667
HIST1H2BB	-1.5715
RNF19B	1.53283333333333
C6orf128	0.091
TLR8	2.83325
PCDHA9	-0.1515
CARS2	0.030625
CLUL1	3.4685
RHAG	-4.4025
UNK	0.3465
EXOC8	1.0611
C9orf95	0.92975
C14orf143	0.1265
MAML3	0.24
LDHA	-0.99075
MRPL20	-0.03475
KLHDC6	-0.283666666666667
ATP5S	-0.843166666666667
C8orf55	-0.5795
PHF19	-1.9295
KRTAP13-4	0.374
TTC5	0.0605
XKR5	-0.5705
SILV	-4.76666666666667
TEX28	0.1335
TCTN1	1.3785
CX40.1	0.056
PPP2R5C	-0.17175
C12orf30	-1.06416666666667
CAPG	2.429
MPZL1	0.99275
ARSB	-0.870666666666667
TDH	-2.29
WASF4	0.51525
TSSK3	-1.0195
7A5	1.9205
CRISPLD1	-0.5035
MAD1L1	-0.701
SPIN4	-0.0711666666666667
AMPD1	-1.6735
DPYSL5	-0.417
INPP1	-0.319833333333333
ANKRD11	-1.37588888888889
NPAS4	-0.188875
GCET2	-0.4628
RNASE9	-0.411
GUCY2D	0.688166666666667
CCDC98	0.614
FGF4	-0.4235
CPM	-1.481
SLC26A4	-1.26083333333333
PLD5	0.37875
FAM59A	0.5372
FBXO5	-1.485
SIPA1L1	0.364625
DPYS	-0.22225
ATG4D	-0.01925
TGM3	0.6245
MTCH1	-0.220375
HK1	0.25
CDC26	-0.039125
GALNT12	-3.48783333333333
LOC339229	0.0205
MRPL35	-0.55075
ORC4L	0.00912499999999997
TNKS	-0.0777142857142857
C2orf24	0.323
ZNF553	0.6605
GGTLA1	2.498
ZNF497	0.2955
CDY1B	0.630666666666667
SLC30A4	0.52075
TUB	-1.32525
ARHGEF18	0.477
ARRB1	0.11625
KCNK1	1.22875
EREG	-2.0866
SCAMP5	-1.51125
RUNDC3B	1.046
ADAMTS20	-0.995666666666667
IL17RB	0.282375
FLJ20323	-0.9305
MCAM	-0.5335
POLR3E	-1.95025
AQR	0.429333333333333
IPMK	0.2855
CDCA7	-4.761
CAMP	2.8215
GRHL3	1.133
ADAMTSL2	1.5555
CLMN	0.463666666666667
SSTR3	0.3895
MAGEA5	-2.69133333333333
OVOL2	3.683
JMJD1B	0.38275
RBL2	0.3204
PYGO2	1.129
PPP1R10	0.527166666666667
CSE1L	-0.914333333333333
LCA5	1.14825
RDH16	0.10525
ASRGL1	-1.207
TOM1	0.3775
PTX3	-7.18175
TTC15	0.43875
SCGB3A1	2.16833333333333
MRPL50	-1.18975
RCAN3	0.620625
SLC26A11	1.22825
STYX	-0.1205
CINP	-0.033
MARCH7	0.33725
PFKM	-1.235
SGMS1	0.729333333333333
RIOK3	-0.0547
C1orf110	0.5495
CES7	0.15675
LOC440248	-1.36075
PPP1R12C	-0.00675
C10orf27	1.521
ATG9A	-0.511
MRPS26	0.4505
TMEM40	1.20125
ELP3	0.3747
ZNF787	0.5802
HIAT1	0.513
C8orf34	1.002
MGC4655	0.4252
PELI1	1.0995
PPT1	0.4183
SLC35C2	-0.1275
C6orf125	-0.51
MUC4	-1.71116666666667
RFC4	-2.09657142857143
GNB2	0.849666666666667
NUP50	0.158428571428571
SULT4A1	-1.9385
C7	0.369375
CCDC130	0.1755
ARRDC4	0.37325
RQCD1	-0.51375
GLYCTK	-0.99475
AYTL2	-1.238
MTUS1	1.5973
LEMD3	0.0396666666666667
PLEKHF2	1.30875
HOXA7	2.151875
GTF3C2	-1.0565
DYNLRB2	2.09075
CNOT10	-0.446
MR1	0.633666666666667
FFAR1	-0.093
PRIC285	0.0915
SLITRK6	5.68525
LIX1	-2.6482
UBE1L2	-0.507083333333333
F8	0.80175
ACHE	0.202166666666667
KPNA5	-0.1955
TNFRSF12A	0.392166666666667
EGR3	2.5285
SERPIND1	-3.8175
OASL	1.38275
IFRD1	-1.5585
WDFY1	0.353
ZNF267	0.17475
ACCN5	0.263
ZBTB6	0.41925
PPP1R3A	0.1595
PRRT3	0.85925
FBXL19	-0.109
TXNIP	0.432285714285714
ACTN2	-2.07325
ATG9B	-0.57025
C9orf117	1.294875
IL27	0.381
RPL36AL	-0.180666666666667
KLK15	-0.1225
CHAD	1.881
RAP2B	-0.0447
HEBP2	1.186
ZNF342	0.8305
CAMK2G	-0.2375
TLR3	1.79175
FGF14	-0.29875
HMGB2	-0.84975
TRPM5	-0.152666666666667
OR5M11	0.16
KIF3B	0.393842105263158
PRICKLE2	1.3195
MTMR9	0.697625
C3orf27	-0.00874999999999999
GLRA3	2.6105
NSDHL	-0.157333333333333
TMEM32	-0.3415
POLR2D	-1.01458333333333
MYADML	-0.0145
C9orf114	-0.33275
MRGPRX1	0.038
TOPORS	0.44625
CLDN19	-0.35875
C1QL4	-0.1675
RNF165	-2.6065
DHRS9	-1.494
DNAH2	-0.7565
FXR1	-0.726833333333333
ZMYM3	-0.433
CASP3	0.7055
FAM120C	-0.654
SCLY	-1.56025
CA7	-0.344
ENTPD5	0.216
ZNF461	0.257875
PDIA5	-0.46625
C1orf19	-0.3265
TMEM67	0.393
KCTD20	-0.30225
WDR47	1.248
FLJ38723	-0.812
KLRF1	0.717833333333333
TAS2R16	1.0715
CLDN12	0.607
PRKCE	0.71275
UBXD4	-0.76975
ITGAM	3.15483333333333
GLT8D3	-0.250125
WDR31	1.1014
RGS2	0.23975
OR51L1	0.4435
MST1R	1.05525
KIAA1737	1.74925
OR4A5	0.367
GLIS1	-1.2845
PTMA	0.531857142857143
NAPA	1.47175
PRDM11	-0.05375
LIPF	0.2805
DIRAS3	2.96275
ASGR2	-4.31025
C1QTNF4	0.7155
PIK3R4	0.562166666666667
ARMC3	3.82825
NDUFV3	-0.47375
BTBD3	-0.671
PPP1R2	0.127583333333333
UBE2NL	-0.17225
FOSL2	1.18985714285714
FAM119A	-1.85316666666667
TUBA4A	-0.7129
KRTAP12-1	-0.10275
SFRS2	-0.2915
RHPN1	-0.223
EEF2	-0.1075
ZDHHC11	-0.963833333333333
EPHA3	-2.282
RBM12	-0.419
H2AFJ	1.05191666666667
EDIL3	4.2165
KIF26A	-2.41225
SERGEF	0.01525
B3GALT4	2.44125
LOC90925	-0.30775
OSCAR	1.168125
NPFF	-0.299625
DEDD	0.73875
TMEM155	-1.178875
PTPN1	0.92625
SCYL2	0.6405
SKAP1	2.6745
LEAP2	-2.5635
GADD45G	0.9499
IFITM3	1.37575
PILRB	-0.6645
SLU7	-0.188875
DSC3	0.94025
DNMT3L	-1.63325
PAPD5	-0.313625
B3GNT3	-1.64766666666667
LHCGR	-0.2485
MSL-1	0.0795
UBE2S	-1.6355
SAP130	-0.3515
ANAPC11	1.009
MAGED4B	-1.5705
ATP6V1B2	0.45
C14orf179	1.034
CAPZA1	0.880625
CDYL2	-0.888333333333333
GLRX3	-0.733833333333333
LOC136288	-0.641
MOBKL1A	-0.37875
HTR2B	3.63175
CRYGD	-0.274
NUS1	-0.511333333333333
PGRMC1	0.535
MYOM2	-1.7215
FLJ39653	-1.64733333333333
CHM	0.5883
OR5M8	0.136
ZNF619	0.046
FAM105A	-0.006
CCNL1	-0.634625
NAP1L3	0.24375
C10orf57	1.98466666666667
B3GALNT1	1.00916666666667
CSN1S2A	-0.2475
TCP10L	0.84025
GDAP2	0.92
DMKN	-2.54516666666667
COX6B1	0.014
DNASE2	1.10116666666667
MSH5	-2.0875
LGMN	-0.152875
USP31	-0.1718
OR13C8	0.626
SDCBP	0.1174
NUDT11	-1.86383333333333
PYGL	0.2715
SNPH	-0.145333333333333
B3GNT4	-0.6775
MIZF	-0.3708
NUBPL	-0.34225
NOD1	0.0878333333333333
CDH22	-0.01375
NUBP1	0.591333333333333
DSCAM	-4.04825
DGKI	0.7585
FAM136A	-1.02175
AKAP1	0.343166666666667
SLC16A6	1.89125
RIN3	0.63525
PSG2	0.18075
DIP2B	0.44025
PSORS1C1	1.6389
KIAA0495	-0.2325
FLJ90709	-0.327666666666667
LPA	-0.345
PIGA	-0.253333333333333
LY75	0.785
UTS2	-6.94116666666667
RREB1	0.437375
GALNACT-2	1.0106
MGC3196	-0.85875
FLJ31568	-1.1145
LPHN1	-0.0175
SP1	1.014625
TOX4	0.0628333333333333
HSPA9	-0.3345
APOBEC1	0.1945
SLC35E4	-1.22025
LSM5	-0.97725
SURF1	0.33925
ZBTB1	0.06175
GTF2F1	0.05375
RPS15A	-0.408214285714286
DUSP21	-1.00816666666667
GINS4	-3.241
MYO15A	-0.0575
GIMAP7	1.7735
MGC13379	0.484
ATP6V1E2	-0.704
UTP3	-0.1115
HNRPA3	-0.1739375
MT4	0.00800000000000001
C14orf155	0.284333333333333
U1SNRNPBP	0.38425
CKLF	-0.708666666666667
PLEKHN1	0.339333333333333
MBNL1	-0.443666666666667
NUP160	-1.09975
ACSM2A	-2.30475
LOC129881	1.743
KIAA1529	-0.2605
FLJ22639	-1.4605
HAND1	-1.6195
GSX1	0.1735
FGA	-4.778375
SERPINB1	-0.1915
ZNF642	0.923
IGFBP1	-8.617625
SLC1A1	5.054625
DHX57	-0.29
ZNF766	0.081
PTPN21	0.7636
GDPD3	-1.47983333333333
PNPLA5	-0.052
TBR1	-0.0253333333333333
FAM116A	-0.0395
IQGAP1	1.176125
FOS	1.17225
ZNF226	0.087125
FIGNL1	-0.816166666666667
C14orf1	0.883
ZMYND17	-0.6255
PUS7	-1.14266666666667
TUBB6	-0.616625
KCNQ2	-1.41075
MARCH6	-0.0665833333333333
CCDC33	0.3395
PRODH	-0.9915
RBM11	5.206
EPHA6	0.467875
SLC43A1	-0.37575
LOC196541	0.2615
NTN1	0.874833333333333
ING4	-0.18075
PCDHB10	0.232
DPH2	-0.893666666666666
SPACA4	0.293
FBXL21	-3.535
DIAPH1	0.0906666666666667
ZNF71	1.033
CEP76	-0.533
CORO1A	-0.81825
RRM2	-1.460625
EDG4	0.9885
OS9	0.45
SLC4A1AP	-0.2035
COG5	-0.0575
COPS8	0.11725
NGLY1	-0.88225
NCBP2	-0.2585
C17orf42	-0.504833333333333
GPSM3	0.532
SIL1	0.729
ASB6	-0.215
SMAD5OS	-0.407333333333333
UNC93A	-3.633
A1BG	0.266666666666667
C21orf62	0.62125
FMO5	-0.0680833333333333
ATRIP	0.760666666666667
CEBPG	-0.26
C7orf38	0.507666666666667
TNFRSF1B	0.0215
CLEC1A	0.758333333333333
IQSEC1	0.000625000000000014
PATZ1	0.6916
RBM22	0.808875
BAG2	-2.02833333333333
PAQR5	-1.17133333333333
C9orf127	0.9162
THNSL1	-0.654
SHROOM3	2.3155
JAM2	0.41425
SNRPN	-2.623
ALX4	0.1485
CACNA1S	1.337
FAM130A1	1.202
CORIN	3.751
CD300LB	0.892
PLEKHG6	0.8965
LRRC40	-0.5495
PCLKC	-1.60375
PCDHB16	-0.0836666666666667
WNT2B	0.156333333333333
ASNS	-2.43255555555556
MRPL49	0.14275
FLJ46111	0.119
ISG20	-0.40525
SMU1	0.159833333333333
CASZ1	1.113
POLR1D	-0.347818181818182
GIN1	-0.22275
SNAG1	0.0998333333333334
ANKRD29	-0.491
CDKN2AIP	-0.1565
KRR1	0.19675
CXCL1	-4.80566666666667
EPM2A	-0.0419
PC	0.719666666666667
DEFB127	-0.615
PDZRN4	0.6615
FAH	-0.0105
OR51E1	1.1885
CDC2L6	-0.120833333333333
DNTTIP1	-0.59125
PAX8	0.12525
TMEM116	0.1775
C1orf150	0.185
PRO2012	0.173
MRPL40	-0.394
BEX1	-4.07433333333333
SLC2A4	-1.6545
PKMYT1	-0.29225
FEZF2	0.152166666666667
SLC26A9	-2.237
MAP2	0.73425
LYL1	-1.31725
SLC25A19	-0.4075
NOS3	-0.8925
ZNF34	0.914666666666667
TMPRSS11F	-0.9675
FAM43A	-0.80675
FCRL4	0.794
KLF14	0.00699999999999999
FLRT2	-0.943666666666667
WRN	-1.51175
SDF2	0.3979
KRT8P12	-0.111
C6orf195	0.423
C9orf125	-1.77366666666667
DZIP3	-0.397875
RIT1	0.336916666666667
SCML1	-0.652166666666667
RHBDF2	0.902125
OR2G3	-0.137
REXO1L1	-0.87
MAP3K7IP3	-0.21225
C3orf57	-4.737
FBXW11	-0.469
ETAA1	-0.2665
C14orf131	-0.0635
AKT1S1	0.12125
SLC12A5	-1.74175
C9orf164	0.18675
NRIP3	1.5625
NOS1AP	1.213
TMEM121	0.93175
SAP30BP	0.5984
DGCR6	-0.15925
WDR76	-1.13775
FAM82B	-0.846916666666667
LOC606495	-0.044
MAP9	2.2225
BCDIN3D	0.538
CXorf36	2.64616666666667
DSCR3	0.087
ZFAND3	0.71875
C7orf43	0.384833333333333
SPSB3	0.5753
C19orf19	0.2975
FAM133A	-2.528125
C12orf25	-0.17025
SLC39A3	-0.161875
DISP2	-1.82425
PI4KAP2	-2.417
MKRN3	-3.1065
ADAMTS13	-0.586625
CBLN3	0.353
TTYH1	-1.747
C3orf18	2.10775
FLJ13236	0.3945
ZMYND12	3.18575
C18orf25	0.398
GLB1L3	-1.2675
ATP13A5	1.0865
RANBP10	-0.3415
CD96	-2.4814
DENND1C	-0.7575
RBMS3	0.2945
SLC41A3	-0.0601666666666667
DGCR6L	-0.19475
TMEM128	0.333333333333333
CSNK1G3	0.258642857142857
MOBKL2C	1.112875
TSPAN6	-0.66075
MATN2	-2.9849
MSL2L1	-0.159833333333333
ST6GALNAC2	0.5925
FGFBP2	-1.849
FGL1	-7.13966666666667
MPP3	0.875
ARHGEF6	1.048
TGFBR2	0.202875
ACMSD	4.817
IL33	-1.218
C9orf5	0.0310833333333333
DEAF1	0.3373
AMN	0.317
DEFA6	0.030625
RNF212	-0.62925
METT5D1	0.2355
CIB1	1.0582
TSSK1B	0.07875
[truncated: 15,816 more rows]
