# Supplementary material for: iGC—an integrated analysis package of gene expression and copy number alteration
Source: BMC Bioinformatics. 2017 Jan 14;18:35. doi: 10.1186/s12859-016-1438-2 (PMC5237550; doi:10.1186/s12859-016-1438-2)
Supplement: Additional file 1: — The source codes and example data of the package iGC in R. (GZ 2818 kb) [file 12859_2016_1438_MOESM1_ESM.gz › iGC/inst/extdata/GE/US82800149_251976012517_S01.tcga_level3.txt]

Hybridization REF	TCGA-AO-A0JF-01A-11R-A056-07
Composite Element REF	log2 lowess normalized (cy5/cy3) collapsed by gene symbol
ELMO2	0.294166666666667
CREB3L1	0.516
RPS11	0.47025
PNMA1	0.46075
MMP2	1.25
C10orf90	-1.627
ZHX3	-0.544833333333333
ERCC5	-0.2285
GPR98	0.184571428571429
RXFP3	0.3825
APBB2	1.1725
PRO0478	-1.356375
KLHL13	-2.098
PRSSL1	-1.28916666666667
PDCL3	0.642
DECR1	0.306
SALL1	-3.35816666666667
CADM4	0.819166666666667
RPS18	-0.156642857142857
HNRPD	-0.50675
CFHR5	0.985333333333333
SLC10A7	0.165875
OR2K2	-0.7585
LMAN1	-0.275
SUHW1	-3.76825
CHD8	-0.549
SUMO1	0.6373
GP1BA	0.4019
DDB1	-0.216
MYO9B	-0.4496
MMP7	5.884
CRNKL1	0.398875
C9orf45	-2.20983333333333
XAB2	0.247875
RTN1	2.91975
KLHL14	-0.878625
TBX10	-1.4095
CENPQ	-1.2815
UTY	-1.26627272727273
ZBTB12	0.0205
DTNBP1	-0.061625
KBTBD8	-0.659333333333333
ZEB1	1.37316666666667
ZG16	-1.49825
MIER1	0.8174
ADAM5P	0.418
CHD9	-0.3530625
STK16	0.4625
KIAA1486	-1.097
TOB2	0.684083333333333
BANK1	3.755
OR2V2	0.22125
GRM2	-0.0715
PROSC	0.571625
SPIN2B	0.329
PIR	-2.08566666666667
IPO9	-0.6803
EVC	1.01
CXCL13	3.00716666666667
KIAA1199	-1.0517
SORL1	1.711
NAT10	-1.04375
CHD1	-0.6515
SYN3	-0.43025
SLC22A2	-0.41325
SERPINF1	2.028
WDR34	-0.675
OR7A17	0.17025
C9orf11	-0.1635
RNF216L	-0.5929
LHB	-0.4555
STK25	-0.38325
TAOK3	0.3695
LOC152573	-1.88525
C3orf39	0.563625
C14orf108	0.6604
CDC25B	-2.41190909090909
BMP3	3.441
TMEM180	0.081
MAP1LC3C	3.2615
CRYGC	-0.2535
POU3F1	-1.8074
C20orf32	-1.816
CCDC95	-0.96
HIGD1B	4.8775
USP6NL	-0.29325
ABCD4	0.223833333333333
DIMT1L	-0.85825
TEK	2.726375
SLC25A46	-0.13975
LARP7	-1.8385
CD160	0.828166666666667
MT1JP	-0.6375
PHF20	-0.109375
CPNE4	-1.1605
GTPBP1	-0.447785714285714
RAB33B	1.623
ALDOC	-2.276125
ZNF212	-0.56425
NUDT1	-1.14633333333333
RFPL2	-0.79275
ZNF83	-0.258166666666667
GDPD5	-0.3305
PDCD4	2.84165
CEP350	-0.135
OR10A2	-0.131
CST7	1.76425
CIAO1	-0.9835
SELL	1.26225
OR8J3	-1.618
LTBP4	0.435166666666667
SIRT6	-0.411
CCL19	4.708
PPIL1	-0.894
GBP7	-0.257166666666667
STK17A	-0.3793
ABR	0.554
OR9G1	0.396
FOXE1	-1.043
CNGA3	2.11
GML	0.1845
CD38	-3.24225
ZDHHC6	0.0506666666666667
NEFH	-2.37175
CTDSP2	0.970666666666667
PGBD5	-1.23566666666667
CCNY	0.417285714285714
RMND5B	0.352083333333333
ZNF257	-0.9705
FLJ22167	-0.24675
EXOSC7	-0.440666666666667
ROR2	1.75325
MAOA	1.325875
TNNT3	3.18516666666667
GYPC	-0.12125
C7orf33	0.95
PLIN	4.5045
LOC90826	0.0165
RNF4	-0.3542
F8A1	0.197
PLEKHG4	-2.102
GRB2	0.0779
HIST1H2AD	0.942
DUS3L	-0.739833333333333
EIF1	-0.369666666666667
RP5-1077B9.4	-1.4515
FPGT	2.17225
GDF10	4.306
COQ9	-0.8275
GCC2	0.261285714285714
RARRES3	3.11825
PLXNA1	-0.7795
KIAA0100	-0.1685
PMF1	0.21975
FNDC1	5.47925
HS2ST1	-0.0139166666666667
CRELD2	0.56975
C8G	-1.9165
CD82	0.7745
LIM2	-1.2975
UNQ6490	0.728
MMP16	0.8655
DRD3	-0.264
C5orf26	-0.77475
C11orf73	0.023875
PTP4A2	1.455625
OR4M2	0.173
HPCA	-0.995833333333333
SEC14L1	-0.762833333333333
CHFR	-0.509125
EMILIN1	1.031875
NDUFS4	-0.08
COL18A1	0.192625
PDZD3	-0.4008
C9orf16	0.128166666666667
ERBB2IP	0.242166666666667
EMX2	5.253
FUS	-1.47275
TF	-3.1419
CLCN4	0.276
CXorf56	0.285
C11orf72	0.4905
ELAC2	-0.581416666666667
NPR1	0.549
ASS1	-1.63566666666667
USP42	-0.228875
POLR2J	-0.9895
SEC23IP	0.846
UQCRC1	0.13175
LOC729603	-0.4325
C1orf71	-0.030875
POLG	-2.9405
ADAM23	-3.3285
TFR2	-2.15025
RICTOR	-1.101
MGC39606	0.223
C19orf55	-0.62975
SNAPC1	-1.27383333333333
GNA11	0.562375
CCDC52	-0.102333333333333
FSIP1	4.9345
UPF3A	-0.607875
IGSF11	-2.4795
LAGE3	-0.09425
CHST6	-1.208
UNC13B	0.62675
TTLL4	-1.77875
ZNF687	0.30175
SDC2	0.8494
COX7A2	0.07225
LAMB4	-0.0513333333333333
FAM24A	0.149
LRRTM3	-1.45733333333333
GPHB5	-0.027
OR4C13	0.093
EIF3EIP	0.0299285714285714
HABP4	-0.044
TMEM125	3.337
CNTN2	-0.208
ASNSD1	-0.19675
FUT4	0.136
ACF	-4.101
LOC158381	1.3385
CDH8	-0.1
AGPS	-0.186166666666667
C4orf18	3.557125
PECI	0.57675
UNG	-0.519125
GSTP1	-1.110625
DCUN1D5	-1.00816666666667
DKFZP564J0863	-0.7205
SLC9A3R1	0.275125
BCDO2	-0.165875
CHMP7	0.079
REM2	1.136
DNHD1	-0.983125
FKBP4	-1.090125
ZNF350	1.79275
MGC11102	-0.279
BST1	2.37425
KISS1R	0.727
NCR2	-0.1095
DEFB125	0.1205
UBE2W	1.2455
KRT15	-1.470375
C10orf99	0.2975
SCN11A	0.331428571428571
GFI1	-1.776
RDHE2	4.455
FHL1	2.09933333333333
OSGEP	0.185666666666667
GATA1	-3.658
SMC6	-1.2075
TTTY14	-1.68475
LPIN3	-0.621
RPL4	-0.3492
RBPMS	0.3044
PRPF3	-0.93
EMR1	-1.893
SPATA19	0.351
XCR1	1.115
IRX3	0.6559
RBM6	-0.864
KLF4	0.6888
UNC5CL	-2.8745
SEBOX	-0.3075
BTK	0.333
KRCC1	1.4055
C6orf27	0.0285
SYTL5	-0.76
PRND	3.643375
LOC653319	-1.8935
PIGL	-1.548125
HUS1	-0.15
SFRS6	-0.25625
C17orf77	-0.0265
UIMC1	-0.757
FXYD2	-2.0071
LOC283152	1.486
ZNF667	0.7045
ZCCHC12	-0.58125
TFEC	3.6738
ATP7B	1.41483333333333
POLD2	-1.52033333333333
RG9MTD1	-0.10225
ACOT2	1.363
HIST1H4I	-0.869875
PPARGC1A	-2.5215
ETFA	-0.9238
POLRMT	-0.7935
ZNF146	0.05225
MIA2	-1.438
KLHL6	-0.499166666666667
HOXB5	2.6585
NENF	0.624333333333333
CUGBP1	0.1635
PRSS22	1.01583333333333
CASC4	1.5127
CUL4B	0.3547
CENPJ	-2.1374
PITX1	-0.905666666666667
FLJ31033	0.777166666666667
CELSR3	-2.70016666666667
ZNF568	1.4565
ITSN1	0.170666666666667
EHBP1L1	-0.942666666666667
C19orf2	-0.477
DCTN1	0.13775
LIN28B	-3.97466666666667
TNKS2	-0.618
C1QBP	-0.118875
CADPS2	1.696
SRMS	-0.2805
GJA9	0.388833333333333
MGC24975	-1.64883333333333
TRIM45	-0.6425
TSP50	-0.256666666666667
TCP1	-1.369
TMED7	0.6346
CMA1	2.8545
CENPL	-0.858333333333333
PTCRA	-0.111
FST	-3.015
VWCE	-3.19475
PAWR	-0.98075
ABCC12	0.768166666666667
LDLR	-1.7133
ASTN2	1.6939
LOC441212	-1.443625
GPATCH8	-0.30775
TANC2	-0.897666666666667
KIF4A	-2.97075
C18orf18	-0.6015
PGM1	-0.50975
KIAA0258	-0.03025
CPD	0.8645
SNCAIP	0.376
DCT	-4.5065
HLA-DOA	3.24054545454545
OR11L1	0.553
UPK1B	-1.02933333333333
DNAJB4	0.850125
UGT1A8	0.19575
HIST1H4L	-0.979
PECR	-0.843666666666667
HSPA2	1.6585
WFIKKN1	-3.3405
SERP1	1.682875
SYDE2	1.15325
TACR2	0.7235
NUP85	-0.963
CD177	1.56916666666667
LGR5	-2.5895
PIGG	0.125166666666667
PTHR1	-0.692
RAB5A	0.3505
FLJ13224	-0.0755
USP9Y	-2.44716666666667
C7orf53	-1.629
LRP1B	0.31925
XAF1	0.8191
ABCG8	-1.5055
ANKDD1A	-0.139
DAND5	-1.9175
SPAG6	0.00833333333333332
LINCR	-0.50075
ZDHHC22	-1.7965
CCDC60	-0.1695
THOC7	-1.03583333333333
TCTA	1.1548
OR8K3	0.43225
NY-REN-7	-0.75675
B2M	1.76583333333333
C6orf141	-2.79925
LPPR4	4.73175
SQLE	-2.196125
SEPHS1	-0.431
BTBD14B	0.2535
PLRG1	-0.11825
SPG7	-0.730875
ZNF614	0.208833333333333
PARD6G	0.860333333333333
INPP5B	-0.617
GRPEL2	-0.434
PPID	-0.8529
TRIM56	-0.52425
UBE2J1	0.019
IL20RA	5.756
LOC387856	0.133
C1orf107	0.249
UTS2R	0.8305
C19orf22	-0.3445
SAFB2	-0.250875
KIAA0652	0.16225
KLRG1	0.746833333333333
MS4A8B	0.3135
FRAG1	0.0215
KIAA1546	0.548
E2F4	-1.1805
CLEC4M	0.2675
BTBD14A	-1.33925
KIAA0999	0.9512
GYPA	-4.1062
TAC1	0.8907
TRAIP	-2.18733333333333
KIAA0232	0.8498
ERCC8	-0.9945
GPX4	0.668125
KIAA0368	-0.183125
GPR157	-1.29783333333333
CTAGE4	0.4905
C9orf30	-1.37666666666667
OR52A1	-0.252
HSP90B3P	-0.241
ALG9	-0.8157
BTBD10	0.9045
SDK2	-0.2785
BAIAP3	-1.657
RABGGTB	-1.173125
ANKRD40	-0.134333333333333
KRT74	-0.285
CALCOCO2	0.517285714285714
SNCA	-2.11325
TMSL8	-4.35675
C2orf53	0.464
ESRRB	-0.7715
ARHGAP26	-1.48125
TDRD9	-3.24625
HRAS	0.0145
KLRC4	-2.4835
JAGN1	-0.2835
BSDC1	0.01425
RNF43	-1.001
NDUFAF1	0.78025
PHF12	0.37575
OR1L3	-0.268
FOLR2	3.00341666666667
LYZL6	0.4912
tcag7.1260	-0.871
WSB1	-1.43833333333333
PROS1	0.453
OSTN	0.84
PSMB8	1.07975
SOCS4	0.173375
DDIT4L	3.50325
MAS1	0.428
MGC34796	1.6715
CSHL1	0.204666666666667
TBCCD1	0.2715
ZBTB7C	0.092
AP2S1	-0.434375
P15RS	0.1848
VAT1	-0.4582
SHANK3	1.27933333333333
TUFM	-0.444333333333333
THEG	-0.9155
KRT34	-2.09575
SGSM3	0.099375
TOMM22	-0.210875
SOCS3	1.9205
CPO	-0.163
POP4	0.40475
BHLHB3	1.77925
MALL	2.50575
OR1B1	0.0845
PARK2	0.706833333333333
GPR124	1.413
LCE1E	0.1285
RUVBL2	-0.94525
CGRRF1	0.9366
ACPL2	0.65525
WNT10B	-0.75525
BAIAP2L2	-2.4065
ISCA1	0.664
C1orf125	0.0721428571428571
RPAP1	-1.0395
RAI16	-0.164333333333333
RPL27	-0.26725
NLRP9	-0.9075
EPN1	0.0895
LOC388610	-1.767875
SLC35A1	1.0199
GAL	-4.59925
SLC14A2	0.177
RDH11	-1.0005
FAM138F	-0.958
AUH	0.51725
FLJ40243	0.812
C14orf129	0.903166666666667
MBD2	-0.5145
ABHD14B	0.15275
PIGT	0.485875
ALS2CR4	-0.466375
ALAS1	0.0822
FOXO1	1.80816666666667
CRLF3	-0.1295
C20orf107	-0.3375
FARS2	0.92
CCDC28A	0.98575
NPHP3	-1.10725
OR13F1	0.882
TSEN54	-0.99425
DEFB106B	-0.4511
OR8B4	0.2855
STH	0.88775
ZC3H14	-0.35975
CBX2	-0.2275
TMEM49	-0.7765
C6orf21	0.141
FLJ20920	0.7335
CRTAP	0.749785714285714
DDX50	-0.1745
STYXL1	0.2325
BLVRB	0.0351666666666667
LOC147650	0.385666666666667
MMP24	-0.08225
GRID1	1.917
BANF1	-0.640333333333333
CTAGEP	0.1975
HMBS	-2.4855
SLC25A24	1.045
C14orf50	2.44
MRO	1.88633333333333
SLC25A15	-1.49
FAM84B	1.6055
TDP1	-1.41
C16orf78	-0.1474
C11orf57	-0.235375
RFK	-0.134625
ZFYVE9	-0.20625
STCH	0.0372
WIBG	0.21375
LOC283871	-0.875833333333333
GBA2	-0.618
NDUFB3	0.07025
HSD17B13	1.02225
GRIN3A	1.429
FMNL1	-0.44
SEPT7	0.1885
GNLY	2.9745
GRAMD1C	0.515833333333333
ZNF165	-0.84575
USP38	0.57825
FAM83A	-3.89883333333333
C14orf24	0.886083333333333
ARMCX3	1.174625
ARHGDIB	1.50216666666667
AK1	0.31975
KIAA1045	0.43975
DNAJB13	-0.562166666666667
NEU2	0.681
HIST1H4B	-1.31066666666667
FAM20B	-0.3155
HES2	0.889
FAM73B	-0.7547
LOC388381	0.289
INTS7	-0.311090909090909
AMPH	1.84675
ZNF775	-0.356625
UCKL1	-1.05233333333333
C10orf97	0.6505
C1orf161	-0.14325
ALDH1L1	0.44875
FLJ39378	-0.41175
SLC23A1	-2.3005
RBM4B	0.35175
THAP4	0.212333333333333
OGFRL1	0.651
KIAA0831	0.41
PPP1R15A	-0.66
C1orf96	-0.701214285714286
C12orf11	-2.1035
BMF	0.6415
MAN1A1	0.985375
KIAA1600	1.16833333333333
NLGN4X	-0.57775
ALOX12	-1.87
RB1CC1	-0.0114
NEIL2	0.6647
EIF4E	0.272909090909091
ABHD5	-0.05325
EXOC4	-0.0631666666666667
CIP29	-0.1505
BATF2	-0.34825
SLC29A4	-0.303375
HTR4	0.018
EMB	-0.2335
TRAF6	1.075
LMNB1	-2.125
FAM19A5	-0.68975
SHE	3.12225
PIK3C2B	1.36325
C15orf15	0.0237
USP15	0.1414
TCEAL2	0.138
C5orf39	-0.135333333333333
PTGER2	-0.2635
SLC31A1	-0.2635625
IFT172	0.231
ADAM29	0.283
GFOD1	1.1055
ST7L	0.2125
C15orf26	-2.87475
PKN3	-0.9985
CNTD1	3.03666666666667
COMMD1	-0.284625
NTRK2	3.88066666666667
FOXN3	0.804125
MFGE8	-0.4873
PFKFB2	0.549666666666667
TAS2R4	-0.6365
ENTHD1	0.646333333333333
PRMT5	-0.74225
MGC16384	-1.648
LOC442229	-0.6665
TSKU	-0.095625
KRTCAP3	2.581125
PDLIM1	0.8775
KCNS2	0.8505
RNF126	-0.965333333333333
CEP63	0.19725
CLIC4	0.50775
hCG_1990170	-0.07125
ACR	0.5222
KLK7	-0.19125
ALOX5AP	3.951625
RIPK3	4.4085
TAS2R9	0.2035
C19orf18	1.612
BIRC6	-0.0746428571428572
ZNF16	0.8605
RFT1	-0.66125
SLC8A2	-1.044
TACC1	0.52425
ITGAD	1.29375
SAMHD1	1.71975
SH3PXD2B	1.3149
EPC2	0.86825
C20orf85	-0.167375
ATP13A2	0.179333333333333
KRT4	0.374125
CAPNS1	0.31175
MDM2	-0.590833333333333
PCDH20	2.27125
KCNK9	0.41
OR2C1	-0.0685
KLHDC3	-0.537666666666667
IPPK	0.9045
EFHD2	0.2155
GALR3	0.8065
NBEA	0.615833333333333
ABCA6	4.7091
CLDN3	0.579666666666667
AKT2	-0.585
EGFR	-1.2547
RBM16	0.403875
ZDHHC3	0.5644
SLC25A4	-0.423666666666667
CYB5B	-0.559
CPXM1	1.536
NDRG1	-0.840538461538462
FLJ43826	0.87575
OR5L2	-0.504
FARP2	0.4007
MRPL46	-0.516833333333333
LDHAL6B	0.212333333333333
MAPKAPK3	-0.350833333333333
NCAM2	0.58475
PRKD2	0.2515
ZFP36L1	1.165
CYSLTR1	0.551
OR4C3	0.16725
HIST1H2AJ	1.359
CCNB2	-3.49844444444444
ZNF10	0.067375
TMEM175	0.344
FAM134A	0.587333333333333
TIGD4	-0.131
PCNP	-0.0145
MGC39715	-0.2515
LQK1	-1.17975
CREB1	1.0546
TMPRSS3	0.8075
C4orf32	2.163875
LAT	-1.42866666666667
KCNA3	0.1335
SKIV2L2	-0.55025
ROPN1B	-4.33725
tcag7.23	-0.6795
CDT1	-3.913
ZHX2	1.105875
CD28	-1.87925
ZNF624	1.63675
SEPT2	0.568166666666667
SOHLH2	-0.64775
MCOLN3	-0.93025
UNQ1945	0.3655
MASP2	-1.368
ZNRF3	0.093
GPATCH3	-0.22875
AGL	0.586625
QRICH2	-0.79
PSD4	0.609166666666667
CCNB1IP1	-2.02575
ENPP7	0.13975
OBFC1	0.40725
KCNG3	-2.14875
C14orf79	0.662833333333333
ENPEP	3.12283333333333
SCT	1.324
SKI	0.674
SEC61G	-1.377
CAPN11	0.3745
ATXN7L3	-0.33
DBNDD1	-1.11833333333333
FAIM	0.33675
ANKRD36	-1.1345
GABRP	-0.515333333333333
TACSTD2	2.64616666666667
EIF3J	-0.62
PPP2R2A	-0.23225
TEKT4	-0.191
PVALB	-4.09266666666667
F10	-1.96483333333333
FAM134C	1.0335
COMP	4.60675
EFCBP1	-1.9945
SCLT1	0.740875
TAL1	-0.7101
ACSL1	1.46375
ABCC5	0.265416666666667
ABL1	-0.469555555555556
RBBP7	-0.0830833333333333
PTPRG	0.00574999999999996
NCOR1	0.0306
SPINK4	-2.367
TXNRD1	-0.9343
TNRC15	0.54075
C9orf138	0.69425
UBE2H	0.999333333333333
BRDT	0.843333333333333
C8orf31	-0.30375
CCNE2	-1.89672727272727
SLC6A8	-2.304875
CALCR	-3.2065
PPP1CB	1.20483333333333
ABHD8	0.0975
ARF5	0.3287
SLC24A4	1.4125
CCT3	-0.6995
ZNF121	0.14675
SLC3A2	-1.0577
OR13A1	0.122
SLC5A10	-0.9335
RAD50	0.245375
IER5	0.367625
MTHFD1L	-2.1705
MBTPS2	0.848
MVK	-0.882625
NCL	-0.4662
PSMD10	-0.00475
MOBP	0.249
FLJ32894	0.466
HRH1	0.689166666666667
C5orf30	1.076
NUDT16L1	0.6879
RASGRP3	4.21933333333333
PRKRIP1	-0.6805
CCDC75	0.06725
LOC253970	0.307333333333333
KIAA1239	1.32
MED21	-0.10675
SYT11	1.23441666666667
NTSR2	-0.283
EGFL11	0.832
CXorf59	0.438
OR2A25	0.1625
SPTBN2	-0.63225
LRMP	-0.516166666666667
RNF111	0.36575
PTH	0.706
LOC619208	1.26216666666667
KIAA0895	0.69225
RANBP5	-0.9175
P2RY10	1.839
NME5	4.32783333333333
DDX21	-1.17075
LRSAM1	-0.359
HDAC11	1.36566666666667
VMO1	1.61725
NOLA2	-0.444
ADAR	0.565833333333333
MTO1	-0.876666666666667
SF4	-0.2655
P2RX1	0.251666666666667
HBM	0.17725
EN2	0.97
C14orf172	-0.409
TM9SF2	1.1134
INHBE	-1.86616666666667
TCTE3	-0.135666666666667
TOX2	-2.27125
CTAGE3	0.424625
HBB	4.1675
MED15	-0.738666666666667
CASR	0.1305
C6orf66	-1.46183333333333
MTPN	-0.287875
UNC50	0.3145
C21orf33	0.236625
IRF2	1.209375
PGR	1.621
GPR84	2.6685
CROCCL1	-2.438
SRPX	-0.3715
BRE	0.324
FGF10	1.8425
SDC3	-1.19066666666667
ZRSR1	0.382166666666667
DKFZP434P211	-0.50225
SOX6	0.026
RPUSD2	-0.3785
C14orf173	-0.111666666666667
MAPK11	0.4245
TBC1D22A	0.472
FAM123A	0.066
COL4A6	-3.04083333333333
TOMM70A	-0.19825
NAB1	0.059875
MGC16385	-0.67725
TSPAN18	0.847666666666667
MED31	0.279
PLG	-0.22575
CAPSL	2.3305
ZNF532	0.7992
ASB14	-0.892
CA8	-0.25475
NUDT16P	1.9495
SLFN11	0.1145
LRRIQ2	0.118125
NOL7	-0.5245
BRMS1L	-0.104375
JARID1A	-0.0923333333333333
PANK2	-0.4595
ICAM3	-0.2865
MDS1	0.3635
TAF8	-0.5095
RNF139	0.95875
ZNF594	-0.144166666666667
ADAM8	2.056875
SFTPC	-0.345125
MAN2B2	1.38025
RGS12	0.497625
EIF1AY	-5.04616666666667
LRRIQ1	-2.67933333333333
GPR150	0.93075
CCDC21	-1.65566666666667
PRRG3	1.57375
SAA4	-3.9265
RAPGEF5	2.025125
ZCCHC2	-0.377416666666667
MGC39372	-0.792
PPP4R2	0.461666666666667
CDCA2	-2.58433333333333
OR4D5	-0.0923333333333333
PTGFRN	1.4647
SIGLEC5	2.24933333333333
C19orf61	-0.364666666666667
NMUR2	0.218
KIAA1586	-0.516333333333333
DAGLA	-0.0793333333333333
CHCHD6	-0.39075
GPR32	0.9425
NEUROD6	-0.271166666666667
SLC2A4RG	0.2316875
CA5B	0.19325
FBXL3	1.948
MPHOSPH9	-1.4625
HMG2L1	0.8085
HCN4	0.064
CEACAM19	0.14625
SH2D4B	0.0412
HFE2	-2.6675
TGM4	-0.144
LYPD2	-0.13875
TBC1D15	0.15525
MRPS21	-0.0258
NONO	-0.8247
CLEC5A	2.705875
ITCH	-0.2269
MGAT3	-0.1475
MBP	0.08625
RPP25	-1.439
SOSTDC1	-3.06275
HRC	-0.8465
TRIM48	0.089
TMEM133	0.8905
ECEL1P2	-1.6995
HOXC11	0.7385
DOK5	0.895
HELZ	0.134333333333333
LOC348180	-1.009
MGC33894	-0.02475
ADRB3	0.234
DMD	0.266
PTRH2	-0.84225
MPEG1	3.6585
NDUFA12	0.0968333333333333
KRTAP2-4	-0.267666666666667
STAMBPL1	-0.982833333333333
ADCY2	0.784333333333333
UNQ6125	0.4115
KLHL20	0.467
SRM	-1.7225
OTC	-0.21225
TMIE	0.129
SNX8	-0.377
LIPK	-0.2495
CHURC1	1.13775
KLC2	0.0265
HDAC1	-0.855833333333333
FAM128A	0.007
FNDC3B	-0.1528
MTCP1	-0.430166666666667
WFDC10B	-0.3774
PCDHGB3	0.131
ATRNL1	-1.6598
CAV2	1.251625
MED26	-0.2545
DUS1L	-0.17125
CHRM3	-1.937375
NEK9	0.77475
WARS2	0.4095
TBX22	-1.257
TOMM40	-1.5995
RP6-213H19.1	-1.775
TUBGCP5	-0.42
IGSF6	5.4715
TPPP	0.723166666666667
UNQ6190	0.221
GSTM5	1.333125
BTD	1.68116666666667
PDCD1LG2	0.840666666666667
SNRPB2	-0.535833333333333
ERICH1	-0.742
APOA4	-2.25175
HOXA11	-1.31125
NARG1	-0.739375
MKX	1.149
RAB28	0.0568571428571428
PKP3	0.087
SH3GL2	-2.33225
CTSO	4.39475
RPN2	0.1481875
IL28RA	0.0443333333333333
SFMBT1	0.33375
WDR57	-0.171625
FER1L3	1.3455
HSF5	0.789333333333333
TTC9B	0.2085
C4BPA	-4.23266666666667
ALB	-4.68438461538461
SORBS3	-0.07175
UPF2	-0.426
JPH1	-0.406
AGBL2	0.3155
DOPEY1	1.702
TERF1	-0.288
KIF22	-1.19783333333333
NINJ1	1.293
SEC61A2	-1.14883333333333
HIST1H1D	-1.2985
SFXN4	-0.420125
UCP3	-0.296
ZNF703	0.465
MYL6B	-0.63075
TREM1	2.17175
OR52E6	-1.0485
CKMT2	2.76325
HLA-C	2.0785
SLC13A3	-1.98516666666667
TIMP4	1.941
SLIT2	3.48
RSF1	-0.0822777777777778
LONRF1	-0.724571428571429
MON1A	-0.301
CACNG6	-2.13366666666667
DPPA4	-5.51966666666667
ZSWIM3	0.27825
ZNF804A	1.1185
CCIN	1.642
SLC25A31	0.0725
KCNMB4	0.16125
RABL5	0.2625
GALNS	-1.0245
STX6	0.564625
HIST1H1C	-1.97916666666667
CIDEB	0.031625
CASP4	0.0615
PDK3	0.1053
KCNJ11	1.786
TPR	-0.525375
ZSCAN20	-0.9185
MTX2	0.0315
HIST1H2BH	0.13725
LOC283767	0.257
LYRM7	-1.03394444444444
BRD3	0.6475
HIST1H2BO	-0.322
MAGEB10	0.02
SLC45A1	1.16775
SERPINA3	2.26755
KIAA0143	1.8435
KCNJ16	0.894666666666667
KRT79	-0.384
FABP2	-1.28525
NUT	0.34275
ZNF57	-0.54375
FBXL4	0.6385
CLEC9A	1.9875
UGT8	-2.06533333333333
BMP2K	0.7845
MAPK4	-4.0585
SLC25A23	-1.02
HINT1	-0.2735
KRTAP13-1	-0.277
SFXN5	1.1632
CHCHD2	-0.1145
FAM3D	1.036
NDP	1.05175
RHOBTB1	0.0973333333333333
SLC4A4	1.248875
RPL38	-0.2435
HTF9C	-1.04566666666667
AP2A2	0.391125
ZBTB46	-0.5485
MAP7D1	0.26875
AOX1	-0.410833333333333
CYR61	0.568333333333333
DTNA	-1.25807142857143
JRKL	0.313
TMOD3	-0.17525
EEA1	0.2065
ADCK5	-0.78575
IL1R1	2.4915
KLK3	0.2375
HRSP12	-0.7705
KTN1	-0.34
LOH11CR2A	1.6155
RELL2	-2.1445
MAB21L1	2.1855
C20orf59	-1.51433333333333
PHKB	-0.06025
ADAM2	-1.34983333333333
TBC1D8B	1.895
FAM13A1	-0.6238125
LAPTM4B	-1.47775
LCN8	-0.2015
TMEM147	0.0825
SYT4	0.0233333333333334
XPO7	-0.757
C9orf62	0.81925
GPR75	0.401
TRIM5	0.55525
APOC1	0.1705
RNASE4	1.4655
PARD6B	-0.6255
ARID1A	0.259
TPD52L3	0.0355
RRAGB	1.1815
RCN2	-0.6845
HIST2H2BE	0.5
STARD7	-0.21325
SHMT2	-1.42925
KIAA1751	-0.2766
MLYCD	0.47375
LOC162632	-1.2229
UQCRH	-1.44775
RP11-217H1.1	0.545625
SDHA	-0.932833333333333
NCLN	-0.4914
ZNF17	0.974166666666667
RCBTB2	-0.35675
VEGFB	0.0832
RP4-747L4.3	0.5575
COLQ	0.0173
MPN2	-0.703833333333333
DRG2	-0.31775
KLRB1	6.911
ALPK2	-1.2535
DNASE2B	1.61175
FLJ23834	0.0968333333333333
AXUD1	0.885
SAFB	-0.5773
NSUN4	-0.0565
RFX2	0.287833333333333
MAPK8IP1	-1.17116666666667
FANCD2	-1.85757142857143
ANKZF1	-2.12333333333333
C19orf50	-0.373625
DUSP8	0.332375
SENP5	-0.552625
NFKBIL2	-1.282
LBR	-1.051
IGFL1	4.042
LZTS2	0.117375
IL2RG	-0.260375
CCDC51	-0.149
KLF3	0.338
ANKRD37	-1.22225
KCTD14	-1.768
FZR1	0.103833333333333
SLC44A4	4.0687
ESPL1	-1.961625
GMPR2	0.0615
TBC1D19	9.25185853854297e-18
ERGIC1	0.655666666666667
ERBB4	2.636
TSPAN32	0.674666666666667
MAP4	0.03925
GPHN	-0.71075
SLC6A2	0.036125
HIVEP1	0.09
DFFB	-0.4568
EIF4EBP2	0.522125
DMRT1	-0.624
HSPB6	0.53875
IER2	0.607333333333333
AIFM1	-0.379
WWC2	0.037
MRPL4	-0.72425
FLJ21062	1.27633333333333
EPB41L4A	1.45033333333333
SH2D6	0.36975
TAF4B	-1.181
GAL3ST3	-0.3055
MALT1	-0.976833333333333
RTDR1	-0.3295
ARVCF	-0.0495
MEX3B	-0.423833333333333
FBXO16	1.106
KIF7	-0.89025
C1QC	3.896
ZNF783	-1.2075
ZNF85	0.1505
MMP13	5.2075
KIAA0329	0.425125
RTP3	-0.788
ZBED3	-0.1115
CLGN	-0.99525
SLC25A37	-1.69991666666667
hCG_18290	-0.356
OR5AS1	0.502
SMARCC2	0.42275
FAM109A	-0.0606666666666667
CCDC12	-0.40675
USF2	0.1561
DEPDC7	-1.89
C20orf24	-0.840166666666667
JMJD3	0.3785
DSP	0.442142857142857
SLIC1	0.68325
FAM20A	1.40425
IRF2BP2	0.048
ZNF230	0.4655
MSN	0.0783571428571429
SLC9A5	-2.1845
EPDR1	0.0632
MUSK	0.472666666666667
ZNF434	0.19
SMARCD1	-0.524666666666667
ZFP106	0.15525
ZNF347	0.2452
GTF2E1	0.463
RY1	0.127833333333333
ATAD2B	-0.381625
ARHGAP17	-0.3803
KCNIP3	-1.08925
SFPQ	-0.44375
GFRA4	0.1965
AKR1B10	-2.111625
TIGD6	0.9585
RGS16	1.59625
URB1	-0.725
OR4C46	0.376666666666667
TOP3B	-0.773
NFATC4	0.513
CA14	-3.97575
BMPR1A	0.333833333333333
SNRP70	-0.997625
PRL	0.3478
C6orf130	-0.214
STAG2	0.23225
CD55	-1.29892857142857
RPS23	0.0201666666666666
SSX2	-1.49933333333333
FDPSL2A	-0.2165
FBXO27	0.38875
SYNGR3	-1.88133333333333
TMSL3	1.85
EML1	-0.325
NUP93	-1.04308333333333
SMAD3	-0.3207
KIAA1189	1.5095
HNRPUL2	0.6655
TBC1D12	0.883666666666667
C16orf24	0.821
MRVI1	2.01283333333333
ZNF581	-0.476333333333333
ELOVL3	-0.00749999999999999
OR51Q1	0.12525
CACNB3	0.364
GALNT13	0.1135
C10orf84	1.356125
NEDD4	-0.0937
SPO11	1.154
OR5AU1	0.337
NEK4	0.198642857142857
PRKAR2A	-0.570333333333333
IHPK1	-0.530166666666667
ATP6V0B	0.23275
CACNA1E	1.1655
CEACAM8	0.957
PEX14	-0.2365
FLJ12993	-0.7465
ZBTB38	0.305583333333333
PCTK2	1.31083333333333
LRRC16	0.2664
FBLIM1	1.23716666666667
FYCO1	1.371
RP5-1022P6.2	-0.30875
CMTM1	0.282333333333333
PLTP	0.914
RAPH1	0.873125
DOCK8	0.80625
EZH2	-2.01073333333333
SLC25A1	-1.1755
PLEKHB1	-0.761
GRB7	-0.1805
ZFP37	0.87725
MRPL33	-0.4295
PELO	-0.59875
ARMC1	-0.121
C9orf27	-0.1495
FLJ25778	-0.1215
C9orf37	-1.41583333333333
TMEM66	1.293
SPRN	-0.256375
HBEGF	0.18675
PI4KA	-0.8685
LEPRE1	0.065
POU2AF1	-4.30075
MRPL12	-1.124
REP15	-0.2805
ZC3H3	0.24325
RASAL1	-1.25275
DDAH1	1.106125
ACBD5	0.267125
TMC2	0.353
CCDC137	-1.547
SAMD13	-0.590666666666667
UGT2B15	-0.605333333333333
TIPARP	0.23075
DNASE1L3	3.3295
TRIM72	0.207
DBX2	2.13825
IPO8	0.10825
C21orf88	-1.9606
MAP3K14	0.0385
LOC51233	0.031
GGTLA4	-1.271
PDE6D	0.4205
ZNF117	0.036
CLK2	-1.079
NKRF	-1.30425
TNFSF15	-0.3026
DUSP2	-0.828625
SECISBP2	-0.3698
GABRR2	-0.6465
PPAP2C	1.86825
LOC51145	-0.393166666666667
PAG1	0.374625
PIK3C3	-0.05425
GNG10	0.547
APOL4	1.2228
ANKRD28	-0.37025
STMN3	-1.251
RAB14	1.0511
CDK2AP2	-0.29
HDDC3	-0.113375
COMMD7	0.506375
CXXC1	-0.27225
HMCN1	0.763833333333333
CD40	1.1415
DYNC1LI2	0.085625
GDI1	-0.26875
LOC646938	-0.3055
VSNL1	-1.99566666666667
PIH1D1	-0.4575
RAET1G	0.731
KRTAP5-9	-0.08
EFTUD2	-0.65125
ZNF311	0.592333333333333
ATP6V1G3	1.1065
OR2W3	0.51125
SCN4A	0.86275
MED10	-0.734875
FAM135A	-0.1585
ARHGAP4	-1.162
EHMT2	-1.284125
UFD1L	-0.23725
ERMP1	0.33325
MAG1	-0.878
THAP8	0.114833333333333
HACE1	-0.627666666666667
FAM82C	0.481833333333333
C3orf20	-0.5325
UNC84A	-0.755333333333334
SCD5	-0.110153846153846
LASS6	2.097875
LSG1	-0.252666666666667
MAL	-5.5265
GPR22	-0.634
WDR5B	1.4095
ACTRT1	0.2975
C17orf60	0.678333333333333
GRIN2C	0.2935
ARMC8	-0.442666666666667
SLC47A1	-3.08466666666667
DMPK	-0.1835
DHRS13	-0.927333333333333
SMC1A	-0.888
KRTAP17-1	-0.227
SMYD5	-0.73175
TUSC2	0.19325
CRHR2	0.476
KIR3DL2	0.84
CCDC104	0.57025
ATP2C1	0.704875
CROT	1.66775
PABPC3	-0.8085
EGR1	1.228
THSD1	1.46925
KHK	-1.66875
SLC12A2	1.3316875
CD58	-0.253
STOX2	-0.397833333333333
CCDC76	-0.7088
CCDC48	4.472
DNAH1	-0.112166666666667
ZIC4	-0.905
OR1G1	0.175
PSMC6	-0.125666666666667
PROKR1	0.0795
ABCB1	0.3675
TRAT1	0.1675
LLGL1	0.302
MTF1	0.7575
USP54	0.424875
PAGE2B	-2.382
ITGB7	-3.88825
CCDC81	-0.6905
LOC149837	0.644
SCUBE1	0.0865
ZSCAN10	0.922
HUWE1	-0.187214285714286
CDH17	1.2235
CD180	0.85475
IL17A	0.11525
TMPO	-1.403125
KIAA1524	-1.9355
HDGFRP3	0.197833333333333
OXCT1	-0.624818181818182
RRAS2	-0.784333333333334
LTBP2	2.946125
SV2B	3.23533333333333
CYP2A6	1.0655
PKD1L2	-0.7275
PPM1M	1.16825
FLJ22662	1.96816666666667
ZNF502	1.99725
GP6	-1.054
CRYBA2	-1.7125
LEF1	0.2519
CTPS	-2.77571428571429
EYA1	-2.99966666666667
EPS8L1	1.24525
MAPK14	-0.45775
SERPINB2	-4.917375
GTF2F2	-0.228
ZNHIT4	-0.2745
PLA1A	0.7525
C20orf114	1.5975
HPR	-3.0545
C18orf2	-2.9375
SATB2	-1.2715
KCNJ9	-0.122625
MGC157906	0.7225
MOCS3	-0.20975
C17orf71	-0.479333333333333
PPHLN1	0.0798
HIST1H2BN	-1.23375
RAPGEF1	-0.21875
MAP3K8	0.2795
DLG4	0.307333333333333
STC1	-0.735166666666667
CDGAP	2.643
DDX26B	-1.63625
LOC150223	-2.268
CPSF3	-0.962333333333333
TMEM14A	0.45175
MYH3	-2.6085
GPKOW	-0.1645
SULT1A1	-0.179666666666667
SPON1	5.1924
YY1AP1	0.00416666666666666
RAB23	0.7005
PLA2G4A	-3.03875
MAPRE3	-0.183
ZNF516	0.551428571428571
GGPS1	1.1805
EXOC3L2	-0.39925
C19orf42	0.9336
MAP2K2	-0.375833333333333
HIST1H2BB	-0.2665
RNF19B	1.17816666666667
C6orf128	0.132
TLR8	3.9945
PCDHA9	-0.2305
CARS2	0.24975
CLUL1	3.56316666666667
RHAG	-4.44666666666667
UNK	-0.634
EXOC8	0.7151
C9orf95	1.181
C14orf143	0.690166666666667
MAML3	-0.030625
LDHA	-1.40275
MRPL20	0.413
KLHDC6	0.3755
ATP5S	0.203333333333333
C8orf55	-0.6945
PHF19	-2.531625
KRTAP13-4	0.4405
TTC5	0.049
XKR5	-0.264
SILV	-5.0195
TEX28	0.1885
TCTN1	1.1375
CX40.1	-0.281
PPP2R5C	0.037875
C12orf30	-2.02116666666667
CAPG	1.8345
MPZL1	1.17795
ARSB	-0.903833333333333
TDH	-2.24125
WASF4	0.426
TSSK3	-0.892833333333333
7A5	0.624
CRISPLD1	1.231375
MAD1L1	-0.972
SPIN4	-0.4455
AMPD1	-2.13433333333333
DPYSL5	0.169
INPP1	0.674
ANKRD11	-1.38933333333333
NPAS4	-0.376
GCET2	0.6033
RNASE9	0.5275
GUCY2D	0.312666666666667
CCDC98	1.1755
FGF4	-0.485375
CPM	0.391166666666667
SLC26A4	-2.11066666666667
PLD5	-0.379
FAM59A	1.0428
FBXO5	-1.88166666666667
SIPA1L1	-0.558375
DPYS	0.50575
ATG4D	-0.79375
TGM3	-0.571
MTCH1	-0.28525
HK1	0.144076923076923
CDC26	0.12375
GALNT12	-1.66066666666667
LOC339229	-0.60525
MRPL35	-0.04625
ORC4L	0.098
TNKS	-0.189357142857143
C2orf24	0.241
ZNF553	-0.0771666666666666
GGTLA1	3.1113
ZNF497	-0.08825
CDY1B	-0.054
SLC30A4	0.24825
TUB	-0.889375
ARHGEF18	-0.36175
ARRB1	0.29025
KCNK1	-2.21775
EREG	-3.49488888888889
SCAMP5	-0.8405
RUNDC3B	2.97175
ADAMTS20	0.59575
IL17RB	-1.05575
FLJ20323	-0.693
MCAM	0.93675
POLR3E	-2.317
AQR	0.348166666666667
IPMK	0.1005
CDCA7	-4.855125
CAMP	2.12375
GRHL3	1.18975
ADAMTSL2	1.66016666666667
CLMN	2.44816666666667
SSTR3	0.591
MAGEA5	-2.78433333333333
OVOL2	3.5055
JMJD1B	0.05225
RBL2	0.5221
PYGO2	0.95875
PPP1R10	0.149666666666667
CSE1L	-1.23883333333333
LCA5	1.28375
RDH16	-0.1655
ASRGL1	-1.748875
TOM1	0.875166666666667
PTX3	-4.586
TTC15	0.23225
SCGB3A1	2.07666666666667
MRPL50	-0.383
RCAN3	0.582125
SLC26A11	0.2875
STYX	0.315833333333333
CINP	-0.34
MARCH7	0.5625
PFKM	-1.60716666666667
SGMS1	1.304
RIOK3	-0.0863
C1orf110	0.578
CES7	0.189875
LOC440248	-2.323
PPP1R12C	-0.369
C10orf27	0.4325
ATG9A	-0.899
MRPS26	0.124625
TMEM40	-0.98525
ELP3	-0.2537
ZNF787	-0.0253
HIAT1	0.647
C8orf34	4.377
MGC4655	0.4112
PELI1	0.746
PPT1	1.1063
SLC35C2	-0.585333333333333
C6orf125	-0.4225
MUC4	-1.94883333333333
RFC4	-2.52228571428571
GNB2	0.155
NUP50	-0.287
SULT4A1	-2.114
C7	5.37525
CCDC130	-0.417333333333333
ARRDC4	1.1295
RQCD1	-0.52525
GLYCTK	-0.813
AYTL2	-1.318
MTUS1	1.3912
LEMD3	0.457
PLEKHF2	1.78025
HOXA7	0.473
GTF3C2	-1.693
DYNLRB2	3.65125
CNOT10	-0.4625
MR1	0.773166666666667
FFAR1	0.331
PRIC285	-0.2965
SLITRK6	-0.642
LIX1	-1.4558
UBE1L2	-1.02125
F8	1.92225
ACHE	0.328
KPNA5	0.2065
TNFRSF12A	-1.2585
EGR3	0.832
SERPIND1	-3.852
OASL	1.2625
IFRD1	-2.20975
WDFY1	0.4165
ZNF267	0.3515
ACCN5	0.0845
ZBTB6	0.4625
PPP1R3A	0.156
PRRT3	0.15425
FBXL19	-1.0205
TXNIP	1.63592857142857
ACTN2	-1.6185
ATG9B	-0.8905
C9orf117	0.617
IL27	0.669
RPL36AL	0.057
KLK15	-0.145
CHAD	2.2995
RAP2B	0.0804
HEBP2	1.47825
ZNF342	1.183
CAMK2G	-0.368166666666667
TLR3	2.67475
FGF14	1.9565
HMGB2	-1.50475
TRPM5	-0.269
OR5M11	-0.5545
KIF3B	0.0443157894736842
PRICKLE2	1.44
MTMR9	0.634625
C3orf27	-0.70125
GLRA3	-2.2782
NSDHL	-0.453
TMEM32	0.0455
POLR2D	-1.40558333333333
MYADML	0.001
C9orf114	-0.783
MRGPRX1	0.637
TOPORS	0.798
CLDN19	-2.0495
C1QL4	0.0415
RNF165	-0.938
DHRS9	1.56225
DNAH2	-0.433833333333333
FXR1	-0.374833333333333
ZMYM3	-0.9
CASP3	0.209666666666667
FAM120C	-0.687375
SCLY	-1.64925
CA7	-0.324
ENTPD5	0.949166666666667
ZNF461	0.272375
PDIA5	0.06675
C1orf19	0.1705
TMEM67	0.0145
KCTD20	-0.2775
WDR47	1.1795
FLJ38723	-0.1675
KLRF1	1.27583333333333
TAS2R16	0.7165
CLDN12	0.465
PRKCE	-0.1315
UBXD4	-0.8035
ITGAM	3.4815
GLT8D3	-0.083875
WDR31	0.8611
RGS2	0.1935
OR51L1	0.3705
MST1R	0.5795
KIAA1737	1.50875
OR4A5	0.681
GLIS1	-1.6565
PTMA	0.299571428571429
NAPA	1.2855
PRDM11	-0.3935
LIPF	-0.00700000000000001
DIRAS3	2.4155
ASGR2	-4.4505
C1QTNF4	0.3485
PIK3R4	0.214833333333333
ARMC3	2.76125
NDUFV3	-0.731916666666667
BTBD3	-0.3085
PPP1R2	0.816
UBE2NL	0.01325
FOSL2	0.939285714285714
FAM119A	-1.4685
TUBA4A	-0.8469
KRTAP12-1	0.1795
SFRS2	-0.84925
RHPN1	-0.5442
EEF2	-0.071
ZDHHC11	-0.713833333333333
EPHA3	0.3859
RBM12	-0.43
H2AFJ	0.786833333333333
EDIL3	5.0235
KIF26A	-0.373
SERGEF	-0.303
B3GALT4	2.722
LOC90925	-0.223666666666667
OSCAR	0.341875
NPFF	-0.850875
DEDD	0.666125
TMEM155	-0.232285714285714
PTPN1	-0.28425
SCYL2	0.3015
SKAP1	3.00275
LEAP2	-2.98916666666667
GADD45G	1.4133
IFITM3	0.953
PILRB	-2.05
SLU7	0.0179375
DSC3	-1.16
DNMT3L	-1.4965
PAPD5	0.00650000000000001
B3GNT3	-1.54266666666667
LHCGR	0.398
MSL-1	-0.391
UBE2S	-2.565625
SAP130	-0.6715
ANAPC11	0.35425
MAGED4B	-2.227
ATP6V1B2	0.8135
C14orf179	1.232125
CAPZA1	0.62875
CDYL2	0.0133333333333333
GLRX3	-0.685166666666667
LOC136288	-0.87725
MOBKL1A	0.15425
HTR2B	5.0075
CRYGD	0.142666666666667
NUS1	-0.436
PGRMC1	0.6845
MYOM2	0.60325
FLJ39653	-2.23
CHM	0.5224
OR5M8	0.4075
ZNF619	0.4035
FAM105A	1.56375
CCNL1	-1.389375
NAP1L3	1.1435
C10orf57	2.04583333333333
B3GALNT1	1.07733333333333
CSN1S2A	0.3555
TCP10L	-0.125
GDAP2	0.2485
DMKN	-2.18933333333333
COX6B1	-0.0925
DNASE2	0.714
MSH5	-2.65875
LGMN	0.2585
USP31	-0.9899
OR13C8	0.3905
SDCBP	0.7251
NUDT11	-1.24116666666667
PYGL	-0.597666666666667
SNPH	0.34
B3GNT4	-1.109
MIZF	-0.9482
NUBPL	0.239875
NOD1	0.107666666666667
CDH22	0.51975
NUBP1	0.271333333333333
DSCAM	-3.45
DGKI	1.0615
FAM136A	-1.27225
AKAP1	-0.267
SLC16A6	-0.82175
RIN3	0.87775
PSG2	-0.2525
DIP2B	0.699666666666667
PSORS1C1	0.6537
KIAA0495	-0.317
FLJ90709	-0.0748333333333333
LPA	-0.333666666666667
PIGA	-0.564333333333333
LY75	2.284
UTS2	-6.27866666666667
RREB1	0.1475
GALNACT-2	1.0258
MGC3196	-0.88475
FLJ31568	-0.802
LPHN1	-0.4015
SP1	0.82325
TOX4	0.6955
HSPA9	-0.3111
APOBEC1	0.457
SLC35E4	-1.33225
LSM5	-0.92375
SURF1	0.3995
ZBTB1	1.14075
GTF2F1	-0.361625
RPS15A	-0.126357142857143
DUSP21	-0.3335
GINS4	-3.71916666666667
MYO15A	-0.228333333333333
GIMAP7	4.54225
MGC13379	0.62775
ATP6V1E2	-0.756
UTP3	0.2025
HNRPA3	-0.5925
MT4	-0.088
C14orf155	0.25275
U1SNRNPBP	0.34325
CKLF	-0.413333333333333
PLEKHN1	-0.966666666666667
MBNL1	0.642916666666667
NUP160	-1.49425
ACSM2A	-1.677
LOC129881	0.54075
KIAA1529	-0.946
FLJ22639	-2.54825
HAND1	-1.514
GSX1	-0.1775
FGA	-4.44078571428571
SERPINB1	1.02275
ZNF642	0.77375
IGFBP1	-8.6105
SLC1A1	5.039125
DHX57	-0.42075
ZNF766	0.7965
PTPN21	-0.0437
GDPD3	-1.65516666666667
PNPLA5	0.186
TBR1	0.355833333333333
FAM116A	-0.22175
IQGAP1	0.907
FOS	2.164875
ZNF226	0.836
FIGNL1	-0.996666666666667
C14orf1	0.158833333333333
ZMYND17	-1.241
PUS7	-1.74016666666667
TUBB6	-0.37
KCNQ2	-1.58575
MARCH6	-0.306
CCDC33	-0.059
PRODH	0.39125
RBM11	1.95
EPHA6	0.100125
SLC43A1	-0.0435
LOC196541	0.894375
NTN1	1.14058333333333
ING4	0.53825
PCDHB10	1.26475
DPH2	-1.03483333333333
SPACA4	-0.306333333333333
FBXL21	-3.8125
DIAPH1	-0.641
ZNF71	0.830833333333333
CEP76	-0.498
CORO1A	-0.08025
RRM2	-2.6425
EDG4	0.44725
OS9	0.408333333333333
SLC4A1AP	-0.597
COG5	-0.00125
COPS8	0.058
NGLY1	-0.28475
NCBP2	-0.35125
C17orf42	0.129666666666667
GPSM3	0.5695
SIL1	1.283
ASB6	-0.512
SMAD5OS	0.407166666666667
UNC93A	-3.736125
A1BG	0.0265
C21orf62	0.698333333333333
FMO5	1.2135
ATRIP	-0.1745
CEBPG	-0.184833333333333
C7orf38	0.440333333333333
TNFRSF1B	1.47183333333333
CLEC1A	3.04333333333333
IQSEC1	0.1585
PATZ1	1.2076
RBM22	0.776
BAG2	-1.6435
PAQR5	-1.76616666666667
C9orf127	0.2606
THNSL1	0.117
SHROOM3	2.002
JAM2	2.635
SNRPN	-1.9915
ALX4	0.306
CACNA1S	1.001
FAM130A1	0.86375
CORIN	2.897
CD300LB	0.887
PLEKHG6	1.174
LRRC40	-0.3355
PCLKC	-1.69375
PCDHB16	0.284833333333333
WNT2B	2.22883333333333
ASNS	-3.29811111111111
MRPL49	0.169375
FLJ46111	-0.52675
ISG20	-0.735
SMU1	0.104833333333333
CASZ1	0.802
POLR1D	0.046
GIN1	0.0855
SNAG1	0.809833333333333
ANKRD29	-0.423
CDKN2AIP	0.2305
KRR1	0.05325
CXCL1	-4.48916666666667
EPM2A	0.3548
PC	0.0455
DEFB127	0.4975
PDZRN4	3.253
FAH	0.71
OR51E1	3.2175
CDC2L6	-0.280333333333333
DNTTIP1	-0.6
PAX8	-0.546
TMEM116	0.48475
C1orf150	0.24
PRO2012	0.21475
MRPL40	-0.274333333333333
BEX1	-2.4543
SLC2A4	0.467
PKMYT1	-2.57425
FEZF2	-0.140166666666667
SLC26A9	-1.681
MAP2	0.149272727272727
LYL1	-0.60825
SLC25A19	-1.1275
NOS3	0.595
ZNF34	0.6725
TMPRSS11F	-1.00925
FAM43A	0.76225
FCRL4	-0.175666666666667
KLF14	0.02175
FLRT2	1.63216666666667
WRN	-1.1135
SDF2	0.9767
KRT8P12	-0.86475
C6orf195	0.28
C9orf125	-0.650333333333333
DZIP3	0.18375
RIT1	0.409166666666667
SCML1	-1.87233333333333
RHBDF2	-1.18425
OR2G3	-0.6755
REXO1L1	-0.516
MAP3K7IP3	0.069875
C3orf57	-6.40975
FBXW11	-0.336
ETAA1	-0.51625
C14orf131	-0.7158
AKT1S1	-0.502
SLC12A5	-0.780625
C9orf164	0.8095
NRIP3	2.549375
NOS1AP	-1.38725
TMEM121	1.39075
SAP30BP	-0.3261
DGCR6	0.57525
WDR76	-1.91225
FAM82B	-0.181583333333333
LOC606495	-0.595
MAP9	0.164666666666667
BCDIN3D	1.222
CXorf36	4.5065
DSCR3	-0.2563
ZFAND3	0.363125
C7orf43	-0.0908333333333333
SPSB3	0.435
C19orf19	0.35575
FAM133A	-1.70425
C12orf25	0.137
SLC39A3	-0.398875
DISP2	-0.36825
PI4KAP2	-2.106
MKRN3	-2.49166666666667
ADAMTS13	-1.29425
CBLN3	0.3307
TTYH1	-2.02866666666667
C3orf18	1.23125
FLJ13236	0.3715
ZMYND12	3.73275
C18orf25	0.147875
GLB1L3	-0.866
ATP13A5	1.2095
RANBP10	-0.332
CD96	-0.2889
DENND1C	-0.4075
RBMS3	2.0085
SLC41A3	0.463833333333333
DGCR6L	0.785
TMEM128	0.98
CSNK1G3	0.3705
MOBKL2C	1.090875
TSPAN6	-0.934375
MATN2	-0.2491
MSL2L1	0.1635
ST6GALNAC2	0.533166666666667
FGFBP2	2.224
FGL1	-7.45416666666667
MPP3	-1.02033333333333
ARHGEF6	1.45166666666667
TGFBR2	1.5
ACMSD	2.32875
IL33	5.40525
C9orf5	0.385916666666667
DEAF1	-0.1324
AMN	0.2065
DEFA6	0.346
RNF212	-0.7985
METT5D1	0.463
CIB1	0.6468
TSSK1B	-0.95875
[truncated: 15,816 more rows]
