# Supplementary material for: iGC—an integrated analysis package of gene expression and copy number alteration
Source: BMC Bioinformatics. 2017 Jan 14;18:35. doi: 10.1186/s12859-016-1438-2 (PMC5237550; doi:10.1186/s12859-016-1438-2)
Supplement: Additional file 1: — The source codes and example data of the package iGC in R. (GZ 2818 kb) [file 12859_2016_1438_MOESM1_ESM.gz › iGC/inst/extdata/sample_desc.csv]

Sample	CNA_filepath	GE_filepath
TCGA-AO-A0JL-01A	CNA/A04_697150.hg19.txt	GE/US82800149_251976012210_S01.tcga_level3.txt
TCGA-BH-A0HF-01A	CNA/A05_697032.hg19.txt	GE/US82800149_251976012504_S01.tcga_level3.txt
TCGA-BH-A0HK-01A	CNA/A07_697200.hg19.txt	GE/US82800149_251976012510_S01.tcga_level3.txt
TCGA-AO-A0JF-01A	CNA/A09_697146.hg19.txt	GE/US82800149_251976012517_S01.tcga_level3.txt
TCGA-BH-A0DP-01A	CNA/B01_697160.hg19.txt	GE/US82800149_251976012261_S01.tcga_level3.txt
TCGA-AO-A0JJ-01A	CNA/B03_697186.hg19.txt	GE/US82800149_251976012204_S01.tcga_level3.txt
TCGA-A8-A0A6-01A	CNA/B05_697036.hg19.txt	GE/US82800149_251976012205_S01.tcga_level3.txt
TCGA-AO-A0JM-01A	CNA/B07_697190.hg19.txt	GE/US82800149_251976012483_S01.tcga_level3.txt
TCGA-BH-A0HB-01A	CNA/B08_697166.hg19.txt	GE/US82800149_251976012487_S01.tcga_level3.txt
TCGA-A2-A0EU-01A	CNA/B10_697116.hg19.txt	GE/US82800149_251976012503_S01.tcga_level3.txt
TCGA-B6-A0RI-01A	CNA/B11_697062.hg19.txt	GE/US82800149_251976012512_S01.tcga_level3.txt
TCGA-AO-A03L-01A	CNA/C01_697154.hg19.txt	GE/US82800149_251976012154_S01.tcga_level3.txt
TCGA-BH-A0B9-01A	CNA/C02_697152.hg19.txt	GE/US82800149_251976012155_S01.tcga_level3.txt
TCGA-BH-A0HY-01A	CNA/C03_707088.hg19.txt	GE/US82800149_251976012263_S01.tcga_level3.txt
TCGA-AO-A0JI-01A	CNA/C04_697074.hg19.txt	GE/US82800149_251976012264_S01.tcga_level3.txt
TCGA-BH-A0BA-01A	CNA/C06_697142.hg19.txt	GE/US82800149_251976012200_S01.tcga_level3.txt
