# Supplementary material for: iGC—an integrated analysis package of gene expression and copy number alteration
Source: BMC Bioinformatics. 2017 Jan 14;18:35. doi: 10.1186/s12859-016-1438-2 (PMC5237550; doi:10.1186/s12859-016-1438-2)
Supplement: Additional file 1: — The source codes and example data of the package iGC in R. (GZ 2818 kb) [file 12859_2016_1438_MOESM1_ESM.gz › iGC/man/create_gene_cna.Rd]

% Generated by roxygen2 (4.1.1): do not edit by hand
% Please edit documentation in R/faster_gene_cna.R
\name{create_gene_cna}
\alias{create_gene_cna}
\title{Load and map CNA gain/loss onto human gene location by genome reference}
\usage{
create_gene_cna(sample_desc, gain_threshold = log2(2.5) - 1,
  loss_threshold = log2(1.5) - 1, read_fun = NULL, progress = TRUE,
  progress_width = 48, parallel = FALSE, ...)
}
\arguments{
\item{sample_desc}{\link[data.table]{data.table} object created by
\link{create_sample_desc}.}

\item{gain_threshold}{CNA expression above this will be considered as gain
region. By default \eqn{\log_2{2.5} - 1}}

\item{loss_threshold}{CNA expression below this will be considered as loss
region. By default \eqn{\log_2{1.5} - 1}}

\item{read_fun}{Custom reader function, see its own section for more detail.}

\item{progress}{Whether to display a progress bar. By default \code{TRUE}.}

\item{progress_width}{The text width of the shown progress bar. By default is
48 chars wide.}

\item{parallel}{Enable parallelism by plyr. One has to specify a parallel
engine beforehand. See example for more information.}

\item{...}{Arguments passed to the custom reader function specified in
  \code{read_fun}.}
}
\value{
data.table of CNA gain/loss on each gene region for all samples,
  whose rows represent regions of genes and columns represent sample names.
  First column \code{GENE} contains the corresponding gene names.
}
\description{
The function reads through in all sample CNA data given by the sample
description \code{sample_desc} and returns a joint CNA gain/loss table based
on gene regions across samples.
}
\details{
A gene is considered to have CNA gain if the overlapped CNA record expression
is higher than the given threshold. Similarly, a gene is considered CNA loss
if the overlapped CNA record is lower than the given threshold. If multiple
CNA records map onto the same gene region with both gain and loss, the
majority wins. If none of the records map to the gene, NA is given.

By default it assumes the data to be of TCGA level 3 file format. For other
data formats (e.g. raw data or other experiments from GEO), one should
implement a custom reader function that accepts the filepath as the first
argument. See section \emph{Custom reader function} for full specification.

Currently the package ships a custom genome reference hg19, \link{hg19DBNM},
for gene region look up. Each gene's region is defined by the widest splicing
form it has in NCBI curated records. The defined region includes intron
regions. This limitation may change in the future.
}
\section{Custom reader function}{
 Custom reader function is given by
  \code{read_fun = your_reader_fun}. It takes the filepath to CNA data as the
  first argument and returns a data.table with at least the following four
  columns: \code{Chromosome}, \code{Start}, \code{End}, and
  \code{Segment_Mean} of type character, integer, integer and numeric
  respectively.

  Rest arguments of \code{create_gene_cna(...)} will be passed to this reader
  function.

  Note: all string-like columns should \strong{NOT} be of type \code{factor}.
  Remember to set \code{stringsAsFactors = FALSE}.
}
\examples{
## Use first three samples of the builtin dataset

sample_root <- system.file("extdata", package = "iGC")
sample_desc_pth <- file.path(sample_root, "sample_desc.csv")
sample_desc <- create_sample_desc(
    sample_desc_pth, sample_root=sample_root
)[1:3]


## Define custom reader function for TCGA level 3 gene exp. data

my_cna_reader <- function(cna_filepath) {
    cna <- data.table::fread(cna_filepath, sep = '\\t', header = TRUE)
    data.table::setnames(
        cna,
        c("Sample", "Chromosome", "Start", "End", "Num_Probes", "Segment_Mean")
    )
    # pick only the needed columns
    cna[, .(Chromosome, Start, End, Segment_Mean)]
}


## Read all samples' CNA data and combined as a single table

gene_cna <- create_gene_cna(
    sample_desc,
    gain_threshold = log2(2.3) - 1, loss_threshold = log2(1.7) - 1,
    read_fun = my_cna_reader,
)
gene_cna[GENE \%in\% c("BRCA2", "TP53", "SEMA5A"), ]


\dontrun{
## To boost the speed, utilize parallelization

doMC::registerDoMC(4)  # number of CPU cores
gene_cna <- create_gene_cna(
    sample_desc,
    gain_threshold = log2(2.3) - 1, loss_threshold = log2(1.7) - 1,
    read_fun = my_cna_reader,
    parallel = TRUE
)
}
}
\seealso{
\code{\link[utils]{read.table}} and \code{\link[data.table]{fread}}
  for custom reader function implementation; \code{\link{create_sample_desc}}
  for creating sample description. If the gene information already exists in
  the data, try \link{direct_gene_cna} to skip the genome reference lookup.
}
