# Supplementary material for: iGC—an integrated analysis package of gene expression and copy number alteration
Source: BMC Bioinformatics. 2017 Jan 14;18:35. doi: 10.1186/s12859-016-1438-2 (PMC5237550; doi:10.1186/s12859-016-1438-2)
Supplement: Additional file 1: — The source codes and example data of the package iGC in R. (GZ 2818 kb) [file 12859_2016_1438_MOESM1_ESM.gz › iGC/man/create_sample_desc.Rd]

% Generated by roxygen2 (4.1.1): do not edit by hand
% Please edit documentation in R/create_sample_desc.R
\name{create_sample_desc}
\alias{create_sample_desc}
\title{Create sample description table containing all required inputs}
\usage{
create_sample_desc(sample_desc_filepath = NULL, sample_names = NULL,
  cna_filepaths = NULL, ge_filepaths = NULL, sample_root = NULL)
}
\arguments{
\item{sample_desc_filepath}{external sample description CSV file having at
  least these three columns: \code{Sample}, \code{CNA_filepath}, and
  \code{GE_filepath}. Note that the column names must be given \emph{as is}.}

\item{sample_names}{character vector of distinct sample names. Samples will
  be referenced by the given name through out the analysis process. They
  should be valid R data.table column names.}

\item{cna_filepaths}{character vector of filepaths to CNA data.}

\item{ge_filepaths}{character vector of filepaths to gene expression data.}

\item{sample_root}{path to the root of sample data. If given, this path will
  be appended before all given filepaths.}
}
\value{
data.table of sample description having the following columns in
  order: \code{Sample}, \code{CNA_filepath}, and \code{GE_filepath}. Each row
  contains a sample's unique name and the corresponding filepaths to CNA and
  gene expression data.
}
\description{
Each sample will have a unique name along with a pair of CNA and gene
expression file. This function generates a table of sample descriptions by
either reading an external CSV file or specifying them through separate
arugments in same order.
}
\note{
One could convert the relative file paths into absolute paths by
  passing the root folder path to \code{sample_root}.

  If for some special reasons, for example gene expression of all samples
  have been collected or the CNA records for each gene exist, but do not have
  the file paths to either CNA or gene expression data, pass it with empty
  character vector of correct length, such as \code{rep('', num_samples)}.
}
\examples{
## Custom sample description by specifying separate arguments

sample_names <- letters[1:5]
sample_desc <- create_sample_desc(
    sample_names = sample_names,
    cna_filepaths = file.path('cna', paste0(sample_names, '.csv')),
    ge_filepaths = file.path('ge', paste0(sample_names, '.txt'))
)
sample_desc


## Prepend the file path with a root directory /path/to/sample

create_sample_desc(
    sample_names = sample_desc$Sample,
    cna_filepaths = sample_desc$CNA_filepath,
    ge_filepaths = sample_desc$GE_filepath,
    sample_root = '/path/to/sample'
)


## Create by reading a sample description CSV file

sample_desc_pth <- system.file("extdata", "sample_desc.csv", package = "iGC")
sample_desc <- create_sample_desc(sample_desc_pth)


\dontrun{
## Read a external description and append the given file paths
create_sample_desc('/path/to/desc.csv', sample_root='/path/to/sample/root')
}
}
