# Supplementary material for: iGC—an integrated analysis package of gene expression and copy number alteration
Source: BMC Bioinformatics. 2017 Jan 14;18:35. doi: 10.1186/s12859-016-1438-2 (PMC5237550; doi:10.1186/s12859-016-1438-2)
Supplement: Additional file 1: — The source codes and example data of the package iGC in R. (GZ 2818 kb) [file 12859_2016_1438_MOESM1_ESM.gz › iGC/man/find_cna_driven_gene.Rd]

% Generated by roxygen2 (4.1.1): do not edit by hand
% Please edit documentation in R/find_cna_driven_gene.R
\name{find_cna_driven_gene}
\alias{find_cna_driven_gene}
\title{Perform an integrated analysis of gene expression (GE) and copy number
alteration (CNA)}
\usage{
find_cna_driven_gene(gene_cna, gene_exp, gain_prop = 0.2, loss_prop = 0.2,
  progress = TRUE, progress_width = 32, parallel = FALSE)
}
\arguments{
\item{gene_cna}{Joint CNA table from \link{create_gene_cna}.}

\item{gene_exp}{Joint gene expression table from \link{create_gene_exp}.}

\item{gain_prop}{Minimum proportion of the gain samples to be consider
CNA-gain. Default is 0.2.}

\item{loss_prop}{Minimum proportion of the loss samples to be consider
  CNA-loss. Default is 0.2.}

\item{progress}{Whether to display a progress bar. By default \code{TRUE}.}

\item{progress_width}{The text width of the shown progress bar. By default is
48 chars wide.}

\item{parallel}{Enable parallelism by plyr. One has to specify a parallel
  engine beforehand. See example for more information.}
}
\value{
List of three data.table objects for CNA-driven scenarios: gain,
  loss, and both, which can be accessed by names: `gain_driven`,
  `loss_driven` and `both`.
}
\description{
The function finds CNA-driven differentially expressed gene and returns the
corresponding p-value, false discovery rate, and associated statistics. The
result includes three tables which collects information for gain-, loss-, and
both-driven genes.
}
\details{
The gene is considered CNA-gain if the proportion of the sample exhibiting
gain exceeds the threshold \code{gain_prop}, that is, number of samples
having \code{gain_loss} = 1. Reversely, the gene is considered CNA-loss if
\%samples that \code{gain_loss} = -1 is below a given threshold
\code{loss_prop}.

When performing the t-test, sample grouping depends on the analysis scenario
being either CNA-gain or CNA-loss driven. In CNA-gain driven scenario, two
groups, CNA-gain and the other samples, are made. In CNA-loss driven
scenario, group CNA-loss and the others are made. Genes that appear in both
scenarios will be collected into a third table and excluded from their
original tables.

See the vignette for usage of this function by a thorough example.
}
\examples{
require(data.table)

## Create gene_exp and gene_cna manually. The following shows an example
## consisting of 3 genes (BRCA2, TP53, and GNPAT) and 5 samples (A to E).

gene_exp <- data.table(
    GENE = c("BRCA2", "TP53", "GNPAT"),
    A = c(-0.95, 0.89, 0.21), B = c(1.72, -0.05, NA),
    C = c(-1.18, 1.15, 2.47), D = c(-1.24, -0.07, 1.2),
    E = c(1.01, 0.93, 1.54)
)
gene_cna <- data.table(
    GENE = c("BRCA2", "TP53", "GNPAT"),
    A = c(1, 1, NA), B = c(-1, -1, 1),
    C = c(1, -1, 1), D = c(1, -1, -1),
    E = c(0, 0, -1)
)


## Find CNA-driven genes

cna_driven_genes <- find_cna_driven_gene(
    gene_cna, gene_exp, progress=FALSE
)

# Gain driven genes
cna_driven_genes$gain_driven

# Loss driven genes
cna_driven_genes$loss_driven

# Gene shown in both gain and loss records
cna_driven_genes$both
}
